# Supplementary material for: The Complete Spectrum of Yeast Chromosome Instability Genes Identifies Candidate CIN Cancer Genes and Functional Roles for ASTRA Complex Components
Source: PLoS Genet. 2011 Apr 28;7(4):e1002057. doi: 10.1371/journal.pgen.1002057 (PMC3084213; doi:10.1371/journal.pgen.1002057)
Supplement: Table S2 — Enriched gene ontology terms associated with complete CIN gene list. (XLS) [file pgen.1002057.s004.xls]

## Sheet: Sheet1
Table S2. Enriched Gene Ontology terms associated with complete CIN gene list
Ontology Type	GO ID	Term	Corrected P-value	Fold enrichment	Annotated Genes
Molecular Function	GO:0009378	four-way junction helicase activity	0.00732387	8.64884	YLR274W, YLR032W, YPR019W, YGL201C, YBR202W
Molecular Function	GO:0019237	centromeric DNA binding	0.00531049	7.41329	YMR094W, YKL089W, YMR168C, YJR060W, YKL049C, YGR140W
Molecular Function	GO:0003688	DNA replication origin binding	6.69639e-14	6.63078	YIL150C, YER177W, YDR099W, YPR019W, YML065W, YJR046W, YBR060C, YDR328C, YBL023C, YBR202W, YLR274W, YHR118C, YMR043W, YDR052C, YJL194W, YLL004W, YEL032W, YLR103C, YOR080W, YPR162C, YGL201C, YNL261W, YPL153C
Molecular Function	GO:0004298	threonine-type endopeptidase activity	9.34928e-05	6.17775	YER012W, YPR103W, YOL038W, YFR050C, YOR362C, YGR253C, YER094C, YGL011C, YMR314W, YJL001W
Molecular Function	GO:0070003	threonine-type peptidase activity	9.34928e-05	6.17775	YER012W, YPR103W, YOL038W, YFR050C, YOR362C, YGR253C, YER094C, YGL011C, YMR314W, YJL001W
Molecular Function	GO:0043138	3'-5' DNA helicase activity	6.69071e-06	6.10507	YPL235W, YLR274W, YPR019W, YMR190C, YBL023C, YEL032W, YFL039C, YJL092W, YLR085C, YIR002C, YGL201C, YBR202W
Molecular Function	GO:0004003	ATP-dependent DNA helicase activity	2.32715e-07	5.53526	YPL235W, YLR274W, YHR031C, YPR019W, YMR190C, YIL143C, YBL023C, YEL032W, YHR164C, YFL039C, YMR106C, YJL092W, YLR085C, YGL201C, YBR202W, YPL008W
Molecular Function	GO:0015631	tubulin binding	3.18408e-06	5.50381	YER016W, YLR429W, YOR058C, YGR078C, YOR349W, YEL003W, YGL093W, YPL017C, YCL029C, YDR130C, YLR200W, YER007W, YJL179W, YML094W
Molecular Function	GO:0008017	microtubule binding	0.00833857	5.32237	YER016W, YLR429W, YOR058C, YGL093W, YPL017C, YCL029C, YDR130C, YER007W
Molecular Function	GO:0003697	single-stranded DNA binding	6.23933e-12	5.22953	YIL150C, YLR304C, YPR019W, YNL312W, YPL024W, YBL023C, YJL140W, YHR164C, YAR007C, YDR404C, YKL045W, YBR202W, YLR274W, YPL022W, YIR008C, YCR066W, YNL250W, YER095W, YNL075W, YDR369C, YMR224C, YML095C, YEL032W, YDL059C, YGL201C, YML032C
Molecular Function	GO:0043140	ATP-dependent 3'-5' DNA helicase activity	0.0451643	5.04516	YPL235W, YEL032W, YFL039C, YPR019W, YGL201C, YMR190C, YBR202W
Molecular Function	GO:0003678	DNA helicase activity	1.90677e-07	5.02191	YPL235W, YHR031C, YPR019W, YMR190C, YBL023C, YHR164C, YFL039C, YLR085C, YIR002C, YPL008W, YBR202W, YLR274W, YEL032W, YIL143C, YLR032W, YJL092W, YMR106C, YGL201C
Molecular Function	GO:0005200	structural constituent of cytoskeleton	9.03154e-11	4.67038	YHR107C, YPL018W, YDR356W, YGL093W, YDR201W, YCL029C, YML085C, YDR130C, YER018C, YFL039C, YML124C, YNL126W, YLR212C, YOL069W, YER016W, YHR172W, YFL037W, YBL034C, YGR113W, YIL144W, YKL052C, YKL042W, YKR037C, YGL061C, YPR141C, YMR117C, YOR195W
Molecular Function	GO:0008094	DNA-dependent ATPase activity	2.64493e-14	4.65707	YPL235W, YHR031C, YPR019W, YBL023C, YPL082C, YHR164C, YER173W, YLR085C, YMR033W, YBR202W, YBR073W, YLR274W, YIL143C, YBR087W, YLR032W, YFR037C, YDR004W, YGL201C, YLR357W, YDR334W, YMR190C, YIL009C-A, YKR008W, YFL039C, YGL163C, YPL008W, YDR076W, YOL094C, YCR066W, YER095W, YEL032W, YDR303C, YJL092W, YMR106C, YJR068W
Molecular Function	GO:0043566	structure-specific DNA binding	1.15121e-13	4.11347	YIL150C, YPR019W, YDR217C, YNL312W, YPL024W, YBL023C, YHR164C, YOL072W, YIR002C, YBR202W, YLR274W, YFL008W, YIR008C, YJL074C, YDR369C, YMR224C, YML095C, YDL059C, YLR032W, YKR038C, YGL201C, YLR304C, YLR086W, YJL140W, YPL128C, YAR007C, YBR278W, YDR404C, YKL045W, YPL022W, YER161C, YCR066W, YNL250W, YER095W, YNL075W, YEL032W, YOR368W, YDL002C, YML032C
Molecular Function	GO:0003682	chromatin binding	3.63103e-11	3.88089	YPR019W, YPR135W, YFR013W, YBL023C, YLR085C, YDL003W, YMR005W, YBR202W, YCR042C, YGL113W, YLR274W, YGR274C, YLL004W, YJL194W, YDR167W, YPR018W, YLR002C, YKR038C, YDR285W, YGL201C, YIL026C, YML065W, YOL012C, YLR086W, YBR060C, YPL128C, YMR236W, YFL039C, YGL207W, YFR027W, YDR440W, YLR103C, YEL032W, YBR198C, YML069W
Molecular Function	GO:0003690	double-stranded DNA binding	0.000541976	3.50072	YIL150C, YLR304C, YDR217C, YNL312W, YHR164C, YAR007C, YOL072W, YBR278W, YFL008W, YNL250W, YMR224C, YDR369C, YML095C, YOR368W, YDL002C, YDL059C, YML032C
Molecular Function	GO:0004536	deoxyribonuclease activity	0.0223092	3.45954	YPL022W, YKL113C, YMR224C, YJR043C, YJR006W, YML095C, YGL173C, YOR368W, YHR164C, YBR098W, YDR386W, YDL102W
Molecular Function	GO:0003899	DNA-directed RNA polymerase activity	0.0467726	3.24332	YJL148W, YIR008C, YDR156W, YJL140W, YDL140C, YDR045C, YIL021W, YBR154C, YDR404C, YKR025W, YKL045W, YJR063W
Molecular Function	GO:0034062	RNA polymerase activity	0.0467726	3.24332	YJL148W, YIR008C, YDR156W, YJL140W, YDL140C, YDR045C, YIL021W, YBR154C, YDR404C, YKR025W, YKL045W, YJR063W
Molecular Function	GO:0004386	helicase activity	6.39922e-06	2.94847	YKR024C, YHR065C, YPL235W, YDR334W, YHR031C, YPR019W, YDL084W, YIL009C-A, YMR190C, YBL023C, YPL082C, YHR164C, YFL039C, YGL163C, YLR085C, YIR002C, YPL008W, YBR202W, YBR073W, YLR274W, YDR194C, YLR424W, YAL019W, YIL143C, YEL032W, YMR106C, YLR032W, YJL092W, YGL201C, YNR038W
Molecular Function	GO:0008026	ATP-dependent helicase activity	0.000353132	2.92534	YKR024C, YHR065C, YPL235W, YHR031C, YPR019W, YDL084W, YIL009C-A, YMR190C, YBL023C, YHR164C, YFL039C, YLR085C, YBR202W, YPL008W, YLR274W, YDR194C, YLR424W, YEL032W, YIL143C, YJL092W, YMR106C, YGL201C, YNR038W
Molecular Function	GO:0070035	purine NTP-dependent helicase activity	0.000353132	2.92534	YKR024C, YHR065C, YPL235W, YHR031C, YPR019W, YDL084W, YIL009C-A, YMR190C, YBL023C, YHR164C, YFL039C, YLR085C, YBR202W, YPL008W, YLR274W, YDR194C, YLR424W, YEL032W, YIL143C, YJL092W, YMR106C, YGL201C, YNR038W
Molecular Function	GO:0016779	nucleotidyltransferase activity	0.00108736	2.69574	YIL139C, YDL103C, YJL148W, YBL035C, YDR156W, YJR043C, YJR006W, YNL102W, YJL140W, YDL140C, YBR278W, YDR404C, YDL045C, YDL102W, YKL045W, YFR027W, YJR063W, YKL035W, YIR008C, YOL115W, YDR045C, YIL021W, YBR154C, YKR025W
Molecular Function	GO:0016251	general RNA polymerase II transcription factor activity	0.00312079	2.67992	YDR460W, YHR058C, YKR062W, YLR005W, YLR071C, YMR236W, YPL129W, YDL140C, YMR033W, YMR227C, YMR005W, YCR042C, YCR081W, YGR274C, YKL028W, YDR167W, YNR010W, YIL143C, YBR198C, YGL151W, YDR311W, YML114C
Molecular Function	GO:0008092	cytoskeletal protein binding	0.0291654	2.4711	YOR326W, YLR429W, YGR078C, YOR349W, YGL093W, YCL029C, YKL013C, YDR130C, YER007W, YML094W, YER016W, YOR058C, YLL050C, YEL003W, YPL017C, YLR370C, YLR200W, YNL138W, YOR122C, YJL179W
Molecular Function	GO:0042623	ATPase activity, coupled	2.76702e-06	2.33227	YKR024C, YPL235W, YCR094W, YHR031C, YPR019W, YDL084W, YBL023C, YPL082C, YHR164C, YMR301C, YER173W, YLR085C, YMR033W, YIR002C, YBR202W, YBR073W, YLR274W, YLR424W, YMR078C, YIL143C, YBR087W, YLR032W, YFR037C, YDR004W, YGL201C, YHR065C, YLR357W, YDR334W, YPL271W, YMR190C, YIL009C-A, YKR008W, YFL039C, YGL163C, YPL008W, YNR048W, YDR076W, YOL094C, YDR194C, YCR066W, YAL019W, YER095W, YEL032W, YDR303C, Y…
Molecular Function	GO:0003677	DNA binding	9.06333e-20	2.27691	YER162C, YDR099W, YPR019W, YHR206W, YFR013W, YIR002C, YJR063W, YBR073W, YMR078C, YIL143C, YLR032W, YDR045C, YKL049C, YMR168C, YBR123C, YLR288C, YGR071C, YMR236W, YDL102W, YNL031C, YPL008W, YKL045W, YPL022W, YGR099W, YDR303C, YDL002C, YLR103C, YNL261W, YPL153C, YGR002C, YDL164C, YDR217C, YDR289C, YDR328C, YMR094W, YBR026C, YBR202W, YLL004W, YDR369C, YML095C, YBR087W, YDR004W, YPL194W, YGL201C, YML…
Molecular Function	GO:0016881	acid-amino acid ligase activity	0.0373879	2.18405	YGL240W, YHR166C, YGR184C, YOL054W, YGL003C, YDR328C, YFL039C, YOR241W, YDL064W, YGL116W, YML088W, YDL008W, YCR066W, YLR394W, YDL074C, YJL047C, YER116C, YDL013W, YAR015W, YGL058W, YOR080W, YLR032W, YDL165W, YDR118W, YFL009W
Molecular Function	GO:0016887	ATPase activity	6.36442e-06	2.05925	YPL106C, YKR024C, YPL235W, YCR094W, YHR031C, YPR019W, YDL084W, YFR013W, YBL023C, YPL082C, YHR164C, YMR301C, YER173W, YLR085C, YMR033W, YIR002C, YBR202W, YBR073W, YDL126C, YLR274W, YFL008W, YLR424W, YJL074C, YJL194W, YMR078C, YIL143C, YLR032W, YBR087W, YFR037C, YDR004W, YDR091C, YGL201C, YHR065C, YLR357W, YDR334W, YPL271W, YIL009C-A, YML065W, YMR190C, YHR064C, YKR008W, YLR086W, YFL039C, YGL163C, Y…
Molecular Function	GO:0017111	nucleoside-triphosphatase activity	9.68368e-08	1.99022	YCR094W, YMR138W, YFL038C, YPR019W, YDL084W, YFR013W, YMR301C, YER173W, YLR085C, YMR033W, YIR002C, YLR212C, YBR073W, YDL126C, YKL154W, YLR424W, YDR172W, YJL194W, YMR078C, YIL143C, YLR032W, YPR141C, YOR326W, YHR107C, YJL102W, YPL271W, YPL008W, YMR198W, YGR270W, YOL094C, YDR194C, YFL037W, YNL250W, YLR229C, YDR303C, YPL253C, YNR038W, YPL106C, YPL235W, YKR024C, YHR031C, YDR292C, YML085C, YBL023C, YHR…
Molecular Function	GO:0016462	pyrophosphatase activity	2.5208e-07	1.93492	YCR094W, YMR138W, YFL038C, YPR019W, YDL084W, YFR013W, YMR301C, YER173W, YLR085C, YMR033W, YIR002C, YLR212C, YBR073W, YDL126C, YKL154W, YLR424W, YDR172W, YJL194W, YMR078C, YIL143C, YLR032W, YPR141C, YOR326W, YHR107C, YJL102W, YPL271W, YPL008W, YMR198W, YGR270W, YOL094C, YDR194C, YFL037W, YNL250W, YLR229C, YDR303C, YPL253C, YNR038W, YPL106C, YPL235W, YKR024C, YHR031C, YDR292C, YML085C, YBL023C, YHR…
Molecular Function	GO:0016817	hydrolase activity, acting on acid anhydrides	2.5208e-07	1.93492	YCR094W, YMR138W, YFL038C, YPR019W, YDL084W, YFR013W, YMR301C, YER173W, YLR085C, YMR033W, YIR002C, YLR212C, YBR073W, YDL126C, YKL154W, YLR424W, YDR172W, YJL194W, YMR078C, YIL143C, YLR032W, YPR141C, YOR326W, YHR107C, YJL102W, YPL271W, YPL008W, YMR198W, YGR270W, YOL094C, YDR194C, YFL037W, YNL250W, YLR229C, YDR303C, YPL253C, YNR038W, YPL106C, YPL235W, YKR024C, YHR031C, YDR292C, YML085C, YBL023C, YHR…
Molecular Function	GO:0016818	hydrolase activity, acting on acid anhydrides, in phosphorus-containing anhydrides	2.5208e-07	1.93492	YCR094W, YMR138W, YFL038C, YPR019W, YDL084W, YFR013W, YMR301C, YER173W, YLR085C, YMR033W, YIR002C, YLR212C, YBR073W, YDL126C, YKL154W, YLR424W, YDR172W, YJL194W, YMR078C, YIL143C, YLR032W, YPR141C, YOR326W, YHR107C, YJL102W, YPL271W, YPL008W, YMR198W, YGR270W, YOL094C, YDR194C, YFL037W, YNL250W, YLR229C, YDR303C, YPL253C, YNR038W, YPL106C, YPL235W, YKR024C, YHR031C, YDR292C, YML085C, YBL023C, YHR…
Molecular Function	GO:0016874	ligase activity	0.00527499	1.93219	YGL240W, YDL164C, YHR166C, YGR264C, YGR184C, YGL245W, YPL190C, YNR016C, YPR047W, YLR060W, YGL003C, YDR328C, YPL160W, YGR171C, YOR241W, YDL064W, YGR061C, YHR020W, YML088W, YBR121C, YDL008W, YLR394W, YAR015W, YLR032W, YDL165W, YDR118W, YFL009W, YDL141W, YGL234W, YOL054W, YOR168W, YFL039C, YGL116W, YCR066W, YGR102C, YDL074C, YDL013W, YER116C, YJL047C, YGL058W, YOR080W, YFL022C
Molecular Function	GO:0003676	nucleic acid binding	7.14521e-23	1.92908	YJR093C, YER162C, YDR099W, YGR091W, YBR079C, YPR019W, YDL084W, YNL222W, YMR288W, YKL074C, YLR060W, YHR206W, YFR013W, YIR002C, YBL026W, YJR063W, YBR073W, YLR424W, YMR078C, YIL143C, YLR032W, YDR045C, YKL049C, YGL044C, YLR222C, YMR168C, YBR123C, YLR288C, YGR071C, YMR236W, YOR250C, YDL102W, YNL031C, YPL008W, YKL045W, YML062C, YHR167W, YPL022W, YDR194C, YGR099W, YBR189W, YJR047C, YOL144W, YDR303C, YDL…
Molecular Function	GO:0043565	sequence-specific DNA binding	0.00218629	1.8432	YIL150C, YCR065W, YDR099W, YPR019W, YNL312W, YHR206W, YBL023C, YDR328C, YPL082C, YKL089W, YMR094W, YBR202W, YLR274W, YFL008W, YIL036W, YDR052C, YJL194W, YLL004W, YJL074C, YDR369C, YMR224C, YKL049C, YGL201C, YER177W, YML099C, YMR168C, YJR060W, YBR275C, YIL009C-A, YML065W, YLR086W, YBR060C, YJR046W, YPL128C, YAR007C, YGR099W, YHR118C, YGR140W, YNL250W, YMR043W, YJL127C, YNL075W, YDR303C, YDL002C, Y…
Molecular Function	GO:0005515	protein binding	5.79918e-07	1.69995	YJR093C, YIL150C, YLR429W, YDR099W, YFL038C, YDR228C, YJR135C, YFR013W, YIL004C, YDR171W, YNL206C, YER009W, YER016W, YML088W, YML028W, YJL194W, YEL003W, YBL050W, YFR051C, YOR057W, YDL059C, YLR381W, YFL016C, YIL021W, YGL044C, YDR118W, YPR141C, YOR326W, YER177W, YLR423C, YCL029C, YDR130C, YMR236W, YEL037C, YGL207W, YMR198W, YJR032W, YPR046W, YGL116W, YDR440W, YNL250W, YDR318W, YPL037C, YMR197C, YGR…
Molecular Function	GO:0003723	RNA binding	0.0029933	1.65072	YJR093C, YEL050C, YGR091W, YDL084W, YDL209C, YNL222W, YDR228C, YMR288W, YKL074C, YPL190C, YPR047W, YLR060W, YBL026W, YLR424W, YHR069C, YGL044C, YLR222C, YHR088W, YCR035C, YEL026W, YOR250C, YNL002C, YGL030W, YNL317W, YLR298C, YNR052C, YDR194C, YGR148C, YBR189W, YJR047C, YNL075W, YKL006W, YOL144W, YNR038W, YHR066W, YKR024C, YOL021C, YGL245W, YLR116W, YGL173C, YOL072W, YER133W, YOR308C, YHR052W, YHL…
Molecular Function	GO:0005524	ATP binding	3.99514e-05	1.61224	YBL105C, YPR019W, YDL084W, YPL190C, YPR047W, YLR060W, YPL160W, YMR301C, YPL031C, YER173W, YIR002C, YBR073W, YDL126C, YHR020W, YLR383W, YBR274W, YJL194W, YMR078C, YKR097W, YIL143C, YCR012W, YFL016C, YLR032W, YDL141W, YPR141C, YOR326W, YGL234W, YDL025C, YER070W, YDR017C, YOR250C, YDL045C, YPL008W, YGR270W, YOL094C, YDR194C, YOL034W, YNL250W, YNL132W, YLR361C, YBR160W, YGR188C, YDL028C, YOL006C, YNL…
Molecular Function	GO:0032553	ribonucleotide binding	2.74804e-06	1.61119	YBL105C, YMR138W, YFL038C, YPR019W, YDL084W, YGR267C, YPL190C, YPR047W, YLR060W, YPL160W, YMR301C, YPL031C, YER173W, YIR002C, YLR212C, YBR073W, YDL126C, YKL154W, YHR020W, YLR383W, YBR274W, YDR172W, YJL194W, YMR078C, YKR097W, YIL143C, YCR012W, YFL016C, YLR032W, YDL141W, YPR141C, YOR326W, YGL234W, YHR107C, YDL025C, YJL102W, YER070W, YDR017C, YOR250C, YDL045C, YPL008W, YGR270W, YOL094C, YDR194C, YOL…
Molecular Function	GO:0032555	purine ribonucleotide binding	2.74804e-06	1.61119	YBL105C, YMR138W, YFL038C, YPR019W, YDL084W, YGR267C, YPL190C, YPR047W, YLR060W, YPL160W, YMR301C, YPL031C, YER173W, YIR002C, YLR212C, YBR073W, YDL126C, YKL154W, YHR020W, YLR383W, YBR274W, YDR172W, YJL194W, YMR078C, YKR097W, YIL143C, YCR012W, YFL016C, YLR032W, YDL141W, YPR141C, YOR326W, YGL234W, YHR107C, YDL025C, YJL102W, YER070W, YDR017C, YOR250C, YDL045C, YPL008W, YGR270W, YOL094C, YDR194C, YOL…
Molecular Function	GO:0032559	adenyl ribonucleotide binding	4.38865e-05	1.60944	YBL105C, YPR019W, YDL084W, YPL190C, YPR047W, YLR060W, YPL160W, YMR301C, YPL031C, YER173W, YIR002C, YBR073W, YDL126C, YHR020W, YLR383W, YBR274W, YJL194W, YMR078C, YKR097W, YIL143C, YCR012W, YFL016C, YLR032W, YDL141W, YPR141C, YOR326W, YGL234W, YDL025C, YER070W, YDR017C, YOR250C, YDL045C, YPL008W, YGR270W, YOL094C, YDR194C, YOL034W, YNL250W, YNL132W, YLR361C, YBR160W, YGR188C, YDL028C, YOL006C, YNL…
Molecular Function	GO:0005198	structural molecule activity	0.0361496	1.58395	YEL050C, YBL079W, YDR201W, YGL066W, YML085C, YKL013C, YDL082W, YGR027C, YIL148W, YNL126W, YLL027W, YLR212C, YER016W, YNL162W, YGR274C, YHL015W, YHR172W, YIL018W, YDL097C, YKR082W, YJR042W, YAR002W, YKL052C, YKL042W, YDL116W, YBR282W, YGR118W, YPR141C, YHR107C, YKR094C, YPL018W, YDR334W, YPL125W, YDR356W, YPR067W, YGL093W, YLR423C, YCL029C, YOL091W, YER018C, YDR130C, YMR236W, YFL039C, YGL030W, YML…
Molecular Function	GO:0017076	purine nucleotide binding	1.40833e-05	1.55923	YBL105C, YMR138W, YFL038C, YPR019W, YDL084W, YGR267C, YPL190C, YPR047W, YLR060W, YPL160W, YMR301C, YPL031C, YER173W, YIR002C, YLR212C, YBR073W, YDL126C, YKL154W, YHR020W, YLR383W, YBR274W, YDR172W, YJL194W, YMR078C, YKR097W, YIL143C, YCR012W, YFL016C, YLR032W, YDL141W, YPR141C, YOR326W, YGL234W, YHR107C, YDL025C, YJL102W, YER070W, YDR017C, YOR250C, YML130C, YDL045C, YPL008W, YGR270W, YOL094C, YDR…
Molecular Function	GO:0030554	adenyl nucleotide binding	0.000200275	1.55199	YBL105C, YPR019W, YDL084W, YPL190C, YPR047W, YLR060W, YPL160W, YMR301C, YPL031C, YER173W, YIR002C, YBR073W, YDL126C, YHR020W, YLR383W, YBR274W, YJL194W, YMR078C, YKR097W, YIL143C, YCR012W, YFL016C, YLR032W, YDL141W, YPR141C, YOR326W, YGL234W, YDL025C, YER070W, YDR017C, YOR250C, YML130C, YDL045C, YPL008W, YGR270W, YOL094C, YDR194C, YOL034W, YNL250W, YNL132W, YLR361C, YBR160W, YGR188C, YDL028C, YOL…
Molecular Function	GO:0001882	nucleoside binding	0.000182564	1.55092	YBL105C, YPR019W, YDL084W, YPL190C, YPR047W, YLR060W, YPL160W, YMR301C, YPL031C, YER173W, YIR002C, YBR073W, YDL126C, YHR020W, YLR383W, YBR274W, YJL194W, YMR078C, YKR097W, YIL143C, YCR012W, YFL016C, YLR032W, YDL141W, YPR141C, YOR326W, YGL234W, YDL025C, YNL102W, YER070W, YDR017C, YOR250C, YML130C, YDL045C, YPL008W, YGR270W, YOL094C, YDR194C, YOL034W, YNL250W, YNL132W, YLR361C, YBR160W, YGR188C, YDL…
Molecular Function	GO:0001883	purine nucleoside binding	0.000237435	1.54695	YBL105C, YPR019W, YDL084W, YPL190C, YPR047W, YLR060W, YPL160W, YMR301C, YPL031C, YER173W, YIR002C, YBR073W, YDL126C, YHR020W, YLR383W, YBR274W, YJL194W, YMR078C, YKR097W, YIL143C, YCR012W, YFL016C, YLR032W, YDL141W, YPR141C, YOR326W, YGL234W, YDL025C, YER070W, YDR017C, YOR250C, YML130C, YDL045C, YPL008W, YGR270W, YOL094C, YDR194C, YOL034W, YNL250W, YNL132W, YLR361C, YBR160W, YGR188C, YDL028C, YOL…
Molecular Function	GO:0000166	nucleotide binding	1.11369e-05	1.51513	YMR138W, YFL038C, YPR019W, YDL084W, YKL074C, YLR060W, YMR301C, YPL031C, YIR002C, YBR073W, YDL126C, YKL154W, YLR383W, YMR078C, YIL143C, YJR009C, YFL016C, YLR032W, YGL044C, YOR326W, YHR107C, YER070W, YDR017C, YOR250C, YDL102W, YPL008W, YDR194C, YLR229C, YNL132W, YLR361C, YBR160W, YOL144W, YNL261W, YNR038W, YPL153C, YKR024C, YDL164C, YHR031C, YGR264C, YDR292C, YNR016C, YAL038W, YBR202W, YOR262W, YGR…
Molecular Function	GO:0016787	hydrolase activity	6.98827e-05	1.46109	YMR138W, YFL038C, YPR019W, YDL084W, YNL222W, YFR013W, YGR253C, YMR301C, YLR085C, YIR002C, YBR073W, YDL126C, YMR120C, YKL154W, YLR424W, YOR014W, YMR078C, YOR362C, YFR050C, YIL143C, YHR204W, YLR032W, YLR154C, YOR326W, YHR076W, YHR107C, YPL271W, YIL084C, YDL102W, YDR182W, YPL008W, YMR198W, YPL022W, YDR194C, YLR229C, YLR361C, YOL038W, YPR068C, YDR303C, YIL137C, YMR314W, YPL253C, YNR038W, YOL021C, YKR…
Molecular Function	GO:0005488	binding	1.74681e-23	1.43149	YLR429W, YER162C, YMR138W, YFL038C, YBR079C, YDL084W, YNL222W, YJR135C, YMR308C, YLR085C, YER009W, YDL126C, YER016W, YKL154W, YJR005W, YML028W, YEL003W, YOR057W, YJR009C, YLR381W, YHR204W, YFL016C, YLR032W, YDR045C, YOR326W, YLR222C, YHR107C, YBR123C, YGR071C, YER070W, YDR130C, YOR250C, YNL031C, YMR198W, YHR167W, YGR099W, YLR229C, YNL132W, YLR361C, YBR160W, YDL040C, YDL002C, YNL261W, YKR024C, YJL…
Biological Process	GO:0034085	establishment of sister chromatid cohesion	7.95177e-10	8.64884	YHR122W, YPR046W, YGR002C, YPL018W, YDR254W, YDR318W, YDR180W, YJR135C, YLR381W, YBR107C, YDL003W, YOR262W, YMR048W
Biological Process	GO:0034087	establishment of mitotic sister chromatid cohesion	7.95177e-10	8.64884	YHR122W, YPR046W, YGR002C, YPL018W, YDR254W, YDR318W, YDR180W, YJR135C, YLR381W, YBR107C, YDL003W, YOR262W, YMR048W
Biological Process	GO:0006267	pre-replicative complex assembly	1.16415e-12	8.64884	YLR274W, YHR118C, YDR099W, YPR019W, YJL194W, YLL004W, YML065W, YLR103C, YJR046W, YBL023C, YEL032W, YBR060C, YPR162C, YNL261W, YGL201C, YBR202W
Biological Process	GO:0045005	maintenance of fidelity involved in DNA-dependent DNA replication	6.12725e-08	8.64884	YPR164W, YBR274W, YJL047C, YDL101C, YER133W, YNL273W, YCL061C, YLR320W, YAL021C, YDL102W, YMR048W
Biological Process	GO:0034501	protein localization to kinetochore	4.69687e-06	8.64884	YPL268W, YGR218W, YGL093W, YGR188C, YBR211C, YAL034W-A, YDR130C, YIL144W, YER133W
Biological Process	GO:0043137	DNA replication, removal of RNA primer	0.00035818	8.64884	YDR279W, YNL072W, YKL113C, YDL102W, YJR043C, YJR006W, YLR154C
Biological Process	GO:0007080	mitotic metaphase plate congression	0.0031218	8.64884	YBL058W, YGL093W, YOR073W, YGR188C, YDL028C, YDL126C
Biological Process	GO:0031134	sister chromatid biorientation	0.0031218	8.64884	YBL058W, YGL093W, YOR073W, YGR188C, YDL028C, YDL126C
Biological Process	GO:0031573	intra-S DNA damage checkpoint	0.0031218	8.64884	YDR363W, YCL061C, YPL194W, YDL074C, YMR190C, YDR217C
Biological Process	GO:0048478	replication fork protection	0.0031218	8.64884	YDL101C, YNL273W, YCL061C, YBR274W, YAL021C, YMR048W
Biological Process	GO:0051303	establishment of chromosome localization	0.0031218	8.64884	YBL058W, YGL093W, YOR073W, YGR188C, YDL028C, YDL126C
Biological Process	GO:0051310	metaphase plate congression	0.0031218	8.64884	YBL058W, YGL093W, YOR073W, YGR188C, YDL028C, YDL126C
Biological Process	GO:0006335	DNA replication-dependent nucleosome assembly	0.0271738	8.64884	YJL115W, YNL206C, YBR195C, YML102W, YPR018W
Biological Process	GO:0034723	DNA replication-dependent nucleosome organization	0.0271738	8.64884	YJL115W, YNL206C, YBR195C, YML102W, YPR018W
Biological Process	GO:0000727	double-strand break repair via break-induced replication	7.8592e-18	7.98355	YKL108W, YIL150C, YPR019W, YPR135W, YJR043C, YBL023C, YJR046W, YBR202W, YBR073W, YOL146W, YLR274W, YGL113W, YNL250W, YDR489W, YDR369C, YMR224C, YJL072C, YEL032W, YLR103C, YDL059C, YGL201C, YML032C, YDL017W, YDR013W
Biological Process	GO:0007064	mitotic sister chromatid cohesion	4.09409e-25	7.92811	YGR002C, YPR135W, YJR135C, YPL024W, YNL273W, YDL003W, YOR144C, YOR262W, YMR048W, YER016W, YFL008W, YDR180W, YJL074C, YHR191C, YMR078C, YLR381W, YER147C, YCL016C, YPR141C, YHR122W, YIL026C, YPL018W, YBR088C, YFR027W, YPL008W, YPR046W, YDR254W, YDR318W, YDR014W, YBR107C, YLR234W, YCL061C, YPL253C
Biological Process	GO:0034453	microtubule anchoring	6.58438e-07	7.92811	YBL058W, YPL018W, YGL093W, YOR073W, YGR188C, YBR211C, YPL017C, YDL028C, YPL209C, YGR179C, YDL126C
Biological Process	GO:0051313	attachment of spindle microtubules to chromosome	6.58438e-07	7.92811	YBL058W, YPL018W, YGL093W, YOR073W, YGR188C, YBR211C, YPL017C, YDL028C, YPL209C, YGR179C, YDL126C
Biological Process	GO:0050000	chromosome localization	4.21375e-05	7.78396	YBL058W, YGL093W, YOR073W, YGR188C, YDL028C, YKR082W, YDL116W, YKL057C, YDL126C
Biological Process	GO:0010526	negative regulation of transposition, RNA-mediated	0.000331809	7.68786	YPR164W, YJL047C, YLL002W, YDR289C, YHR154W, YOR144C, YNL031C, YNL206C
Biological Process	GO:0010529	negative regulation of transposition	0.000331809	7.68786	YPR164W, YJL047C, YLL002W, YDR289C, YHR154W, YOR144C, YNL031C, YNL206C
Biological Process	GO:0033567	DNA replication, Okazaki fragment processing	0.000331809	7.68786	YDR279W, YNL072W, YKL113C, YJR043C, YJR006W, YIR002C, YDL102W, YLR154C
Biological Process	GO:0000724	double-strand break repair via homologous recombination	7.22963e-28	7.64316	YIL150C, YPR019W, YNL312W, YPR135W, YBL023C, YOR144C, YBR202W, YBR073W, YOL146W, YLR274W, YGL113W, YDR489W, YDR369C, YMR224C, YJL072C, YMR078C, YDL059C, YDR363W, YDR004W, YGL201C, YDL017W, YKL108W, YMR190C, YJR043C, YJR046W, YAR007C, YGL163C, YDR076W, YNL250W, YER095W, YBR160W, YDL074C, YLR103C, YEL032W, YGL058W, YMR106C, YML032C, YDR013W
Biological Process	GO:0032392	DNA geometric change	6.67979e-08	7.49566	YGL113W, YPR019W, YIL009C-A, YMR190C, YNL312W, YAR007C, YLR234W, YGL163C, YJL092W, YOL006C, YGL201C, YBR202W, YBR073W
Biological Process	GO:0000725	recombinational repair	1.52087e-32	7.48458	YIL150C, YPR164W, YDR113C, YPR019W, YNL312W, YPR135W, YBL023C, YLR320W, YOR144C, YBR202W, YBR073W, YOL146W, YLR274W, YGL113W, YDR489W, YDR369C, YMR224C, YJL072C, YMR078C, YDL059C, YDR363W, YPL194W, YDR004W, YGL201C, YDL017W, YKL108W, YMR190C, YJR043C, YIL132C, YJR046W, YAR007C, YGL163C, YDR076W, YDR440W, YNL250W, YER095W, YBR160W, YDL074C, YLR103C, YEL032W, YGL058W, YHL006C, YMR106C, YML032C, YDR…
Biological Process	GO:0045144	meiotic sister chromatid segregation	0.0197036	7.41329	YBR107C, YLR320W, YOR073W, YPL017C, YBR073W, YPL209C
Biological Process	GO:0032508	DNA duplex unwinding	3.83292e-06	7.31825	YGL113W, YPR019W, YIL009C-A, YMR190C, YNL312W, YAR007C, YJL092W, YLR234W, YOL006C, YGL201C, YBR202W
Biological Process	GO:0007062	sister chromatid cohesion	1.8495e-26	7.1767	YGR002C, YPR135W, YJR135C, YPL024W, YNL273W, YDL003W, YOR144C, YOR262W, YMR048W, YER016W, YFL008W, YOR014W, YDR180W, YJL074C, YOR073W, YHR191C, YMR078C, YLR381W, YBR087W, YER147C, YCL016C, YPR141C, YHR122W, YIL026C, YLR357W, YPL018W, YBR088C, YPL008W, YFR027W, YPR046W, YOL094C, YDR254W, YDR318W, YDR014W, YBR107C, YLR234W, YJR068W, YCL061C, YPL253C
Biological Process	GO:0006268	DNA unwinding involved in replication	0.000207941	7.07633	YGL113W, YPR019W, YMR190C, YNL312W, YAR007C, YLR234W, YOL006C, YGL201C, YBR202W
Biological Process	GO:0031570	DNA integrity checkpoint	1.10125e-13	7.04721	YER177W, YDR099W, YLR288C, YMR190C, YDR217C, YDL101C, YNL273W, YER133W, YER173W, YMR048W, YDR440W, YML028W, YBR274W, YDL074C, YGL058W, YOR368W, YDR363W, YCL061C, YPL194W, YAL021C, YBR136W, YPL153C
Biological Process	GO:0000077	DNA damage checkpoint	4.06251e-11	6.847	YER177W, YDR099W, YLR288C, YMR190C, YDR217C, YDL101C, YER133W, YER173W, YDR440W, YML028W, YBR274W, YDL074C, YGL058W, YOR368W, YDR363W, YCL061C, YPL194W, YBR136W, YPL153C
Biological Process	GO:0042770	DNA damage response, signal transduction	4.06251e-11	6.847	YER177W, YDR099W, YLR288C, YMR190C, YDR217C, YDL101C, YER133W, YER173W, YDR440W, YML028W, YBR274W, YDL074C, YGL058W, YOR368W, YDR363W, YCL061C, YPL194W, YBR136W, YPL153C
Biological Process	GO:0000722	telomere maintenance via recombination	1.60204e-05	6.79552	YNL250W, YER095W, YLR288C, YMR190C, YNL312W, YAR007C, YDL059C, YGL163C, YDR004W, YBR136W, YML032C
Biological Process	GO:0006189	'de novo' IMP biosynthetic process	0.0104403	6.72688	YAR015W, YDR408C, YGR061C, YGL234W, YMR120C, YOR128C, YMR300C
Biological Process	GO:0030491	heteroduplex formation	0.0104403	6.72688	YAR007C, YGL163C, YDR004W, YER095W, YNL312W, YBR073W, YDR076W
Biological Process	GO:2000104	negative regulation of DNA-dependent DNA replication	0.0104403	6.72688	YDL101C, YNL273W, YER133W, YCL061C, YBR274W, YAL021C, YMR048W
Biological Process	GO:0006271	DNA strand elongation involved in DNA replication	2.12059e-16	6.54507	YKL108W, YIL150C, YDL164C, YDR279W, YNL072W, YBL035C, YPR019W, YJR043C, YJR006W, YNL102W, YBL023C, YHR164C, YBR278W, YIR002C, YBR088C, YDL102W, YKL045W, YBR202W, YOL094C, YLR274W, YIR008C, YKL113C, YEL032W, YBR087W, YJR068W, YOL006C, YGL201C, YLR154C
Biological Process	GO:0022616	DNA strand elongation	2.12059e-16	6.54507	YKL108W, YIL150C, YDL164C, YDR279W, YNL072W, YBL035C, YPR019W, YJR043C, YJR006W, YNL102W, YBL023C, YHR164C, YBR278W, YIR002C, YBR088C, YDL102W, YKL045W, YBR202W, YOL094C, YLR274W, YIR008C, YKL113C, YEL032W, YBR087W, YJR068W, YOL006C, YGL201C, YLR154C
Biological Process	GO:0000819	sister chromatid segregation	2.42263e-39	6.31657	YGL240W, YJR135C, YLR320W, YDL003W, YLR212C, YOR144C, YBR073W, YDL126C, YER016W, YDR180W, YMR078C, YLR381W, YER147C, YKL049C, YDR118W, YPR141C, YDR130C, YPL008W, YFR027W, YMR198W, YPR046W, YGL116W, YDR318W, YFL037W, YGR188C, YDR014W, YDL028C, YNR010W, YBR107C, YOL006C, YPL253C, YDR113C, YDR439W, YGR002C, YHR166C, YPR135W, YGL003C, YML085C, YPL024W, YNL273W, YMR048W, YOR262W, YLR226W, YFL008W, YDL…
Biological Process	GO:0000070	mitotic sister chromatid segregation	2.40111e-37	6.30857	YGL240W, YGR002C, YDR439W, YDR113C, YHR166C, YPR135W, YJR135C, YPL024W, YML085C, YGL003C, YNL273W, YDL003W, YLR212C, YOR144C, YOR262W, YMR048W, YDL126C, YER016W, YLR226W, YFL008W, YDL008W, YDR180W, YJL074C, YOR073W, YPL017C, YHR191C, YMR078C, YLR381W, YER147C, YEL061C, YKL049C, YCR086W, YDR118W, YCL016C, YPR141C, YHR122W, YIL026C, YPL018W, YBL058W, YGL093W, YMR190C, YLR086W, YDR130C, YML124C, YBR…
Biological Process	GO:0006270	DNA-dependent DNA replication initiation	3.91697e-18	6.29007	YIL150C, YDR099W, YBL035C, YPR019W, YNL102W, YML065W, YJR046W, YBR060C, YBL023C, YNL273W, YER133W, YKL045W, YBR202W, YMR048W, YGL113W, YLR274W, YHR118C, YIR008C, YMR043W, YDR052C, YJL194W, YLL004W, YLR103C, YEL032W, YLR002C, YCL061C, YPR162C, YAL021C, YGL201C, YNL261W, YPL153C, YDL017W
Biological Process	GO:0006273	lagging strand elongation	4.41912e-08	6.29007	YDL164C, YDR279W, YNL072W, YBL035C, YJR043C, YJR006W, YNL102W, YHR164C, YBR278W, YIR002C, YBR088C, YDL102W, YKL045W, YIR008C, YKL113C, YLR154C
Biological Process	GO:0007020	microtubule nucleation	2.83967e-07	6.17775	YER016W, YHR172W, YDR356W, YBL034C, YGL093W, YDR201W, YPL017C, YER018C, YIL144W, YNL126W, YLR212C, YKL042W, YOL069W, YKR037C, YMR117C
Biological Process	GO:0030472	mitotic spindle organization in nucleus	2.83967e-07	6.17775	YHR172W, YDR356W, YDR201W, YCL029C, YGR113W, YKL089W, YKL052C, YEL061C, YNL126W, YLR212C, YKR037C, YGL061C, YGR108W, YMR198W, YOR195W
Biological Process	GO:0010499	proteasomal ubiquitin-independent protein catabolic process	0.000346887	6.17775	YER012W, YPR103W, YOL038W, YFR050C, YOR362C, YGR253C, YER094C, YGL011C, YMR314W, YJL001W
Biological Process	GO:0000084	S phase of mitotic cell cycle	2.48246e-05	6.10507	YLR274W, YIL150C, YCR065W, YPR019W, YPR120C, YLR103C, YBL023C, YEL032W, YDL155W, YGL201C, YFR027W, YBR202W
Biological Process	GO:0006188	IMP biosynthetic process	0.0313232	6.05419	YAR015W, YDR408C, YGR061C, YGL234W, YMR120C, YOR128C, YMR300C
Biological Process	GO:0043486	histone exchange	0.0313232	6.05419	YBR231C, YAL011W, YJL115W, YGR002C, YDR334W, YNL107W, YLR085C
Biological Process	GO:0046040	IMP metabolic process	0.0313232	6.05419	YAR015W, YDR408C, YGR061C, YGL234W, YMR120C, YOR128C, YMR300C
Biological Process	GO:0006261	DNA-dependent DNA replication	1.89904e-38	5.94062	YIL150C, YDR099W, YPR019W, YJR006W, YIR002C, YLR320W, YOR144C, YGL113W, YDR489W, YBR274W, YJL194W, YLR154C, YKL108W, YDR279W, YNL102W, YGL207W, YBR278W, YDL102W, YKL045W, YOL094C, YBR160W, YDR303C, YLR103C, YOL006C, YNL261W, YPL153C, YDR013W, YDL164C, YPR164W, YPR135W, YNL312W, YBL023C, YHR164C, YER133W, YNL273W, YBR202W, YMR048W, YLR274W, YOL146W, YIR008C, YLL004W, YDR052C, YJL072C, YLR002C, YBR…
Biological Process	GO:0045132	meiotic chromosome segregation	4.19699e-09	5.86886	YDR439W, YMR190C, YML085C, YIL132C, YBR098W, YDR386W, YML124C, YLR320W, YMR048W, YBR073W, YDR254W, YFL037W, YOR014W, YOR073W, YJL074C, YPL017C, YPL209C, YBR107C, YCR086W
Biological Process	GO:0051320	S phase	4.80364e-06	5.7659	YLR274W, YIL150C, YCR065W, YPR019W, YBR160W, YPR120C, YDR303C, YLR103C, YBL023C, YEL032W, YDL155W, YGL201C, YFR027W, YBR202W
Biological Process	GO:0031110	regulation of microtubule polymerization or depolymerization	0.0132392	5.7659	YER016W, YOR058C, YDR201W, YGR113W, YDR130C, YKL052C, YKR037C, YGL061C
Biological Process	GO:0007059	chromosome segregation	1.29983e-60	5.73052	YGL240W, YBL079W, YDR201W, YJR135C, YFR046C, YLR320W, YDL003W, YLR212C, YOR144C, YBR073W, YDL126C, YJR053W, YER016W, YDR180W, YOR014W, YMR078C, YAL034W-A, YLR381W, YKL052C, YER147C, YKL049C, YIR011C, YDR118W, YPR141C, YJR060W, YIL132C, YDR130C, YPL233W, YDL139C, YGR063C, YPL008W, YFR027W, YMR198W, YIR010W, YOL094C, YPR046W, YGL116W, YFL037W, YGR140W, YDR318W, YGR188C, YDR014W, YDL028C, YNR010W, Y…
Biological Process	GO:0006302	double-strand break repair	4.40836e-30	5.66648	YIL150C, YPR019W, YNL312W, YPR135W, YLL002W, YBL023C, YHR164C, YLR320W, YDL003W, YOR144C, YBR202W, YBR073W, YOL146W, YGL113W, YLR274W, YFL008W, YDR489W, YDR180W, YNL133C, YDR369C, YMR224C, YJL072C, YML095C, YMR078C, YDL059C, YDR363W, YLR032W, YFR037C, YER147C, YDR004W, YGL201C, YDL017W, YKL108W, YLR357W, YMR190C, YJR043C, YJR046W, YAR007C, YGL163C, YFR027W, YDR076W, YPL022W, YNL250W, YER095W, YKL…
Biological Process	GO:0010525	regulation of transposition, RNA-mediated	0.0122784	5.18931	YPR164W, YJL047C, YDR289C, YLL002W, YIL143C, YHR154W, YOR144C, YNL031C, YNL206C
Biological Process	GO:0031109	microtubule polymerization or depolymerization	0.0122784	5.18931	YER016W, YOR058C, YDR201W, YGR113W, YDR130C, YKL052C, YEL061C, YKR037C, YGL061C
Biological Process	GO:0065004	protein-DNA complex assembly	1.45042e-20	5.12103	YJL115W, YDR099W, YBR009C, YPR019W, YDR328C, YBL023C, YPL082C, YPL129W, YMR094W, YMR005W, YNL206C, YBR202W, YCR042C, YBR195C, YLR274W, YGR274C, YJL194W, YLL004W, YDR167W, YML102W, YPR018W, YOR057W, YKL049C, YDR004W, YGL201C, YML065W, YOL012C, YBR060C, YJR046W, YMR236W, YNL030W, YGL207W, YMR227C, YNL031C, YDR076W, YHR118C, YDR254W, YBR198C, YEL032W, YLR103C, YPR162C, YML069W, YNL261W, YML032C, YML…
Biological Process	GO:0006260	DNA replication	2.20983e-45	5.0812	YIL150C, YDR099W, YPR019W, YJR006W, YER173W, YIR002C, YLR320W, YOR144C, YGL113W, YDR489W, YBR274W, YJL194W, YPR120C, YMR078C, YLR154C, YKL108W, YDR279W, YNL102W, YER070W, YGL207W, YBR278W, YDL102W, YKL045W, YFR027W, YOL094C, YGR099W, YBR160W, YDR303C, YLR103C, YOL006C, YNL261W, YPL153C, YBR136W, YDR013W, YJL115W, YPR164W, YDL164C, YHR031C, YPR135W, YNL312W, YDR217C, YPL024W, YBL023C, YKL117W, YHR…
Biological Process	GO:0007052	mitotic spindle organization	2.03169e-11	5.0765	YGL240W, YHR166C, YDR356W, YDR201W, YCL029C, YBL031W, YGL003C, YDR130C, YKL089W, YNL126W, YLR212C, YDL064W, YGR108W, YMR198W, YGL116W, YOR058C, YHR172W, YGR140W, YDL008W, YPL209C, YGR113W, YKL052C, YEL061C, YGL061C, YKR037C, YDR118W, YOR195W
Biological Process	GO:0007051	spindle organization	3.2622e-12	5.01633	YGL240W, YHR166C, YDR356W, YDR201W, YCL029C, YBL031W, YGL003C, YDR130C, YKL089W, YNL126W, YLR212C, YDL064W, YGR108W, YMR198W, YGL116W, YOR058C, YHR172W, YGR140W, YDL008W, YPR120C, YDL028C, YPL209C, YGR113W, YKL052C, YEL061C, YGL061C, YKR037C, YDR118W, YOR195W
Biological Process	GO:0006301	postreplication repair	0.00191959	5.00723	YIL139C, YLR007W, YDR440W, YCR066W, YJR043C, YJR006W, YGL058W, YLR032W, YBR088C, YDL102W, YML032C
Biological Process	GO:0007067	mitosis	8.31722e-52	4.96171	YGL240W, YIL139C, YDR201W, YJR135C, YFR046C, YDL003W, YLR212C, YOR144C, YGR108W, YDL126C, YJR053W, YER016W, YDR180W, YMR078C, YAL034W-A, YDL155W, YLR381W, YKL052C, YER147C, YKL049C, YDR118W, YPR141C, YMR168C, YCL029C, YDR130C, YPL233W, YAL016W, YNL031C, YPL008W, YFR027W, YMR198W, YIR010W, YJL030W, YPR046W, YGL116W, YFL037W, YDR318W, YBR160W, YGR188C, YDR014W, YDL028C, YNR010W, YBR107C, YOL006C, Y…
Biological Process	GO:0030071	regulation of mitotic metaphase/anaphase transition	9.17795e-06	4.9422	YER016W, YGL240W, YGL116W, YHR166C, YMR168C, YGL093W, YOR073W, YGR188C, YDL028C, YGL003C, YGL086W, YER133W, YOR026W, YAL016W, YNL031C, YJL030W
Biological Process	GO:0051123	RNA polymerase II transcriptional preinitiation complex assembly	0.000757634	4.9422	YGR274C, YDR167W, YBR198C, YPL082C, YMR236W, YPL129W, YGL207W, YMR227C, YML069W, YMR005W, YCR042C, YML114C
Biological Process	GO:0000075	cell cycle checkpoint	1.53353e-16	4.88848	YDR099W, YDR217C, YNL273W, YER133W, YER173W, YMR048W, YER016W, YJR053W, YML028W, YBR274W, YOR014W, YOR073W, YDR363W, YOR026W, YPL194W, YAL021C, YER177W, YMR168C, YGL093W, YLR288C, YMR190C, YGL086W, YDR130C, YDL101C, YAL016W, YNL031C, YBR158W, YJL030W, YDR440W, YGR188C, YDL074C, YDL028C, YPL209C, YOR368W, YGL058W, YJR068W, YCL061C, YBR136W, YPL153C
Biological Process	GO:0071156	regulation of cell cycle arrest	1.53353e-16	4.88848	YDR099W, YDR217C, YNL273W, YER133W, YER173W, YMR048W, YER016W, YJR053W, YML028W, YBR274W, YOR014W, YOR073W, YDR363W, YOR026W, YPL194W, YAL021C, YER177W, YMR168C, YGL093W, YLR288C, YMR190C, YGL086W, YDR130C, YDL101C, YAL016W, YNL031C, YBR158W, YJL030W, YDR440W, YGR188C, YDL074C, YDL028C, YPL209C, YOR368W, YGL058W, YJR068W, YCL061C, YBR136W, YPL153C
Biological Process	GO:0032886	regulation of microtubule-based process	0.000298843	4.88848	YER016W, YOR058C, YBR160W, YPR120C, YDR201W, YGL003C, YGR113W, YDR130C, YDL155W, YKL052C, YKR037C, YGL061C, YGR108W
Biological Process	GO:0070507	regulation of microtubule cytoskeleton organization	0.000298843	4.88848	YER016W, YOR058C, YBR160W, YPR120C, YDR201W, YGL003C, YGR113W, YDR130C, YDL155W, YKL052C, YKR037C, YGL061C, YGR108W
Biological Process	GO:0000280	nuclear division	3.67942e-52	4.86769	YGL240W, YIL139C, YDR201W, YJR135C, YFR046C, YDL003W, YLR212C, YOR144C, YGR108W, YDL126C, YJR053W, YER016W, YDR180W, YMR078C, YAL034W-A, YDL155W, YLR381W, YKL052C, YER147C, YKL049C, YDR118W, YPR141C, YMR168C, YCL029C, YDR130C, YPL233W, YAL016W, YNL031C, YPL008W, YFR027W, YMR198W, YIR010W, YJL030W, YPR046W, YGL116W, YFL037W, YDR318W, YBR160W, YGR188C, YDR014W, YDL028C, YNR010W, YBR107C, YOL006C, Y…
Biological Process	GO:0007076	mitotic chromosome condensation	0.0251966	4.86497	YDR439W, YFL008W, YDR180W, YLR086W, YER147C, YOL006C, YDL003W, YCR086W, YFR027W
Biological Process	GO:0010528	regulation of transposition	0.0251966	4.86497	YPR164W, YJL047C, YDR289C, YLL002W, YIL143C, YHR154W, YOR144C, YNL031C, YNL206C
Biological Process	GO:0000087	M phase of mitotic cell cycle	2.02579e-52	4.8096	YGL240W, YIL139C, YDR201W, YJR135C, YFR046C, YDL003W, YLR212C, YOR144C, YGR108W, YDL126C, YJR053W, YER016W, YDR180W, YMR078C, YAL034W-A, YDL155W, YLR381W, YKL052C, YER147C, YKL049C, YDR118W, YPR141C, YMR168C, YCL029C, YDR130C, YPL233W, YAL016W, YNL031C, YPL008W, YFR027W, YMR198W, YIR010W, YJL030W, YPR046W, YGL116W, YFL037W, YDR318W, YAL041W, YLR229C, YBR160W, YGR188C, YDR014W, YDL028C, YNR010W, Y…
Biological Process	GO:0006284	base-excision repair	0.00980483	4.80491	YDL164C, YNL250W, YKL113C, YDR369C, YMR224C, YJR043C, YJR006W, YOL115W, YBR088C, YDL102W
Biological Process	GO:0048285	organelle fission	3.23825e-51	4.71755	YGL240W, YIL139C, YDR201W, YJR135C, YFR046C, YDL003W, YLR212C, YOR144C, YGR108W, YDL126C, YJR053W, YER016W, YDR180W, YMR078C, YAL034W-A, YDL155W, YLR381W, YKL052C, YER147C, YKL049C, YDR118W, YPR141C, YMR168C, YCL029C, YDR130C, YPL233W, YAL016W, YNL031C, YPL008W, YFR027W, YMR198W, YIR010W, YJL030W, YPR046W, YGL116W, YFL037W, YDR318W, YBR160W, YGR188C, YDR014W, YDL028C, YNR010W, YBR107C, YOL006C, Y…
Biological Process	GO:0007094	mitotic cell cycle spindle assembly checkpoint	0.00149256	4.71755	YER016W, YMR168C, YGL093W, YOR073W, YGR188C, YDL028C, YGL086W, YER133W, YOR026W, YAL016W, YNL031C, YJL030W
Biological Process	GO:0045839	negative regulation of mitosis	0.00149256	4.71755	YER016W, YMR168C, YGL093W, YOR073W, YGR188C, YDL028C, YGL086W, YER133W, YOR026W, YAL016W, YNL031C, YJL030W
Biological Process	GO:0045841	negative regulation of mitotic metaphase/anaphase transition	0.00149256	4.71755	YER016W, YMR168C, YGL093W, YOR073W, YGR188C, YDL028C, YGL086W, YER133W, YOR026W, YAL016W, YNL031C, YJL030W
Biological Process	GO:0051784	negative regulation of nuclear division	0.00149256	4.71755	YER016W, YMR168C, YGL093W, YOR073W, YGR188C, YDL028C, YGL086W, YER133W, YOR026W, YAL016W, YNL031C, YJL030W
Biological Process	GO:0071173	spindle assembly checkpoint	0.00149256	4.71755	YER016W, YMR168C, YGL093W, YOR073W, YGR188C, YDL028C, YGL086W, YER133W, YOR026W, YAL016W, YNL031C, YJL030W
Biological Process	GO:0071824	protein-DNA complex subunit organization	9.8153e-21	4.70046	YJL115W, YDR099W, YBR009C, YPR019W, YDR328C, YBL023C, YPL082C, YPL129W, YMR094W, YMR033W, YMR005W, YNL206C, YBR202W, YCR042C, YBR195C, YLR274W, YGR274C, YJL194W, YLL004W, YDR167W, YML102W, YPR018W, YOR057W, YFR037C, YKL049C, YDR004W, YGL201C, YLR357W, YML065W, YOL012C, YKR008W, YBR060C, YJR046W, YMR236W, YNL030W, YGL207W, YMR227C, YNL031C, YDR076W, YHR118C, YDR254W, YBR198C, YDR303C, YEL032W, YLR…
Biological Process	GO:0007093	mitotic cell cycle checkpoint	1.73033e-07	4.65707	YMR168C, YGL093W, YDR217C, YDR130C, YGL086W, YER133W, YAL016W, YNL031C, YBR158W, YJL030W, YER016W, YJR053W, YOR014W, YGR188C, YOR073W, YDL074C, YDL028C, YPL209C, YGL058W, YOR026W, YPL194W
Biological Process	GO:0031577	spindle checkpoint	3.50485e-05	4.61272	YJR053W, YER016W, YMR168C, YOR014W, YGL093W, YOR073W, YGR188C, YDL028C, YPL209C, YDR130C, YGL086W, YER133W, YOR026W, YAL016W, YNL031C, YJL030W
Biological Process	GO:0000226	microtubule cytoskeleton organization	3.51305e-24	4.59713	YCR065W, YGL240W, YHR166C, YDR201W, YML085C, YGL003C, YKL089W, YNL126W, YLR212C, YDL064W, YGR108W, YDL126C, YER016W, YLR457C, YOR058C, YHR172W, YDL008W, YPR120C, YOR073W, YBR109C, YPL017C, YDL155W, YKL052C, YEL061C, YKL049C, YKL042W, YDR118W, YPR141C, YOR326W, YBL058W, YPL018W, YDR356W, YBR211C, YGL093W, YCL029C, YBL031W, YDR130C, YER018C, YFL039C, YOL069W, YMR198W, YGL116W, YDR254W, YGR140W, YDR…
Biological Process	GO:0007088	regulation of mitosis	5.38879e-06	4.5788	YGL240W, YHR166C, YMR168C, YGL093W, YGL003C, YGL086W, YER133W, YAL016W, YNL031C, YFR027W, YJL030W, YER016W, YGL116W, YGR188C, YOR073W, YDL028C, YJL047C, YOR026W
Biological Process	GO:0051783	regulation of nuclear division	5.38879e-06	4.5788	YGL240W, YHR166C, YMR168C, YGL093W, YGL003C, YGL086W, YER133W, YAL016W, YNL031C, YFR027W, YJL030W, YER016W, YGL116W, YGR188C, YOR073W, YDL028C, YJL047C, YOR026W
Biological Process	GO:0007050	cell cycle arrest	4.3128e-15	4.55817	YDR099W, YDR217C, YNL273W, YER133W, YER173W, YMR048W, YER016W, YJR053W, YML028W, YBR274W, YOR014W, YOR073W, YDR363W, YOR026W, YPL194W, YAL021C, YER177W, YMR168C, YGL093W, YLR288C, YMR190C, YGL086W, YDR130C, YDL101C, YAL016W, YNL031C, YBR158W, YJL030W, YDR440W, YGR188C, YDL074C, YDL028C, YPL209C, YOR368W, YGL058W, YJR068W, YCL061C, YBR136W, YPL153C
Biological Process	GO:0045786	negative regulation of cell cycle	1.67833e-15	4.55202	YDR099W, YDR217C, YNL273W, YER133W, YER173W, YMR048W, YER016W, YJR053W, YML028W, YBR274W, YOR014W, YOR073W, YDR363W, YOR026W, YPL194W, YAL021C, YER177W, YMR168C, YGL093W, YLR288C, YMR190C, YGL086W, YDR130C, YDL101C, YAL016W, YNL031C, YBR158W, YJL030W, YDR440W, YBR160W, YGR188C, YDL074C, YDL028C, YPL209C, YOR368W, YGL058W, YJR068W, YCL061C, YBR136W, YPL153C
Biological Process	GO:0071174	mitotic cell cycle spindle checkpoint	0.000165654	4.47354	YJR053W, YER016W, YMR168C, YOR014W, YGL093W, YOR073W, YGR188C, YDL028C, YGL086W, YDR130C, YER133W, YOR026W, YAL016W, YNL031C, YJL030W
Biological Process	GO:0071103	DNA conformation change	6.40729e-13	4.45161	YJL115W, YDR439W, YBR009C, YPR019W, YNL312W, YDL003W, YNL206C, YBR202W, YBR195C, YBR073W, YGL113W, YFL008W, YDR180W, YML102W, YPR018W, YER147C, YKL049C, YCR086W, YGL201C, YBR112C, YIL009C-A, YMR190C, YOL012C, YLR086W, YAR007C, YGL163C, YBR098W, YNL030W, YGL207W, YDR386W, YFR027W, YNL031C, YJL092W, YLR234W, YOL006C
Biological Process	GO:0030466	chromatin silencing at silent mating-type cassette	9.91126e-06	4.44798	YJL115W, YIL150C, YBR275C, YOL012C, YML065W, YBR060C, YBR088C, YNL206C, YBR202W, YHR118C, YAL019W, YLL004W, YPR018W, YEL032W, YDR363W, YCL061C, YPR162C, YNL261W
Biological Process	GO:0007017	microtubule-based process	1.29163e-25	4.42657	YGL240W, YLR429W, YPL241C, YMR138W, YDR201W, YLR212C, YGR108W, YDL126C, YER016W, YPR120C, YDL155W, YKL052C, YKL049C, YDR118W, YPR141C, YOR326W, YCL029C, YDR130C, YMR198W, YGL116W, YFL037W, YGR140W, YDR318W, YBR160W, YGR188C, YDL028C, YLL049W, YGL061C, YKR037C, YPL253C, YMR117C, YCR065W, YHR166C, YGL003C, YML085C, YKL089W, YNL126W, YDL064W, YLR457C, YHR172W, YOR058C, YDL008W, YOR073W, YPL017C, YBR…
Biological Process	GO:0000278	mitotic cell cycle	3.95813e-69	4.33765	YGL240W, YIL139C, YDR099W, YOR083W, YPR019W, YDR201W, YJR135C, YPL031C, YOR144C, YGR108W, YDL126C, YJR053W, YER016W, YOR014W, YEL003W, YMR078C, YAL034W-A, YDL155W, YLR381W, YKL049C, YOR326W, YMR168C, YDR130C, YPL233W, YNL031C, YPL008W, YMR198W, YGL116W, YLR229C, YLR361C, YBR160W, YDR303C, YLR103C, YDR532C, YPL253C, YKR037C, YGL061C, YMR117C, YGR002C, YDL164C, YDR113C, YGR078C, YDR217C, YGL003C, Y…
Biological Process	GO:0032568	general transcription from RNA polymerase II promoter	0.00194769	4.32442	YGR274C, YDR460W, YDR167W, YIL143C, YBR198C, YLR005W, YMR236W, YPL129W, YDR311W, YMR227C, YMR005W, YCR042C, YML114C
Biological Process	GO:0031124	mRNA 3'-end processing	1.06302e-06	4.32442	YJR093C, YML112W, YDL084W, YDR228C, YER165W, YGR156W, YJL140W, YOL072W, YER133W, YOR250C, YDR404C, YNL317W, YOL123W, YNR052C, YLR115W, YCR093W, YGL044C, YAL021C, YDL165W, YJL006C, YDR159W
Biological Process	GO:0006281	DNA repair	2.27533e-53	4.30798	YIL139C, YER162C, YPR019W, YDL084W, YDL105W, YIR002C, YLR320W, YOR144C, YBR073W, YGL113W, YLR383W, YDR489W, YML102W, YMR078C, YIL143C, YLR032W, YLR288C, YDL102W, YDR182W, YNL031C, YKL045W, YPL022W, YBR160W, YER116C, YDL002C, YLR103C, YPL153C, YDR013W, YJL115W, YGR002C, YPR164W, YDR113C, YDL164C, YLR007W, YDR217C, YLR005W, YIL148W, YBR202W, YMR048W, YDR369C, YPR018W, YML095C, YBR087W, YDR311W, YDR…
Biological Process	GO:0006310	DNA recombination	2.12847e-28	4.2954	YIL150C, YPR019W, YDL105W, YER173W, YIR002C, YLR320W, YML023C, YOR144C, YBR073W, YGL113W, YLR383W, YLR418C, YDR489W, YMR078C, YIL143C, YDL059C, YGL250W, YKL108W, YLR288C, YIL132C, YPL008W, YML062C, YHR167W, YPL022W, YOL034W, YDR440W, YNL250W, YBR160W, YDL074C, YLR103C, YOL006C, YBR136W, YDR013W, YDR113C, YDL164C, YPR164W, YLR007W, YPR135W, YNL312W, YBL023C, YBR202W, YDR288W, YLR274W, YOL146W, YJL…
Biological Process	GO:0007091	mitotic metaphase/anaphase transition	3.08092e-05	4.20755	YGL240W, YHR166C, YMR168C, YGL093W, YGL003C, YGL086W, YER133W, YAL016W, YNL031C, YJL030W, YER016W, YGL116W, YDL008W, YGR188C, YOR073W, YDL028C, YOR026W, YDR118W
Biological Process	GO:0051129	negative regulation of cellular component organization	6.95026e-10	4.18492	YLR429W, YPL241C, YMR168C, YPL018W, YOR349W, YGL093W, YCL029C, YJR135C, YDR130C, YGL086W, YER133W, YER007W, YAL016W, YNL031C, YPL008W, YMR198W, YJL030W, YER016W, YDR254W, YOR058C, YEL003W, YGR188C, YOR073W, YDL028C, YLR381W, YOR026W, YEL061C, YOR122C, YPR141C, YOR195W
Biological Process	GO:0032200	telomere organization	4.53325e-09	4.1753	YBR275C, YBL035C, YLR288C, YIL009C-A, YMR190C, YNL312W, YKL117W, YPL128C, YHR164C, YAR007C, YGL163C, YLR052W, YFR027W, YOR144C, YGR099W, YNL250W, YER095W, YDR369C, YER116C, YDL013W, YDL059C, YMR106C, YLR234W, YKR038C, YCL061C, YDR004W, YML032C, YBR136W
Biological Process	GO:0070897	transcriptional preinitiation complex assembly	0.00862276	4.15145	YGR274C, YDR167W, YBR198C, YPL082C, YMR236W, YPL129W, YGL207W, YMR227C, YML069W, YMR005W, YCR042C, YML114C
Biological Process	GO:0090329	regulation of DNA-dependent DNA replication	0.00862276	4.15145	YLR274W, YBR274W, YJL194W, YBR160W, YDR303C, YJR046W, YDL101C, YER133W, YNL273W, YCL061C, YAL021C, YMR048W
Biological Process	GO:0000022	mitotic spindle elongation	0.0221541	4.1364	YGL240W, YGL116W, YOR058C, YHR166C, YDL008W, YGR140W, YCL029C, YBL031W, YGL003C, YDL064W, YDR118W
Biological Process	GO:0051231	spindle elongation	0.0221541	4.1364	YGL240W, YGL116W, YOR058C, YHR166C, YDL008W, YGR140W, YCL029C, YBL031W, YGL003C, YDL064W, YDR118W
Biological Process	GO:0000723	telomere maintenance	1.96153e-08	4.09682	YBR275C, YBL035C, YLR288C, YIL009C-A, YMR190C, YNL312W, YKL117W, YPL128C, YHR164C, YAR007C, YGL163C, YLR052W, YOR144C, YGR099W, YNL250W, YER095W, YDR369C, YDL013W, YER116C, YDL059C, YMR106C, YLR234W, YKR038C, YCL061C, YDR004W, YML032C, YBR136W
Biological Process	GO:0060249	anatomical structure homeostasis	1.96153e-08	4.09682	YBR275C, YBL035C, YLR288C, YIL009C-A, YMR190C, YNL312W, YKL117W, YPL128C, YHR164C, YAR007C, YGL163C, YLR052W, YOR144C, YGR099W, YNL250W, YER095W, YDR369C, YDL013W, YER116C, YDL059C, YMR106C, YLR234W, YKR038C, YCL061C, YDR004W, YML032C, YBR136W
Biological Process	GO:0006289	nucleotide-excision repair	3.23286e-07	4.07004	YDL164C, YER162C, YDR460W, YDL084W, YDR217C, YNL312W, YJR043C, YJR006W, YLR005W, YAR007C, YOL072W, YEL037C, YER173W, YBR278W, YBR088C, YDL102W, YGR063C, YPL022W, YML010W, YDR440W, YML095C, YIL143C, YDR311W, YDR159W
Biological Process	GO:0006974	response to DNA damage stimulus	2.15969e-55	4.05852	YIL139C, YER162C, YDR099W, YPR019W, YDL084W, YPL031C, YDL105W, YIR002C, YLR320W, YOR144C, YBR073W, YGL113W, YLR383W, YDR489W, YML028W, YML102W, YMR078C, YIL143C, YLR032W, YLR288C, YDL102W, YDR182W, YNL031C, YKL045W, YPL022W, YBR160W, YER116C, YDL002C, YLR103C, YPL153C, YDR013W, YJL115W, YGR002C, YPR164W, YDR113C, YDL164C, YLR007W, YDR217C, YLR005W, YER133W, YIL148W, YBR202W, YMR048W, YLR226W, YDR…
Biological Process	GO:0000726	non-recombinational repair	0.00220261	4.03613	YPL022W, YLR357W, YNL250W, YKL113C, YNL133C, YDR369C, YMR224C, YML095C, YLL002W, YDL059C, YMR106C, YJL092W, YFR037C, YML032C
Biological Process	GO:0051052	regulation of DNA metabolic process	2.00012e-10	4.01989	YHR031C, YDR217C, YKL117W, YNL273W, YER133W, YER173W, YIR002C, YOR144C, YMR048W, YLR274W, YBR274W, YPR120C, YJL194W, YPR018W, YIL143C, YAL021C, YMR190C, YJR046W, YDL101C, YBR098W, YBR088C, YFR027W, YPL008W, YBR160W, YOR368W, YDR303C, YOR080W, YJL092W, YLR234W, YCL061C, YOL006C, YML032C, YPL153C
Biological Process	GO:0007346	regulation of mitotic cell cycle	3.02593e-13	3.9843	YGL240W, YHR166C, YDR217C, YGL003C, YGL173C, YDR328C, YER133W, YJR053W, YER016W, YOR058C, YOR014W, YDR052C, YPR120C, YOR073W, YPL017C, YOR026W, YPL194W, YFR028C, YAL021C, YDL017W, YMR168C, YGL093W, YGL086W, YDR130C, YAL016W, YNL031C, YBR158W, YFR027W, YJL030W, YGL116W, YAL041W, YLR229C, YGR188C, YBR160W, YLR361C, YDL074C, YDL028C, YJL047C, YPL209C, YGL058W, YML064C
Biological Process	GO:0006312	mitotic recombination	0.000220172	3.97379	YLR288C, YMR190C, YNL312W, YAR007C, YGL163C, YPL022W, YNL250W, YKL113C, YER095W, YPL017C, YML095C, YIL143C, YDL059C, YDR004W, YOL006C, YML032C, YBR136W
Biological Process	GO:0006278	RNA-dependent DNA replication	0.0366639	3.96405	YGR099W, YIL009C-A, YNL312W, YJR043C, YJR006W, YNL102W, YKL117W, YPL128C, YAR007C, YLR234W, YDL102W
Biological Process	GO:0043631	RNA polyadenylation	0.0366639	3.96405	YJR093C, YOL123W, YLR115W, YER161C, YDR228C, YGR156W, YOL115W, YER133W, YOR250C, YGL044C, YNL317W
Biological Process	GO:0051053	negative regulation of DNA metabolic process	0.0366639	3.96405	YBR274W, YDR217C, YDL101C, YER133W, YNL273W, YCL061C, YIR002C, YAL021C, YPL008W, YOR144C, YMR048W
Biological Process	GO:0006367	transcription initiation from RNA polymerase II promoter	8.92706e-05	3.82158	YNL222W, YKR062W, YPL082C, YJL140W, YMR236W, YPL129W, YGL207W, YDR404C, YMR227C, YMR005W, YCR042C, YGR274C, YKL028W, YIL036W, YDR167W, YBR198C, YIL143C, YML069W, YML114C
Biological Process	GO:0006259	DNA metabolic process	1.92277e-64	3.77862	YIL139C, YER162C, YDR099W, YPR019W, YDL084W, YDL105W, YIR002C, YLR320W, YOR144C, YBR073W, YGL113W, YLR383W, YLR418C, YDR489W, YML028W, YML102W, YMR078C, YIL143C, YLR032W, YLR154C, YGL250W, YLR288C, YER070W, YDL102W, YDR182W, YNL031C, YPL008W, YKL045W, YML062C, YHR167W, YPL022W, YGR099W, YBR160W, YER116C, YDR303C, YDL002C, YLR103C, YNL261W, YPL153C, YDR013W, YJL115W, YGR002C, YPR164W, YDR113C, YDL…
Biological Process	GO:0031023	microtubule organizing center organization	0.0144037	3.74783	YCR065W, YLR457C, YOR058C, YBR160W, YPR120C, YBR109C, YDL028C, YGL003C, YDL155W, YDR168W, YEL061C, YKL042W, YGR108W
Biological Process	GO:0051300	spindle pole body organization	0.0144037	3.74783	YCR065W, YLR457C, YOR058C, YBR160W, YPR120C, YBR109C, YDL028C, YGL003C, YDL155W, YDR168W, YEL061C, YKL042W, YGR108W
Biological Process	GO:0010564	regulation of cell cycle process	3.8731e-18	3.72468	YGL240W, YHR166C, YDR099W, YDR217C, YGL003C, YDR328C, YNL273W, YER133W, YER173W, YGR108W, YMR048W, YJR053W, YER016W, YOR058C, YML028W, YBR274W, YOR014W, YDR052C, YPR120C, YOR073W, YDL155W, YDR363W, YOR026W, YPL194W, YFR028C, YAL021C, YDL017W, YER177W, YMR168C, YLR288C, YGL093W, YMR190C, YDL101C, YGL086W, YDR130C, YBR098W, YAL016W, YNL031C, YBR158W, YFR027W, YJL030W, YGL116W, YDR440W, YAL041W, YLR…
Biological Process	GO:0034728	nucleosome organization	3.45661e-07	3.70665	YJL115W, YLR357W, YGR002C, YDR334W, YBR009C, YBR112C, YOL012C, YKR008W, YPL129W, YNL030W, YGL207W, YLR085C, YMR033W, YLR052W, YNL031C, YNL206C, YBR195C, YAL011W, YNL107W, YPR018W, YML102W, YDR303C, YDL002C, YBR231C, YFR037C, YKL049C, YML069W
Biological Process	GO:0006348	chromatin silencing at telomere	5.30075e-08	3.65444	YJL115W, YIL150C, YDL084W, YLR288C, YMR219W, YBR060C, YPL129W, YIL084C, YBR278W, YBR088C, YLR052W, YNL206C, YDR191W, YBR202W, YOR025W, YMR235C, YLR274W, YNL107W, YDR440W, YAL019W, YOR209C, YJL194W, YDL074C, YLR103C, YEL032W, YGL058W, YCL061C, YLR293C, YNL261W, YDL017W
Biological Process	GO:0006275	regulation of DNA replication	0.000539619	3.62045	YDR217C, YDL101C, YJR046W, YKL117W, YNL273W, YER133W, YBR088C, YFR027W, YMR048W, YLR274W, YBR274W, YPR120C, YBR160W, YJL194W, YDR303C, YOR080W, YCL061C, YAL021C
Biological Process	GO:0051248	negative regulation of protein metabolic process	0.000133371	3.60368	YER177W, YPL241C, YPL018W, YDR099W, YOR349W, YCL029C, YJR135C, YEL037C, YGL030W, YER007W, YER016W, YJR053W, YDR254W, YOR058C, YGR188C, YEL003W, YBR107C, YLR381W, YEL061C, YPR141C
Biological Process	GO:0000279	M phase	8.66561e-50	3.60171	YGL240W, YIL139C, YDR201W, YJR135C, YLR320W, YOR144C, YGR108W, YBR073W, YDL126C, YJR053W, YER016W, YOR014W, YMR078C, YAL034W-A, YDL155W, YLR381W, YKL049C, YGL250W, YMR168C, YDR130C, YPL233W, YNL031C, YPL008W, YMR198W, YPL022W, YGL116W, YLR229C, YBR160W, YDR532C, YPL253C, YKR037C, YGL061C, YMR117C, YGR002C, YDR113C, YGL003C, YDR328C, YER133W, YOR262W, YMR048W, YOR060C, YJR112W, YLR226W, YHR172W, Y…
Biological Process	GO:0051276	chromosome organization	2.98002e-54	3.60003	YKL033W, YGL240W, YJR135C, YFR013W, YLR085C, YLR320W, YNL206C, YOR144C, YBR073W, YDL126C, YER016W, YLR418C, YOR014W, YML102W, YMR078C, YOR057W, YLR381W, YKL049C, YLR288C, YDR130C, YMR236W, YIL084C, YNL031C, YPL008W, YMR198W, YAL011W, YGR099W, YGL116W, YPR068C, YER116C, YDR303C, YDL002C, YLR103C, YPL253C, YJL115W, YGR002C, YDR113C, YGL066W, YGL003C, YDR328C, YPL129W, YKL117W, YMR094W, YER133W, YDR…
Biological Process	GO:0022403	cell cycle phase	3.75579e-60	3.57407	YGL240W, YIL139C, YOR083W, YPR019W, YDR201W, YJR135C, YPL031C, YLR320W, YOR144C, YGR108W, YBR073W, YDL126C, YJR053W, YER016W, YOR014W, YMR078C, YAL034W-A, YDL155W, YLR381W, YKL049C, YGL250W, YMR168C, YDR130C, YPL233W, YNL031C, YPL008W, YMR198W, YPL022W, YGL116W, YLR229C, YLR361C, YBR160W, YDR303C, YLR103C, YDR532C, YPL253C, YKR037C, YGL061C, YMR117C, YGR002C, YDR113C, YDR217C, YGL003C, YDR328C, Y…
Biological Process	GO:0040029	regulation of gene expression, epigenetic	4.15418e-13	3.56575	YJL115W, YIL150C, YDR439W, YDL084W, YMR219W, YPL129W, YLR052W, YNL206C, YDR191W, YBR202W, YBR195C, YOR025W, YLR274W, YOR209C, YLL004W, YJL194W, YML102W, YPR018W, YDR363W, YGL201C, YDL017W, YBR275C, YLR288C, YML065W, YOL012C, YBR060C, YPL128C, YIL084C, YBR278W, YBR088C, YGR063C, YMR235C, YHR118C, YNL107W, YDR440W, YAL019W, YDL074C, YLR103C, YEL032W, YGL058W, YBR231C, YMR106C, YCL061C, YLR293C, YPR…
Biological Process	GO:0006323	DNA packaging	8.1581e-05	3.56129	YJL115W, YDR439W, YBR009C, YBR112C, YOL012C, YLR086W, YNL030W, YGL207W, YDL003W, YNL206C, YNL031C, YFR027W, YBR195C, YFL008W, YDR180W, YML102W, YPR018W, YER147C, YKL049C, YCR086W, YOL006C
Biological Process	GO:0010948	negative regulation of cell cycle process	0.000816033	3.53816	YMR168C, YGL093W, YMR190C, YGL003C, YGL086W, YER133W, YAL016W, YNL031C, YBR158W, YJL030W, YER016W, YDR440W, YGR188C, YOR073W, YDR052C, YDL028C, YOR026W, YDL017W
Biological Process	GO:0006342	chromatin silencing	1.56408e-12	3.52077	YJL115W, YIL150C, YDR439W, YDL084W, YMR219W, YPL129W, YLR052W, YNL206C, YDR191W, YBR202W, YBR195C, YOR025W, YLR274W, YOR209C, YLL004W, YJL194W, YML102W, YPR018W, YDR363W, YGL201C, YDL017W, YBR275C, YLR288C, YML065W, YOL012C, YBR060C, YPL128C, YIL084C, YBR278W, YBR088C, YGR063C, YMR235C, YHR118C, YNL107W, YDR440W, YAL019W, YDL074C, YLR103C, YEL032W, YGL058W, YMR106C, YCL061C, YLR293C, YPR162C, YOL…
Biological Process	GO:0045814	negative regulation of gene expression, epigenetic	1.56408e-12	3.52077	YJL115W, YIL150C, YDR439W, YDL084W, YMR219W, YPL129W, YLR052W, YNL206C, YDR191W, YBR202W, YBR195C, YOR025W, YLR274W, YOR209C, YLL004W, YJL194W, YML102W, YPR018W, YDR363W, YGL201C, YDL017W, YBR275C, YLR288C, YML065W, YOL012C, YBR060C, YPL128C, YIL084C, YBR278W, YBR088C, YGR063C, YMR235C, YHR118C, YNL107W, YDR440W, YAL019W, YDL074C, YLR103C, YEL032W, YGL058W, YMR106C, YCL061C, YLR293C, YPR162C, YOL…
Biological Process	GO:0051726	regulation of cell cycle	6.29276e-22	3.49634	YGL240W, YDR099W, YER173W, YGR108W, YJR053W, YER016W, YML028W, YBR274W, YOR014W, YJL194W, YPR120C, YOR057W, YDL155W, YPR141C, YER177W, YMR168C, YLR288C, YDR130C, YAL016W, YNL031C, YFR027W, YJL030W, YGL116W, YDR440W, YAL041W, YLR229C, YLR361C, YGR188C, YBR160W, YDL074C, YDL028C, YAL040C, YDR303C, YCR093W, YPL153C, YBR136W, YDR113C, YHR166C, YPR135W, YDR217C, YGL003C, YGL173C, YDR328C, YER133W, YNL…
Biological Process	GO:0016458	gene silencing	1.40531e-12	3.47432	YJL115W, YIL150C, YDR439W, YDL084W, YMR219W, YPL129W, YLR052W, YNL206C, YDR191W, YBR202W, YBR195C, YOR025W, YLR274W, YOR209C, YLL004W, YJL194W, YML102W, YPR018W, YDR363W, YGL201C, YDL017W, YBR275C, YLR288C, YML065W, YOL012C, YBR060C, YPL128C, YIL084C, YBR278W, YBR088C, YGR063C, YMR235C, YHR118C, YNL107W, YDR440W, YAL019W, YDL074C, YLR103C, YEL032W, YGL058W, YBR231C, YMR106C, YCL061C, YLR293C, YPR…
Biological Process	GO:0000082	G1/S transition of mitotic cell cycle	0.00121538	3.45954	YOR083W, YDR217C, YDR328C, YOR066W, YPL031C, YPR120C, YCR008W, YJL194W, YAL040C, YDL074C, YDR002W, YGL058W, YDR303C, YFR037C, YLR079W, YPL194W, YFL009W, YNL309W
Biological Process	GO:0051325	interphase	1.43762e-11	3.45954	YIL150C, YCR065W, YOR083W, YGL060W, YPR019W, YDR217C, YGL173C, YBL023C, YDR328C, YPL031C, YOR066W, YMR005W, YDL064W, YBR202W, YGR108W, YLR274W, YJL194W, YPR120C, YDR002W, YDL155W, YFR037C, YOR026W, YPL194W, YAL021C, YGL201C, YFL009W, YKR008W, YGL086W, YDL139C, YFR027W, YJL030W, YBR160W, YCR008W, YLR361C, YDL074C, YAL040C, YPL209C, YDR303C, YEL032W, YLR103C, YGL058W, YLR079W, YNL309W, YML114C
Biological Process	GO:0010639	negative regulation of organelle organization	0.00494106	3.45954	YLR429W, YMR168C, YGL093W, YDR130C, YGL086W, YER133W, YAL016W, YNL031C, YJL030W, YER016W, YOR058C, YGR188C, YOR073W, YDL028C, YOR026W, YOR122C
Biological Process	GO:0051329	interphase of mitotic cell cycle	2.14998e-10	3.40964	YIL150C, YCR065W, YOR083W, YGL060W, YPR019W, YDR217C, YGL173C, YBL023C, YDR328C, YPL031C, YOR066W, YDL064W, YBR202W, YGR108W, YLR274W, YJL194W, YPR120C, YDR002W, YDL155W, YFR037C, YOR026W, YPL194W, YAL021C, YGL201C, YFL009W, YKR008W, YGL086W, YDL139C, YFR027W, YJL030W, YCR008W, YLR361C, YDL074C, YAL040C, YPL209C, YDR303C, YEL032W, YLR103C, YGL058W, YLR079W, YNL309W
Biological Process	GO:0007127	meiosis I	3.58406e-08	3.38001	YDR439W, YDR113C, YNL312W, YML085C, YER173W, YGR108W, YBR073W, YLR394W, YJL074C, YDR369C, YMR224C, YML095C, YDR285W, YDR004W, YCR086W, YGL250W, YMR190C, YAR007C, YBR098W, YML124C, YDR386W, YBR088C, YDR076W, YPL022W, YFL037W, YNL250W, YDR440W, YER095W, YDL074C, YOR368W, YGL058W, YLR234W, YML032C, YBR136W
Biological Process	GO:0031123	RNA 3'-end processing	4.97602e-06	3.27254	YOL021C, YJR093C, YML112W, YDL084W, YNL222W, YDR228C, YCR035C, YER165W, YGR156W, YJL140W, YOL072W, YER133W, YOR250C, YDR404C, YNL317W, YOL123W, YNR052C, YLR115W, YER161C, YHR069C, YCR093W, YOL115W, YLR293C, YGL044C, YAL021C, YDL165W, YJL006C, YDR159W
Biological Process	GO:0022402	cell cycle process	2.28978e-60	3.23543	YGL240W, YIL139C, YDR099W, YOR083W, YPR019W, YDR201W, YJR135C, YPL031C, YLR320W, YOR144C, YGR108W, YBR073W, YDL126C, YJR053W, YER016W, YML028W, YOR014W, YMR078C, YAL034W-A, YDL155W, YLR381W, YKL049C, YOR326W, YGL250W, YHR107C, YMR168C, YLR288C, YDR130C, YPL233W, YNL031C, YPL008W, YMR198W, YPL022W, YGL116W, YLR229C, YLR361C, YBR160W, YDR303C, YLR103C, YDR532C, YPL253C, YKR037C, YGL061C, YPL153C, Y…
Biological Process	GO:0051493	regulation of cytoskeleton organization	0.0149098	3.21817	YLR429W, YDR201W, YGL003C, YDR130C, YGR108W, YER016W, YOR058C, YPR120C, YBR160W, YLR370C, YGR113W, YDL155W, YKL052C, YGL061C, YKR037C, YOR122C
Biological Process	GO:0007049	cell cycle	2.68121e-67	3.14997	YGL240W, YIL139C, YDR099W, YOR083W, YPR019W, YDR201W, YJR135C, YPL031C, YLR320W, YOR144C, YGR108W, YBR073W, YDL126C, YGL113W, YJR053W, YER016W, YML028W, YOR014W, YEL003W, YMR078C, YAL034W-A, YOR057W, YDL155W, YLR381W, YKL049C, YOR326W, YGL250W, YHR107C, YMR168C, YLR288C, YDR130C, YPL233W, YDR182W, YNL031C, YPL008W, YMR198W, YDR416W, YPL022W, YGL116W, YLR229C, YLR361C, YBR160W, YDR303C, YLR103C, Y…
Biological Process	GO:0051656	establishment of organelle localization	7.57881e-06	3.01252	YOR326W, YBL058W, YNR026C, YGL093W, YHR088W, YCL029C, YML085C, YFL039C, YML124C, YLR212C, YMR198W, YDL126C, YMR235C, YER016W, YOR058C, YGL097W, YHR085W, YFL037W, YGR218W, YGR188C, YOR073W, YLR370C, YDL028C, YDR002W, YJR042W, YLL049W, YLR293C, YOL006C, YDR091C, YDR159W, YPR141C
Biological Process	GO:0033043	regulation of organelle organization	2.71701e-08	3.00511	YDR350C, YJL115W, YGL240W, YLR429W, YHR166C, YDR189W, YDR201W, YGL003C, YKL117W, YER133W, YGR108W, YER016W, YLR226W, YOR058C, YPR120C, YOR073W, YLR370C, YDL155W, YKL052C, YOR026W, YOR122C, YMR168C, YNR026C, YGL093W, YGL086W, YDR130C, YAL016W, YFR027W, YNL031C, YJL030W, YGL116W, YLR229C, YGR188C, YBR160W, YDL028C, YPR161C, YJL047C, YGR113W, YNR045W, YKR037C, YGL061C
Biological Process	GO:0006606	protein import into nucleus	0.0137693	2.99383	YPL125W, YJR074W, YBL079W, YNR016C, YMR308C, YKL057C, YER009W, YMR235C, YGR218W, YBR109C, YKR082W, YDR002W, YJR042W, YAR002W, YOR160W, YDL116W, YDR159W, YGL238W
Biological Process	GO:0051170	nuclear import	0.0137693	2.99383	YPL125W, YJR074W, YBL079W, YNR016C, YMR308C, YKL057C, YER009W, YMR235C, YGR218W, YBR109C, YKR082W, YDR002W, YJR042W, YAR002W, YOR160W, YDL116W, YDR159W, YGL238W
Biological Process	GO:0034504	protein localization in nucleus	0.00809678	2.98778	YKL193C, YPL125W, YJR074W, YBL079W, YNR016C, YMR308C, YKL057C, YER009W, YMR235C, YGR218W, YBR109C, YKR082W, YDR002W, YJR042W, YAR002W, YOR160W, YDL116W, YDR159W, YGL238W
Biological Process	GO:0006354	RNA elongation	0.000770945	2.92355	YLR357W, YJL148W, YML112W, YDL084W, YOL054W, YKR008W, YOL072W, YPR133C, YGL207W, YMR033W, YGR063C, YML062C, YHR167W, YNR052C, YER161C, YLR418C, YML010W, YDR303C, YCR093W, YFR037C, YOL006C, YAL021C, YDL165W, YJL006C
Biological Process	GO:0051640	organelle localization	2.65114e-07	2.9078	YPR131C, YOL009C, YML085C, YKL013C, YLR212C, YDL126C, YER016W, YOR058C, YOR073W, YLR370C, YFR051C, YKR082W, YDR002W, YHR194W, YJR042W, YDL116W, YDR091C, YPR141C, YOR326W, YBL058W, YNR026C, YGL093W, YCL029C, YHR088W, YFL039C, YML124C, YMR198W, YKL057C, YMR235C, YFL037W, YHR085W, YGL097W, YGR188C, YGR218W, YDL028C, YLL049W, YOL006C, YLR293C, YDR159W
Biological Process	GO:0007010	cytoskeleton organization	2.62757e-16	2.89548	YGL240W, YLR429W, YBL105C, YDR201W, YDR171W, YLR212C, YGR108W, YDL126C, YER016W, YPR120C, YDL155W, YKL052C, YKL049C, YDR118W, YPR141C, YOR326W, YMR168C, YCL029C, YDR130C, YAL016W, YDR182W, YMR198W, YNL047C, YGL116W, YGR140W, YDR318W, YLR229C, YBR160W, YGR188C, YDL028C, YLL049W, YNL138W, YGL061C, YKR037C, YJL179W, YMR117C, YCR065W, YHR166C, YPR131C, YGL003C, YML085C, YKL013C, YDR328C, YKL089W, YMR…
Biological Process	GO:0006333	chromatin assembly or disassembly	0.00507274	2.88295	YJL115W, YLR357W, YJR060W, YBR009C, YBR112C, YOL012C, YKR008W, YNL030W, YGL207W, YMR033W, YNL031C, YNL206C, YBR195C, YPR018W, YML102W, YDR303C, YMR106C, YKL049C, YFR037C, YOL006C, YML069W
Biological Process	GO:0006368	RNA elongation from RNA polymerase II promoter	0.00507274	2.88295	YLR357W, YDL084W, YOL054W, YKR008W, YOL072W, YPR133C, YGL207W, YMR033W, YGR063C, YHR167W, YML062C, YNR052C, YER161C, YLR418C, YML010W, YDR303C, YCR093W, YFR037C, YOL006C, YDL165W, YAL021C
Biological Process	GO:0051128	regulation of cellular component organization	1.09291e-12	2.86777	YDR350C, YJL115W, YGL240W, YLR429W, YPL241C, YHR166C, YDR189W, YDR201W, YJR135C, YGL003C, YDR328C, YPL082C, YKL117W, YER133W, YGR108W, YER016W, YLR226W, YOR058C, YPR120C, YEL003W, YOR073W, YLR370C, YDL155W, YLR381W, YKL052C, YEL061C, YOR026W, YEL034W, YOR122C, YPR141C, YPL018W, YMR168C, YNR026C, YOR349W, YGL093W, YCL029C, YJL058C, YGL086W, YDR130C, YGL207W, YER007W, YAL016W, YNL031C, YPL008W, YFR…
Biological Process	GO:0051321	meiotic cell cycle	2.80594e-13	2.85412	YDR439W, YDR113C, YNL312W, YJR135C, YPL024W, YML085C, YHR164C, YNL273W, YER133W, YER173W, YLR320W, YOR144C, YGR108W, YMR048W, YBR073W, YOR014W, YJL074C, YLR394W, YOR073W, YDR369C, YMR224C, YPL017C, YML095C, YLR381W, YGR044C, YDR285W, YPL194W, YDR004W, YCR086W, YDL017W, YFL009W, YPR141C, YGL250W, YPL018W, YBR211C, YMR190C, YOL091W, YIL132C, YAR007C, YBR098W, YGL163C, YDR386W, YML124C, YBR088C, YMR…
Biological Process	GO:0033554	cellular response to stress	3.79783e-36	2.82956	YIL139C, YER162C, YDR099W, YFL038C, YPR019W, YGR184C, YDL084W, YHR206W, YPL031C, YDL105W, YIR002C, YLR320W, YOR144C, YBR073W, YGL113W, YLR383W, YDR489W, YML028W, YML102W, YMR078C, YIL143C, YLR032W, YLR288C, YDL102W, YDR182W, YNL031C, YKL045W, YPL022W, YLR361C, YBR160W, YER116C, YDL002C, YLR103C, YPL153C, YDR013W, YJL115W, YGR002C, YPR164W, YDR113C, YDL164C, YLR007W, YDR217C, YLR005W, YER133W, YIL…
Biological Process	GO:0043241	protein complex disassembly	0.000826823	2.77617	YJR093C, YLR429W, YFL038C, YNL222W, YDR228C, YPL190C, YDR289C, YDR130C, YGR156W, YER133W, YNL317W, YJR063W, YER016W, YBR143C, YLR115W, YOR058C, YBR121C, YJR047C, YLL050C, YDR172W, YBL050W, YDR045C, YIL021W, YEL061C, YEL034W, YDR091C
Biological Process	GO:0043624	cellular protein complex disassembly	0.000826823	2.77617	YJR093C, YLR429W, YFL038C, YNL222W, YDR228C, YPL190C, YDR289C, YDR130C, YGR156W, YER133W, YNL317W, YJR063W, YER016W, YBR143C, YLR115W, YOR058C, YBR121C, YJR047C, YLL050C, YDR172W, YBL050W, YDR045C, YIL021W, YEL061C, YEL034W, YDR091C
Biological Process	GO:0032984	macromolecular complex disassembly	2.65612e-05	2.77099	YJR093C, YJL115W, YLR429W, YFL038C, YNL222W, YDR228C, YPL190C, YDR289C, YER133W, YMR033W, YJR063W, YER016W, YBR143C, YOR058C, YLR424W, YBR121C, YDR172W, YBL050W, YEL061C, YFR037C, YIL021W, YDR045C, YEL034W, YDR091C, YLR357W, YKR008W, YDR130C, YGR156W, YNL317W, YLR115W, YJR047C, YLL050C, YDR303C
Biological Process	GO:0034623	cellular macromolecular complex disassembly	2.65612e-05	2.77099	YJR093C, YJL115W, YLR429W, YFL038C, YNL222W, YDR228C, YPL190C, YDR289C, YER133W, YMR033W, YJR063W, YER016W, YBR143C, YOR058C, YLR424W, YBR121C, YDR172W, YBL050W, YEL061C, YFR037C, YIL021W, YDR045C, YEL034W, YDR091C, YLR357W, YKR008W, YDR130C, YGR156W, YNL317W, YLR115W, YJR047C, YLL050C, YDR303C
Biological Process	GO:0010605	negative regulation of macromolecule metabolic process	1.65293e-17	2.76763	YIL150C, YPL241C, YDR099W, YDL084W, YJR135C, YPL031C, YIR002C, YNL206C, YDR191W, YOR144C, YBR195C, YOR025W, YER016W, YJR053W, YBR274W, YJL194W, YEL003W, YML102W, YLR381W, YPR141C, YER177W, YJR060W, YLR288C, YCL029C, YEL037C, YGL030W, YIL084C, YBR278W, YGR063C, YPL008W, YCR081W, YER161C, YDR440W, YGR188C, YBR160W, YDL074C, YLR103C, YCR093W, YBR107C, YOL006C, YNL261W, YJL115W, YDR439W, YBR009C, YMR…
Biological Process	GO:0006338	chromatin remodeling	0.00404559	2.76283	YPL235W, YJL115W, YLR357W, YGR002C, YDR334W, YBR112C, YKR008W, YFR013W, YPL082C, YPL129W, YFL039C, YGL163C, YLR085C, YMR033W, YLR052W, YLR274W, YAL011W, YNL107W, YJL127C, YDL002C, YBR231C, YDR303C, YFR037C
Biological Process	GO:0022411	cellular component disassembly	2.04338e-05	2.74823	YJR093C, YJL115W, YLR429W, YFL038C, YNL222W, YDR228C, YPL190C, YDR289C, YER133W, YMR033W, YJR063W, YBR143C, YER016W, YOR058C, YLR424W, YBR121C, YDR172W, YBL050W, YEL061C, YFR037C, YIL021W, YDR045C, YEL034W, YDR091C, YLR357W, YKR008W, YDR130C, YGR156W, YNL317W, YLR115W, YJR047C, YLL050C, YPL209C, YDR303C
Biological Process	GO:0071845	cellular component disassembly at cellular level	2.04338e-05	2.74823	YJR093C, YJL115W, YLR429W, YFL038C, YNL222W, YDR228C, YPL190C, YDR289C, YER133W, YMR033W, YJR063W, YBR143C, YER016W, YOR058C, YLR424W, YBR121C, YDR172W, YBL050W, YEL061C, YFR037C, YIL021W, YDR045C, YEL034W, YDR091C, YLR357W, YKR008W, YDR130C, YGR156W, YNL317W, YLR115W, YJR047C, YLL050C, YPL209C, YDR303C
Biological Process	GO:0048519	negative regulation of biological process	9.62761e-26	2.73698	YIL150C, YLR429W, YPL241C, YDR099W, YDL084W, YJR135C, YLL002W, YPL031C, YER173W, YIR002C, YNL206C, YDR191W, YOR144C, YBR195C, YOR025W, YJR053W, YER016W, YML028W, YBR274W, YOR014W, YJL194W, YEL003W, YML102W, YLR381W, YPR141C, YER177W, YMR168C, YJR060W, YLR288C, YCL029C, YDR130C, YEL037C, YGL030W, YIL084C, YBR278W, YAL016W, YGR063C, YNL031C, YPL008W, YMR198W, YJL030W, YCR081W, YER161C, YDR440W, YGR…
Biological Process	GO:0007126	meiosis	5.16252e-11	2.71948	YDR439W, YDR113C, YNL312W, YJR135C, YPL024W, YML085C, YNL273W, YER133W, YER173W, YLR320W, YGR108W, YMR048W, YBR073W, YOR014W, YJL074C, YLR394W, YOR073W, YDR369C, YMR224C, YPL017C, YML095C, YLR381W, YGR044C, YDR285W, YPL194W, YDR004W, YCR086W, YDL017W, YFL009W, YPR141C, YGL250W, YPL018W, YBR211C, YMR190C, YOL091W, YIL132C, YAR007C, YBR098W, YDR386W, YML124C, YBR088C, YMR198W, YDR076W, YPL022W, YPR…
Biological Process	GO:0051327	M phase of meiotic cell cycle	5.16252e-11	2.71948	YDR439W, YDR113C, YNL312W, YJR135C, YPL024W, YML085C, YNL273W, YER133W, YER173W, YLR320W, YGR108W, YMR048W, YBR073W, YOR014W, YJL074C, YLR394W, YOR073W, YDR369C, YMR224C, YPL017C, YML095C, YLR381W, YGR044C, YDR285W, YPL194W, YDR004W, YCR086W, YDL017W, YFL009W, YPR141C, YGL250W, YPL018W, YBR211C, YMR190C, YOL091W, YIL132C, YAR007C, YBR098W, YDR386W, YML124C, YBR088C, YMR198W, YDR076W, YPL022W, YPR…
Biological Process	GO:0009892	negative regulation of metabolic process	1.92954e-17	2.68815	YIL150C, YPL241C, YDR099W, YDL084W, YJR135C, YPL031C, YIR002C, YNL206C, YDR191W, YOR144C, YBR195C, YOR025W, YER016W, YJR053W, YBR274W, YJL194W, YEL003W, YML102W, YLR381W, YPR141C, YER177W, YJR060W, YLR288C, YCL029C, YEL037C, YGL030W, YIL084C, YBR278W, YGR063C, YPL008W, YCR081W, YER161C, YDR440W, YGR188C, YBR160W, YOL081W, YDL074C, YLR103C, YCR093W, YBR107C, YOL006C, YNL261W, YPL153C, YJL115W, YDR…
Biological Process	GO:0006352	transcription initiation	0.0332269	2.66118	YBR123C, YNL222W, YKR062W, YPL082C, YJL140W, YMR236W, YPL129W, YGL207W, YDR404C, YMR227C, YMR005W, YCR042C, YGR274C, YKL028W, YIL036W, YDR167W, YBR198C, YIL143C, YML069W, YML114C
Biological Process	GO:0045934	negative regulation of nucleobase, nucleoside, nucleotide and nucleic acid metabolic process	2.33484e-12	2.65535	YIL150C, YDL084W, YPL031C, YIR002C, YNL206C, YDR191W, YOR144C, YBR195C, YOR025W, YBR274W, YJL194W, YML102W, YJR060W, YLR288C, YGL030W, YIL084C, YBR278W, YGR063C, YPL008W, YCR081W, YER161C, YDR440W, YBR160W, YOL081W, YDL074C, YLR103C, YCR093W, YOL006C, YNL261W, YJL115W, YDR439W, YBR009C, YDR217C, YMR219W, YPL129W, YER133W, YNL273W, YLR052W, YBR202W, YMR048W, YLR274W, YOR209C, YLL004W, YPR018W, YDR…
Biological Process	GO:0051172	negative regulation of nitrogen compound metabolic process	2.33484e-12	2.65535	YIL150C, YDL084W, YPL031C, YIR002C, YNL206C, YDR191W, YOR144C, YBR195C, YOR025W, YBR274W, YJL194W, YML102W, YJR060W, YLR288C, YGL030W, YIL084C, YBR278W, YGR063C, YPL008W, YCR081W, YER161C, YDR440W, YBR160W, YOL081W, YDL074C, YLR103C, YCR093W, YOL006C, YNL261W, YJL115W, YDR439W, YBR009C, YDR217C, YMR219W, YPL129W, YER133W, YNL273W, YLR052W, YBR202W, YMR048W, YLR274W, YOR209C, YLL004W, YPR018W, YDR…
Biological Process	GO:0048523	negative regulation of cellular process	1.18261e-19	2.58281	YIL150C, YLR429W, YDR099W, YDL084W, YLL002W, YPL031C, YER173W, YIR002C, YNL206C, YDR191W, YOR144C, YBR195C, YOR025W, YER016W, YJR053W, YML028W, YBR274W, YOR014W, YJL194W, YML102W, YER177W, YMR168C, YJR060W, YLR288C, YDR130C, YGL030W, YIL084C, YBR278W, YAL016W, YGR063C, YNL031C, YPL008W, YJL030W, YCR081W, YER161C, YDR440W, YBR160W, YGR188C, YOL081W, YDL074C, YDL028C, YLR103C, YCR093W, YOL006C, YNL…
Biological Process	GO:0016567	protein ubiquitination	0.00286512	2.56614	YGL240W, YER177W, YKR094C, YPL055C, YHR166C, YDR099W, YGR184C, YNL312W, YGL003C, YDR328C, YAR007C, YIL148W, YDL064W, YLR226W, YGL116W, YDL008W, YCR066W, YDL074C, YER116C, YDL013W, YGL058W, YOR057W, YOR080W, YLR032W, YDL165W, YDR118W, YFL009W
Biological Process	GO:0051253	negative regulation of RNA metabolic process	1.5852e-08	2.55745	YJL115W, YIL150C, YDR439W, YDL084W, YMR219W, YPL129W, YPL031C, YLR052W, YNL206C, YDR191W, YBR202W, YBR195C, YOR025W, YLR274W, YOR209C, YLL004W, YJL194W, YML102W, YPR018W, YGR044C, YDR363W, YDL165W, YGL201C, YDL017W, YBR275C, YLR288C, YML065W, YOL012C, YBR060C, YPL128C, YGL030W, YIL084C, YBR278W, YBR088C, YGR063C, YMR235C, YCR081W, YHR118C, YNL107W, YER161C, YDR440W, YAL019W, YJL127C, YBR160W, YDL…
Biological Process	GO:0045892	negative regulation of transcription, DNA-dependent	4.29454e-08	2.52453	YJL115W, YIL150C, YDR439W, YDL084W, YMR219W, YPL129W, YPL031C, YLR052W, YNL206C, YDR191W, YBR202W, YBR195C, YOR025W, YLR274W, YOR209C, YLL004W, YJL194W, YML102W, YPR018W, YGR044C, YDR363W, YDL165W, YGL201C, YDL017W, YBR275C, YLR288C, YML065W, YOL012C, YBR060C, YPL128C, YIL084C, YBR278W, YBR088C, YGR063C, YMR235C, YCR081W, YHR118C, YNL107W, YER161C, YDR440W, YAL019W, YJL127C, YBR160W, YDL074C, YLR…
Biological Process	GO:0006401	RNA catabolic process	0.00202987	2.50816	YOL021C, YPR164W, YDR279W, YNL072W, YOL012C, YJR043C, YJR006W, YNL118C, YCR035C, YGL173C, YER165W, YJL140W, YDR404C, YDL102W, YBL026W, YOL123W, YNR052C, YKL113C, YDR172W, YJL047C, YHR069C, YDR378C, YCR093W, YOL115W, YPR042C, YJL124C, YAL021C, YDL165W, YLR154C
Biological Process	GO:0006325	chromatin organization	6.23794e-10	2.49855	YKL033W, YFR013W, YLL002W, YLR085C, YMR033W, YNL206C, YDR191W, YBR195C, YOR025W, YNL136W, YLR418C, YML102W, YKL049C, YJR060W, YMR236W, YNL030W, YIL084C, YGL207W, YGR063C, YNL031C, YAL011W, YER161C, YDR440W, YDL074C, YPR068C, YDR303C, YDL002C, YDR359C, YOL006C, YBR136W, YJL115W, YPL235W, YGR002C, YBR009C, YGL066W, YPL129W, YPL082C, YER133W, YDR176W, YLR052W, YLR274W, YGR274C, YLR226W, YDR167W, YPR…
Biological Process	GO:0010558	negative regulation of macromolecule biosynthetic process	8.99511e-10	2.46045	YIL150C, YDL084W, YPL031C, YNL206C, YDR191W, YBR195C, YOR025W, YBR274W, YJL194W, YML102W, YJR060W, YLR288C, YGL030W, YIL084C, YBR278W, YGR063C, YCR081W, YER161C, YDR440W, YBR160W, YDL074C, YLR103C, YCR093W, YOL006C, YNL261W, YJL115W, YDR439W, YBR009C, YDR217C, YMR219W, YPL129W, YER133W, YNL273W, YLR052W, YBR202W, YMR048W, YLR274W, YOR209C, YLL004W, YPR018W, YDR363W, YGR044C, YGL201C, YDL165W, YAL…
Biological Process	GO:2000113	negative regulation of cellular macromolecule biosynthetic process	8.99511e-10	2.46045	YIL150C, YDL084W, YPL031C, YNL206C, YDR191W, YBR195C, YOR025W, YBR274W, YJL194W, YML102W, YJR060W, YLR288C, YGL030W, YIL084C, YBR278W, YGR063C, YCR081W, YER161C, YDR440W, YBR160W, YDL074C, YLR103C, YCR093W, YOL006C, YNL261W, YJL115W, YDR439W, YBR009C, YDR217C, YMR219W, YPL129W, YER133W, YNL273W, YLR052W, YBR202W, YMR048W, YLR274W, YOR209C, YLL004W, YPR018W, YDR363W, YGR044C, YGL201C, YDL165W, YAL…
Biological Process	GO:0051301	cell division	3.66233e-15	2.44923	YGL240W, YBL105C, YDR201W, YJR135C, YFR046C, YDL003W, YGR108W, YJR053W, YER016W, YNR049C, YJR005W, YLR459W, YJL194W, YPR120C, YAL034W-A, YDL155W, YLR381W, YKL052C, YER147C, YDR118W, YPR141C, YOR326W, YHR107C, YCL029C, YPL233W, YAL016W, YDR182W, YIR010W, YJL030W, YPR046W, YGL116W, YDR318W, YAL041W, YLR229C, YBR160W, YAL040C, YDL028C, YBR107C, YKR037C, YGL061C, YMR117C, YBR156C, YDL164C, YDR113C, Y…
Biological Process	GO:0016481	negative regulation of transcription	3.1507e-08	2.44699	YJL115W, YIL150C, YDR439W, YBR009C, YDL084W, YMR219W, YPL129W, YPL031C, YLR052W, YNL206C, YDR191W, YBR202W, YBR195C, YOR025W, YLR274W, YOR209C, YLL004W, YJL194W, YML102W, YPR018W, YGR044C, YDR363W, YDL165W, YGL201C, YDL017W, YJR060W, YBR275C, YBR112C, YLR288C, YML065W, YOL012C, YBR060C, YPL128C, YIL084C, YBR278W, YBR088C, YGR063C, YMR235C, YCR081W, YHR118C, YNL107W, YER161C, YDR440W, YAL019W, YJL…
Biological Process	GO:0034621	cellular macromolecular complex subunit organization	7.83288e-23	2.44541	YJR093C, YLR429W, YDR099W, YBL079W, YGR091W, YFL038C, YPR019W, YDL084W, YNL222W, YMR288W, YKL074C, YLR085C, YNL206C, YJR063W, YER016W, YLR424W, YEL003W, YML102W, YFR050C, YOR057W, YLR032W, YDR045C, YKL049C, YMR168C, YDR130C, YMR236W, YNL031C, YDR416W, YAL011W, YJR047C, YDR303C, YDL002C, YLR103C, YBL074C, YNL261W, YNR038W, YJL179W, YKR024C, YJL115W, YGR002C, YGR078C, YPR103W, YDR289C, YDR328C, YPL…
Biological Process	GO:0010498	proteasomal protein catabolic process	0.00883494	2.43249	YGL240W, YBL058W, YHR166C, YCL052C, YDR363W-A, YGR184C, YER012W, YPR103W, YGL003C, YDR328C, YGR253C, YER094C, YGL011C, YEL037C, YDL126C, YGL116W, YDL008W, YOL038W, YOR362C, YFR050C, YMR314W, YHR204W, YOR080W, YJL001W, YDR118W, YFR004W, YFL009W
Biological Process	GO:0043161	proteasomal ubiquitin-dependent protein catabolic process	0.00883494	2.43249	YGL240W, YBL058W, YHR166C, YCL052C, YDR363W-A, YGR184C, YER012W, YPR103W, YGL003C, YDR328C, YGR253C, YER094C, YGL011C, YEL037C, YDL126C, YGL116W, YDL008W, YOL038W, YOR362C, YFR050C, YMR314W, YHR204W, YOR080W, YJL001W, YDR118W, YFR004W, YFL009W
Biological Process	GO:0009890	negative regulation of biosynthetic process	5.48499e-10	2.4259	YIL150C, YDL084W, YPL031C, YNL206C, YDR191W, YBR195C, YOR025W, YBR274W, YJL194W, YML102W, YJR060W, YLR288C, YGL030W, YIL084C, YBR278W, YGR063C, YCR081W, YER161C, YDR440W, YBR160W, YOL081W, YDL074C, YLR103C, YCR093W, YOL006C, YNL261W, YPL153C, YJL115W, YDR439W, YBR009C, YDR217C, YMR219W, YPL129W, YER133W, YNL273W, YLR052W, YBR202W, YMR048W, YLR274W, YOR209C, YLL004W, YPR018W, YDR363W, YGR044C, YGL…
Biological Process	GO:0051716	cellular response to stimulus	6.11714e-28	2.41057	YIL139C, YER162C, YDR099W, YFL038C, YPR019W, YGR184C, YDL084W, YHR206W, YPL031C, YDL105W, YIR002C, YLR320W, YOR144C, YBR073W, YGL113W, YLR383W, YDR489W, YML028W, YML102W, YMR078C, YIL143C, YLR032W, YLR288C, YDL102W, YDR182W, YNL031C, YKL045W, YPL022W, YLR229C, YLR361C, YBR160W, YER116C, YDL002C, YLR103C, YPL153C, YDR013W, YJL115W, YGR002C, YPR164W, YDR113C, YDL164C, YLR007W, YDR217C, YLR005W, YER…
Biological Process	GO:0010629	negative regulation of gene expression	7.43567e-08	2.40016	YJL115W, YIL150C, YDR439W, YBR009C, YDL084W, YMR219W, YPL129W, YPL031C, YLR052W, YNL206C, YDR191W, YBR202W, YBR195C, YOR025W, YLR274W, YOR209C, YLL004W, YJL194W, YML102W, YPR018W, YGR044C, YDR363W, YDL165W, YGL201C, YDL017W, YJR060W, YBR275C, YBR112C, YLR288C, YML065W, YOL012C, YBR060C, YPL128C, YIL084C, YBR278W, YBR088C, YGR063C, YMR235C, YCR081W, YHR118C, YNL107W, YER161C, YDR440W, YAL019W, YJL…
Biological Process	GO:0031324	negative regulation of cellular metabolic process	2.38776e-10	2.39154	YIL150C, YDR099W, YDL084W, YPL031C, YIR002C, YNL206C, YDR191W, YOR144C, YBR195C, YOR025W, YBR274W, YJL194W, YML102W, YER177W, YJR060W, YLR288C, YGL030W, YIL084C, YBR278W, YGR063C, YPL008W, YCR081W, YER161C, YDR440W, YBR160W, YOL081W, YDL074C, YLR103C, YCR093W, YOL006C, YNL261W, YJL115W, YDR439W, YBR009C, YDR217C, YMR219W, YPL129W, YER133W, YNL273W, YLR052W, YBR202W, YMR048W, YLR274W, YOR209C, YLL…
Biological Process	GO:0031327	negative regulation of cellular biosynthetic process	3.65957e-09	2.37489	YIL150C, YDL084W, YPL031C, YNL206C, YDR191W, YBR195C, YOR025W, YBR274W, YJL194W, YML102W, YJR060W, YLR288C, YGL030W, YIL084C, YBR278W, YGR063C, YCR081W, YER161C, YDR440W, YBR160W, YOL081W, YDL074C, YLR103C, YCR093W, YOL006C, YNL261W, YJL115W, YDR439W, YBR009C, YDR217C, YMR219W, YPL129W, YER133W, YNL273W, YLR052W, YBR202W, YMR048W, YLR274W, YOR209C, YLL004W, YPR018W, YDR363W, YGR044C, YGL201C, YDL…
Biological Process	GO:0032446	protein modification by small protein conjugation	0.00329762	2.37269	YGL240W, YER177W, YKR094C, YPL055C, YHR166C, YDR099W, YGR184C, YNL312W, YGL003C, YDR328C, YAR007C, YIL148W, YDL064W, YLR443W, YLR226W, YGL116W, YDR510W, YDL008W, YCR066W, YHR134W, YLR394W, YDL074C, YER116C, YDL013W, YGL058W, YOR057W, YLR032W, YOR080W, YDL165W, YDR118W, YFL009W
Biological Process	GO:0034622	cellular macromolecular complex assembly	9.43968e-14	2.37024	YLR429W, YDR099W, YBL079W, YGR091W, YPR019W, YDL084W, YMR288W, YKL074C, YLR212C, YNL206C, YCR042C, YBR195C, YLR424W, YJL194W, YEL003W, YML102W, YFR050C, YOR057W, YAR002W, YLR032W, YKL049C, YMR168C, YHR088W, YMR236W, YNL030W, YNL002C, YGL207W, YNL031C, YDR416W, YGR140W, YFL037W, YLR103C, YLR200W, YBL074C, YDR359C, YNL261W, YNR038W, YHR066W, YJL179W, YML114C, YKR024C, YJL115W, YGR078C, YBR009C, YDR…
Biological Process	GO:0016569	covalent chromatin modification	0.0165334	2.35878	YJL115W, YGR002C, YPL055C, YBR009C, YGL066W, YBR060C, YLL002W, YMR236W, YPL129W, YFL039C, YER133W, YNL030W, YIL084C, YDR176W, YDR191W, YOR025W, YNL136W, YLR226W, YLR418C, YDR440W, YDR167W, YDL074C, YPR161C, YPL047W, YBR198C, YGL058W, YBR136W
Biological Process	GO:0016570	histone modification	0.0165334	2.35878	YJL115W, YGR002C, YPL055C, YBR009C, YGL066W, YBR060C, YLL002W, YMR236W, YPL129W, YFL039C, YER133W, YNL030W, YIL084C, YDR176W, YDR191W, YOR025W, YNL136W, YLR226W, YLR418C, YDR440W, YDR167W, YDL074C, YPR161C, YPL047W, YBR198C, YGL058W, YBR136W
Biological Process	GO:0090305	nucleic acid phosphodiester bond hydrolysis	0.0202205	2.33519	YOL021C, YJR093C, YLR222C, YDR228C, YCR035C, YBR167C, YGR156W, YER133W, YOR250C, YNL002C, YNL317W, YOL123W, YPL022W, YPR144C, YLR115W, YCR057C, YDR449C, YNL250W, YMR224C, YDR369C, YDL074C, YML095C, YHR069C, YGL058W, YIL143C, YLR293C, YGL044C
Biological Process	GO:0016568	chromatin modification	3.33737e-06	2.33382	YPL235W, YKL033W, YJL115W, YGR002C, YBR009C, YGL066W, YFR013W, YLL002W, YPL082C, YPL129W, YER133W, YLR085C, YMR033W, YDR176W, YLR052W, YDR191W, YOR025W, YNL136W, YLR274W, YLR226W, YGR274C, YLR418C, YDR167W, YPL047W, YFR037C, YLR357W, YPL055C, YDR334W, YBR112C, YOL012C, YKR008W, YBR060C, YMR236W, YFL039C, YGL163C, YNL030W, YIL084C, YAL011W, YNL107W, YDR440W, YJL127C, YDL074C, YPR161C, YPR068C, YBR…
Biological Process	GO:0043933	macromolecular complex subunit organization	1.01484e-23	2.32971	YJR093C, YLR429W, YDR099W, YBL079W, YGR091W, YFL038C, YPR019W, YDL084W, YNL222W, YMR288W, YKL074C, YLR085C, YNL206C, YJR063W, YER016W, YLR424W, YEL003W, YML102W, YFR050C, YIL143C, YOR057W, YLR032W, YFR052W, YDR045C, YKL049C, YMR168C, YBR123C, YDR130C, YMR236W, YNL031C, YDR416W, YAL011W, YJR047C, YDR303C, YDL002C, YLR103C, YBL074C, YNL261W, YNR038W, YJL179W, YKR024C, YJL115W, YGR002C, YGR078C, YPR…
Biological Process	GO:0071822	protein complex subunit organization	2.09508e-12	2.29307	YJR093C, YLR429W, YPL241C, YBL079W, YFL038C, YNL222W, YDR228C, YPL190C, YLR212C, YJR063W, YCR042C, YER016W, YDR172W, YEL003W, YBL050W, YFR050C, YIL143C, YOR057W, YAR002W, YLR032W, YFR052W, YDR045C, YIL021W, YPR141C, YMR168C, YBR123C, YCL029C, YDR130C, YMR236W, YGL207W, YNL317W, YJL030W, YGR140W, YFL037W, YJR047C, YLR103C, YLR200W, YDR359C, YJL179W, YML114C, YDR350C, YGR078C, YDR189W, YPR103W, YML…
Biological Process	GO:0065003	macromolecular complex assembly	3.99395e-16	2.28648	YLR429W, YPL241C, YDR099W, YBL079W, YGR091W, YFL038C, YPR019W, YDL084W, YNL222W, YMR288W, YKL074C, YLR212C, YNL206C, YCR042C, YBR195C, YER016W, YLR424W, YJL194W, YEL003W, YML102W, YFR050C, YIL143C, YOR057W, YAR002W, YLR032W, YFR052W, YKL049C, YPR141C, YMR168C, YBR123C, YHR088W, YCL029C, YMR236W, YNL030W, YNL002C, YGL207W, YNL031C, YDR416W, YJL030W, YGR140W, YFL037W, YLR103C, YLR200W, YBL074C, YDR…
Biological Process	GO:0006397	mRNA processing	7.31033e-06	2.28545	YJR093C, YGR091W, YML112W, YDL084W, YDL209C, YNL222W, YDR228C, YMR288W, YLR116W, YKL074C, YOL072W, YER133W, YOR308C, YBL026W, YDL098C, YLR424W, YBR152W, YIL061C, YDR378C, YJL124C, YGL044C, YAL021C, YDL165W, YJL006C, YPR178W, YPL213W, YBR055C, YNL118C, YPL228W, YBR167C, YER165W, YGR156W, YJL140W, YEL026W, YGL030W, YOR250C, YDR404C, YNL317W, YGR063C, YLR298C, YKL173W, YDR416W, YOL123W, YNR052C, YDR…
Biological Process	GO:0006461	protein complex assembly	9.71089e-09	2.24807	YLR429W, YPL241C, YBL079W, YFL038C, YNL222W, YLR212C, YCR042C, YER016W, YEL003W, YFR050C, YIL143C, YOR057W, YAR002W, YLR032W, YFR052W, YPR141C, YMR168C, YBR123C, YCL029C, YMR236W, YGL207W, YJL030W, YGR140W, YFL037W, YLR103C, YLR200W, YDR359C, YJL179W, YML114C, YDR350C, YGR078C, YDR189W, YPR103W, YML085C, YKL013C, YDR328C, YBL023C, YMR094W, YPL129W, YPL082C, YHR027C, YMR005W, YML094W, YBR202W, YGR…
Biological Process	GO:0070271	protein complex biogenesis	9.71089e-09	2.24807	YLR429W, YPL241C, YBL079W, YFL038C, YNL222W, YLR212C, YCR042C, YER016W, YEL003W, YFR050C, YIL143C, YOR057W, YAR002W, YLR032W, YFR052W, YPR141C, YMR168C, YBR123C, YCL029C, YMR236W, YGL207W, YJL030W, YGR140W, YFL037W, YLR103C, YLR200W, YDR359C, YJL179W, YML114C, YDR350C, YGR078C, YDR189W, YPR103W, YML085C, YKL013C, YDR328C, YBL023C, YMR094W, YPL129W, YPL082C, YHR027C, YMR005W, YML094W, YBR202W, YGR…
Biological Process	GO:0006950	response to stress	2.34846e-22	2.14643	YIL139C, YER162C, YDR099W, YFL038C, YPR019W, YGR184C, YDL084W, YHR206W, YPL031C, YDR171W, YDL105W, YIR002C, YLR320W, YOR144C, YBR073W, YGL113W, YLR383W, YDR489W, YML028W, YML102W, YMR078C, YIL143C, YHR204W, YFL016C, YLR032W, YLR288C, YDL102W, YDR182W, YNL031C, YKL045W, YPL022W, YLR361C, YBR160W, YER116C, YDL002C, YLR103C, YPL153C, YDR013W, YJL115W, YGR002C, YPR164W, YDR113C, YDL164C, YLR007W, YDR…
Biological Process	GO:0071842	cellular component organization at cellular level	1.80646e-58	2.12052	YGL240W, YLR429W, YFL038C, YDL084W, YNL222W, YDR201W, YPL027W, YJR135C, YLR085C, YLR320W, YDL126C, YER016W, YNR049C, YLR418C, YEL003W, YHR194W, YOR057W, YDL155W, YLR381W, YFL016C, YLR032W, YDR045C, YOR326W, YDR130C, YPL233W, YIL084C, YNL031C, YMR198W, YDR416W, YGR099W, YLR229C, YBR160W, YPR068C, YDL002C, YNL261W, YPL253C, YKR037C, YGL061C, YMR117C, YKR024C, YJL115W, YDR113C, YGR078C, YPR131C, YPR…
Biological Process	GO:0006996	organelle organization	5.37083e-44	2.1086	YGL240W, YLR429W, YFL038C, YDR201W, YJR135C, YLR085C, YLR320W, YDL126C, YER016W, YNR049C, YLR418C, YHR194W, YOR057W, YDL155W, YLR381W, YFL016C, YOR326W, YDR130C, YPL233W, YIL084C, YNL031C, YMR198W, YGR099W, YLR229C, YBR160W, YPR068C, YDL002C, YPL253C, YKR037C, YGL061C, YMR117C, YKR024C, YJL115W, YDR113C, YPR131C, YGL066W, YDR328C, YMR094W, YDR176W, YLR052W, YOR262W, YMR048W, YOR060C, YJR112W, YOR…
Biological Process	GO:0022607	cellular component assembly	3.52792e-15	2.06289	YLR429W, YDR099W, YBL079W, YGR091W, YFL038C, YPR019W, YDL084W, YNL222W, YPL027W, YMR288W, YKL074C, YNL206C, YER016W, YNR049C, YLR424W, YEL003W, YML102W, YFR050C, YIL143C, YOR057W, YLR032W, YFR052W, YKL049C, YMR168C, YBR123C, YMR236W, YNL031C, YDR416W, YLR229C, YLR103C, YBL074C, YNL261W, YNR038W, YJL179W, YKR024C, YJL115W, YGR078C, YPR103W, YDR328C, YPL129W, YMR094W, YBR202W, YOR058C, YDL097C, YLL…
Biological Process	GO:0071844	cellular component assembly at cellular level	2.6645e-12	2.06269	YLR429W, YDR099W, YBL079W, YGR091W, YPR019W, YDL084W, YPL027W, YMR288W, YKL074C, YLR212C, YNL206C, YCR042C, YBR195C, YNR049C, YLR424W, YJL194W, YPR120C, YEL003W, YML102W, YFR050C, YOR057W, YAR002W, YLR032W, YKL049C, YMR168C, YLR423C, YHR088W, YMR236W, YNL030W, YNL002C, YGL207W, YNL031C, YDR416W, YNL047C, YGR140W, YFL037W, YLR229C, YDL028C, YLR103C, YLR200W, YBL074C, YDR359C, YNL261W, YNR038W, YHR…
Biological Process	GO:0032774	RNA biosynthetic process	3.84908e-16	2.04841	YJR093C, YOR083W, YDL084W, YNL222W, YHR206W, YPL031C, YNL206C, YJR063W, YLR418C, YML102W, YIL143C, YDR045C, YJL148W, YMR168C, YBR123C, YLR288C, YMR236W, YIL084C, YPR133C, YNL031C, YKL045W, YML062C, YHR167W, YBR160W, YPR068C, YDR303C, YDL002C, YLR103C, YNL261W, YJL115W, YDR217C, YMR219W, YDR289C, YLR005W, YPL129W, YER133W, YOR066W, YLR052W, YBR202W, YLR226W, YBR121C, YOR209C, YLL004W, YDR167W, YPR…
Biological Process	GO:0006351	transcription, DNA-dependent	2.07804e-15	2.02663	YJR093C, YOR083W, YDL084W, YNL222W, YHR206W, YPL031C, YNL206C, YJR063W, YLR418C, YML102W, YIL143C, YDR045C, YJL148W, YMR168C, YBR123C, YLR288C, YMR236W, YIL084C, YPR133C, YNL031C, YML062C, YHR167W, YBR160W, YPR068C, YDR303C, YDL002C, YLR103C, YNL261W, YJL115W, YDR217C, YMR219W, YDR289C, YLR005W, YPL129W, YER133W, YOR066W, YLR052W, YBR202W, YLR226W, YBR121C, YOR209C, YLL004W, YDR167W, YPR018W, YPL…
Biological Process	GO:0090304	nucleic acid metabolic process	1.82757e-48	2.01411	YER162C, YOR083W, YDL084W, YNL222W, YDL105W, YLR085C, YLR320W, YLR418C, YDR489W, YML028W, YLR032W, YDR045C, YLR222C, YJL148W, YBR123C, YER070W, YOR250C, YIL084C, YNL031C, YDR416W, YHR167W, YGR099W, YBR160W, YPR068C, YDL002C, YNL261W, YKR024C, YJL115W, YDR113C, YDL164C, YGR264C, YMR219W, YDR217C, YLR116W, YGL066W, YLR005W, YGR180C, YIL148W, YDR176W, YLR052W, YBR202W, YMR048W, YHR052W, YOR209C, YDR…
Biological Process	GO:0051246	regulation of protein metabolic process	5.07106e-05	2.00601	YDR350C, YJL115W, YPL241C, YDR099W, YGR264C, YBR079C, YML112W, YGL245W, YJR135C, YLR060W, YGL003C, YMR308C, YDL082W, YAL038W, YPL160W, YHR027C, YDL064W, YBR143C, YJR053W, YER016W, YLR226W, YOR058C, YBR121C, YML028W, YGR285C, YEL003W, YLR381W, YFR052W, YEL061C, YEL034W, YDR091C, YLR291C, YJL006C, YGR118W, YPR141C, YER177W, YPL018W, YOR349W, YOR260W, YCL029C, YHR064C, YER165W, YEL037C, YGL030W, YPL…
Biological Process	GO:0019219	regulation of nucleobase, nucleoside, nucleotide and nucleic acid metabolic process	8.60368e-19	2.00587	YOR083W, YPR019W, YDL084W, YHR206W, YFR013W, YPL031C, YLR085C, YIR002C, YNL206C, YOR144C, YJR063W, YLR418C, YML102W, YIL143C, YDR045C, YMR168C, YBR123C, YLR288C, YMR236W, YIL084C, YPR133C, YPL008W, YML062C, YHR167W, YAL011W, YBR160W, YPR068C, YDR303C, YDL002C, YLR103C, YNL261W, YPL153C, YJL115W, YGR002C, YHR031C, YMR219W, YDR217C, YGL066W, YDR289C, YLR005W, YPL129W, YKL117W, YOR066W, YER133W, YDR…
Biological Process	GO:0051171	regulation of nitrogen compound metabolic process	1.18406e-18	2.00041	YOR083W, YPR019W, YDL084W, YHR206W, YFR013W, YPL031C, YLR085C, YIR002C, YNL206C, YOR144C, YJR063W, YLR418C, YML102W, YIL143C, YDR045C, YMR168C, YBR123C, YLR288C, YMR236W, YIL084C, YPR133C, YPL008W, YML062C, YHR167W, YAL011W, YBR160W, YPR068C, YDR303C, YDL002C, YLR103C, YNL261W, YPL153C, YJL115W, YGR002C, YHR031C, YMR219W, YDR217C, YGL066W, YDR289C, YLR005W, YPL129W, YKL117W, YOR066W, YER133W, YDR…
Biological Process	GO:0060255	regulation of macromolecule metabolic process	3.65448e-26	1.99589	YDR099W, YOR083W, YBR079C, YPR019W, YDL084W, YJR135C, YLR060W, YHR206W, YFR013W, YMR308C, YDL082W, YPL031C, YLR085C, YIR002C, YNL206C, YOR144C, YJR063W, YJR053W, YER016W, YLR418C, YML028W, YEL003W, YML102W, YIL143C, YLR381W, YFR052W, YDR045C, YMR168C, YBR123C, YLR288C, YMR236W, YIL084C, YPR133C, YLR196W, YPL008W, YML062C, YHR167W, YAL011W, YDR194C, YGL116W, YBR189W, YJR047C, YBR160W, YPR068C, YDL…
Biological Process	GO:0006350	transcription	6.10547e-17	1.98075	YJR093C, YOR083W, YPR019W, YDL084W, YNL222W, YHR206W, YFR013W, YPL031C, YLR085C, YNL206C, YJR063W, YLR418C, YML102W, YIL143C, YDR045C, YJL148W, YMR168C, YBR123C, YLR288C, YMR236W, YIL084C, YPR133C, YNL031C, YKL045W, YML062C, YHR167W, YAL011W, YBR160W, YPR068C, YDR303C, YDL002C, YLR103C, YNL261W, YJL115W, YGR002C, YMR219W, YDR217C, YGL066W, YDR289C, YLR005W, YPL129W, YER133W, YOR066W, YDR176W, YLR…
Biological Process	GO:0016071	mRNA metabolic process	0.000169612	1.9702	YOL021C, YJR093C, YGR091W, YML112W, YDL084W, YDL209C, YNL222W, YDR228C, YMR288W, YLR116W, YKL074C, YGL173C, YOL072W, YER133W, YOR308C, YBL026W, YDL098C, YLR424W, YBR152W, YIL061C, YDR172W, YHR069C, YDR378C, YPR042C, YJL124C, YGL044C, YAL021C, YDL165W, YJL006C, YPR178W, YPL213W, YBR055C, YOL012C, YNL118C, YPL228W, YCR035C, YBR167C, YER165W, YGR156W, YJL140W, YEL026W, YGL030W, YOR250C, YDR404C, YNL…
Biological Process	GO:0006366	transcription from RNA polymerase II promoter	3.14075e-07	1.94712	YOR083W, YDL084W, YNL222W, YHR058C, YDR228C, YPL190C, YLL002W, YPL031C, YMR033W, YNL206C, YCR042C, YNL136W, YLR418C, YIL143C, YIL021W, YBR154C, YDR460W, YOL054W, YMR236W, YIL084C, YPR133C, YGL207W, YGR063C, YGR270W, YML062C, YHR167W, YNR052C, YCR081W, YER161C, YDL074C, YAL040C, YPR068C, YNR010W, YDL002C, YDR303C, YCR093W, YGL151W, YOL006C, YML114C, YCR065W, YJL115W, YPL235W, YDR217C, YDR289C, YPL…
Biological Process	GO:0080090	regulation of primary metabolic process	3.65928e-24	1.92962	YDR099W, YOR083W, YBR079C, YPR019W, YDL084W, YJR135C, YLR060W, YHR206W, YFR013W, YMR308C, YDL082W, YPL031C, YLR085C, YIR002C, YNL206C, YOR144C, YJR063W, YJR053W, YER016W, YLR418C, YML028W, YEL003W, YML102W, YIL143C, YLR381W, YFR052W, YDR045C, YMR168C, YBR123C, YLR288C, YMR236W, YIL084C, YPR133C, YLR196W, YPL008W, YML062C, YHR167W, YAL011W, YDR194C, YGL116W, YBR189W, YJR047C, YBR160W, YPR068C, YDL…
Biological Process	GO:0045449	regulation of transcription	6.39045e-13	1.90704	YOR083W, YPR019W, YDL084W, YHR206W, YFR013W, YPL031C, YLR085C, YNL206C, YJR063W, YLR418C, YML102W, YIL143C, YDR045C, YMR168C, YBR123C, YLR288C, YMR236W, YIL084C, YPR133C, YML062C, YHR167W, YAL011W, YBR160W, YPR068C, YDR303C, YDL002C, YLR103C, YNL261W, YJL115W, YGR002C, YMR219W, YDR217C, YGL066W, YDR289C, YLR005W, YPL129W, YOR066W, YDR176W, YLR052W, YBR202W, YLR226W, YOR209C, YLL004W, YDR167W, YPR…
Biological Process	GO:0051252	regulation of RNA metabolic process	3.34473e-08	1.88336	YIL150C, YOR083W, YDL084W, YHR058C, YPL190C, YHR206W, YLL002W, YPL031C, YNL206C, YDR191W, YBR195C, YOR025W, YNL136W, YJL194W, YML102W, YIL143C, YMR168C, YDR460W, YJR060W, YLR288C, YGL030W, YIL084C, YGL207W, YBR278W, YGR063C, YGR270W, YNR052C, YCR081W, YER161C, YDR440W, YBR160W, YDL074C, YAL040C, YPR068C, YDR303C, YDL002C, YLR103C, YCR093W, YGL151W, YOL006C, YNL261W, YCR065W, YJL115W, YPL235W, YDR…
Biological Process	GO:0006355	regulation of transcription, DNA-dependent	8.70098e-08	1.8761	YIL150C, YOR083W, YDL084W, YHR058C, YPL190C, YHR206W, YLL002W, YPL031C, YNL206C, YDR191W, YBR195C, YOR025W, YNL136W, YJL194W, YML102W, YIL143C, YMR168C, YDR460W, YJR060W, YLR288C, YIL084C, YGL207W, YBR278W, YGR063C, YGR270W, YNR052C, YCR081W, YER161C, YDR440W, YBR160W, YDL074C, YAL040C, YPR068C, YDR303C, YDL002C, YLR103C, YCR093W, YGL151W, YOL006C, YNL261W, YCR065W, YJL115W, YPL235W, YDR439W, YML…
Biological Process	GO:0010556	regulation of macromolecule biosynthetic process	4.52416e-17	1.87222	YOR083W, YBR079C, YPR019W, YDL084W, YLR060W, YHR206W, YFR013W, YMR308C, YDL082W, YPL031C, YLR085C, YNL206C, YJR063W, YLR418C, YML028W, YML102W, YIL143C, YDR045C, YMR168C, YBR123C, YLR288C, YMR236W, YIL084C, YPR133C, YLR196W, YML062C, YHR167W, YAL011W, YDR194C, YBR189W, YJR047C, YBR160W, YPR068C, YDL040C, YDR303C, YDL002C, YLR103C, YNL261W, YJL115W, YGR002C, YGR264C, YMR219W, YDR217C, YGL066W, YDR…
Biological Process	GO:2000112	regulation of cellular macromolecule biosynthetic process	4.52416e-17	1.87222	YOR083W, YBR079C, YPR019W, YDL084W, YLR060W, YHR206W, YFR013W, YMR308C, YDL082W, YPL031C, YLR085C, YNL206C, YJR063W, YLR418C, YML028W, YML102W, YIL143C, YDR045C, YMR168C, YBR123C, YLR288C, YMR236W, YIL084C, YPR133C, YLR196W, YML062C, YHR167W, YAL011W, YDR194C, YBR189W, YJR047C, YBR160W, YPR068C, YDL040C, YDR303C, YDL002C, YLR103C, YNL261W, YJL115W, YGR002C, YGR264C, YMR219W, YDR217C, YGL066W, YDR…
Biological Process	GO:0019222	regulation of metabolic process	5.85568e-24	1.8696	YDR099W, YOR083W, YBR079C, YPR019W, YDL084W, YJR135C, YLR060W, YHR206W, YFR013W, YMR308C, YDL082W, YPL031C, YLR085C, YIR002C, YNL206C, YOR144C, YGR108W, YJR063W, YJR053W, YER016W, YLR418C, YML028W, YEL003W, YML102W, YIL143C, YDL155W, YLR381W, YFR052W, YDR045C, YMR168C, YBR123C, YLR288C, YMR236W, YIL084C, YPR133C, YLR196W, YPL008W, YML062C, YHR167W, YAL011W, YDR194C, YGL116W, YBR189W, YJR047C, YBR…
Biological Process	GO:0009889	regulation of biosynthetic process	6.07941e-17	1.85474	YOR083W, YBR079C, YPR019W, YDL084W, YLR060W, YHR206W, YFR013W, YMR308C, YDL082W, YPL031C, YLR085C, YNL206C, YJR063W, YLR418C, YML028W, YML102W, YIL143C, YDR045C, YMR168C, YBR123C, YLR288C, YMR236W, YIL084C, YPR133C, YLR196W, YML062C, YHR167W, YAL011W, YDR194C, YBR189W, YJR047C, YBR160W, YPR068C, YDL040C, YDR303C, YDL002C, YLR103C, YNL261W, YPL153C, YJL115W, YGR002C, YGR264C, YMR219W, YDR217C, YGL…
Biological Process	GO:0031326	regulation of cellular biosynthetic process	1.90508e-16	1.84549	YOR083W, YBR079C, YPR019W, YDL084W, YLR060W, YHR206W, YFR013W, YMR308C, YDL082W, YPL031C, YLR085C, YNL206C, YJR063W, YLR418C, YML028W, YML102W, YIL143C, YDR045C, YMR168C, YBR123C, YLR288C, YMR236W, YIL084C, YPR133C, YLR196W, YML062C, YHR167W, YAL011W, YDR194C, YBR189W, YJR047C, YBR160W, YPR068C, YDL040C, YDR303C, YDL002C, YLR103C, YNL261W, YJL115W, YGR002C, YGR264C, YMR219W, YDR217C, YGL066W, YDR…
Biological Process	GO:0016043	cellular component organization	2.73611e-46	1.84028	YGL240W, YLR429W, YOR083W, YFL038C, YDL084W, YNL222W, YDR201W, YPL027W, YJR135C, YLR085C, YLR320W, YDL126C, YER016W, YNR049C, YLR418C, YEL003W, YHR194W, YOR057W, YDL155W, YLR381W, YFL016C, YLR032W, YFR052W, YDR045C, YOR326W, YHR107C, YBR123C, YDR130C, YPL233W, YIL084C, YNL031C, YMR198W, YDR416W, YGR099W, YLR229C, YBR160W, YPR068C, YDL002C, YNL261W, YPL253C, YKR037C, YGL061C, YMR117C, YKR024C, YJL…
Biological Process	GO:0006139	nucleobase, nucleoside, nucleotide and nucleic acid metabolic process	4.58641e-42	1.83737	YER162C, YOR083W, YDL084W, YNL222W, YDL105W, YLR085C, YLR320W, YMR120C, YLR418C, YDR489W, YML028W, YLR032W, YDR045C, YHR001W-A, YLR222C, YJL148W, YBR123C, YER070W, YOR250C, YIL084C, YNL031C, YDR416W, YHR167W, YGR099W, YBR160W, YPR068C, YDL002C, YNL261W, YKR024C, YJL115W, YDR113C, YDL164C, YGR264C, YMR219W, YDR217C, YLR116W, YGL066W, YLR005W, YGR180C, YIL148W, YDR176W, YLR052W, YBR202W, YMR048W, Y…
Biological Process	GO:0044085	cellular component biogenesis	6.75857e-16	1.834	YLR429W, YDR099W, YBL079W, YGR091W, YFL038C, YPR019W, YDL084W, YNL222W, YPL027W, YMR288W, YKL074C, YBL026W, YNL206C, YER016W, YNR049C, YLR424W, YEL003W, YML102W, YFR050C, YIL143C, YOR057W, YLR032W, YFR052W, YKL049C, YLR222C, YMR168C, YBR123C, YMR236W, YLR196W, YNL031C, YDR416W, YBR189W, YLR229C, YNL132W, YOL144W, YLR103C, YIL137C, YBL074C, YNL261W, YNR038W, YJL179W, YOL021C, YKR024C, YJL115W, YGR…
Biological Process	GO:0031323	regulation of cellular metabolic process	2.00272e-19	1.83304	YDR099W, YOR083W, YBR079C, YPR019W, YDL084W, YLR060W, YHR206W, YFR013W, YMR308C, YDL082W, YPL031C, YLR085C, YIR002C, YNL206C, YOR144C, YGR108W, YJR063W, YLR418C, YML028W, YML102W, YIL143C, YDL155W, YDR045C, YMR168C, YBR123C, YLR288C, YMR236W, YIL084C, YPR133C, YLR196W, YPL008W, YML062C, YHR167W, YAL011W, YDR194C, YGL116W, YBR189W, YJR047C, YBR160W, YPR068C, YDL040C, YDR303C, YDL002C, YLR103C, YNL…
Biological Process	GO:0010468	regulation of gene expression	2.92218e-14	1.80614	YOR083W, YBR079C, YPR019W, YDL084W, YLR060W, YHR206W, YFR013W, YMR308C, YDL082W, YPL031C, YLR085C, YNL206C, YJR063W, YLR418C, YML028W, YML102W, YIL143C, YDR045C, YMR168C, YBR123C, YLR288C, YMR236W, YIL084C, YPR133C, YLR196W, YML062C, YHR167W, YAL011W, YDR194C, YBR189W, YJR047C, YBR160W, YPR068C, YDL040C, YDR303C, YDL002C, YLR103C, YNL261W, YJL115W, YGR002C, YGR264C, YMR219W, YDR217C, YGL066W, YDR…
Biological Process	GO:0050794	regulation of cellular process	3.82077e-26	1.7903	YGL240W, YLR429W, YOR083W, YFL038C, YBR079C, YDL084W, YDR201W, YMR308C, YLR085C, YER016W, YNR049C, YLR418C, YML028W, YOR057W, YDL155W, YLR032W, YDR045C, YHR107C, YBR123C, YDR130C, YIL084C, YNL031C, YHR167W, YLR229C, YLR361C, YBR160W, YPR068C, YDL040C, YDL002C, YNL261W, YKR037C, YGL061C, YJL115W, YDR113C, YGR264C, YMR219W, YDR217C, YGL066W, YDR328C, YLR005W, YDR176W, YLR052W, YBR202W, YMR048W, YOR…
Biological Process	GO:0071840	cellular component organization or biogenesis	2.10279e-48	1.77851	YGL240W, YLR429W, YOR083W, YFL038C, YDL084W, YNL222W, YDR201W, YPL027W, YJR135C, YLR085C, YLR320W, YDL126C, YER016W, YNR049C, YLR418C, YEL003W, YHR194W, YOR057W, YDL155W, YLR381W, YFL016C, YLR032W, YFR052W, YDR045C, YOR326W, YLR222C, YHR107C, YBR123C, YDR130C, YPL233W, YIL084C, YNL031C, YMR198W, YDR416W, YGR099W, YLR229C, YNL132W, YBR160W, YPR068C, YDL002C, YNL261W, YPL253C, YKR037C, YGL061C, YMR…
Biological Process	GO:0050789	regulation of biological process	5.79396e-28	1.754	YGL240W, YLR429W, YOR083W, YFL038C, YBR079C, YDL084W, YDR201W, YJR135C, YMR308C, YLR085C, YER016W, YNR049C, YLR418C, YML028W, YEL003W, YOR057W, YDL155W, YLR381W, YLR032W, YFR052W, YDR045C, YHR107C, YBR123C, YDR130C, YIL084C, YNL031C, YMR198W, YHR167W, YLR229C, YLR361C, YBR160W, YPR068C, YDL040C, YDL002C, YNL261W, YGL061C, YKR037C, YJL115W, YDR113C, YGR264C, YMR219W, YDR217C, YGL066W, YDR328C, YLR…
Biological Process	GO:0016070	RNA metabolic process	8.48997e-18	1.73433	YJR093C, YGR091W, YOR083W, YDL084W, YNL222W, YMR288W, YKL074C, YLR060W, YHR206W, YPL031C, YBL026W, YNL206C, YJR063W, YLR424W, YLR418C, YML102W, YIL143C, YDR045C, YGL044C, YLR154C, YLR222C, YJL148W, YMR168C, YBR123C, YLR288C, YMR236W, YHR070W, YOR250C, YIL084C, YPR133C, YLR196W, YDL102W, YNL031C, YKL045W, YDR416W, YML062C, YHR167W, YDR194C, YBR189W, YBR160W, YPR068C, YOL144W, YDR303C, YDL002C, YLR…
Biological Process	GO:0050896	response to stimulus	2.21618e-12	1.70202	YIL139C, YER162C, YDR099W, YFL038C, YPR019W, YGR184C, YDL084W, YHR206W, YPL031C, YDR171W, YDL105W, YIR002C, YLR320W, YOR144C, YBR073W, YGL113W, YLR383W, YDR489W, YML028W, YML102W, YMR078C, YIL143C, YHR204W, YFL016C, YLR032W, YLR288C, YDL102W, YDR182W, YNL031C, YKL045W, YPL022W, YLR229C, YLR361C, YBR160W, YER116C, YDL002C, YLR103C, YPL153C, YDR013W, YJL115W, YGR002C, YPR164W, YDR113C, YDL164C, YLR…
Biological Process	GO:0034641	cellular nitrogen compound metabolic process	2.92702e-34	1.68736	YER162C, YOR083W, YDL084W, YNL222W, YDL105W, YLR085C, YLR320W, YMR120C, YLR418C, YDR489W, YML028W, YLR032W, YDR045C, YHR001W-A, YLR222C, YJL148W, YBR123C, YER070W, YOR250C, YIL084C, YNL031C, YDR416W, YHR167W, YGR099W, YMR079W, YBR160W, YPR068C, YDL002C, YNL261W, YKR024C, YJL115W, YDR113C, YDL164C, YGR264C, YMR219W, YDR217C, YLR116W, YGL066W, YKL104C, YLR005W, YGR180C, YIL148W, YDR176W, YLR052W, Y…
Biological Process	GO:0065007	biological regulation	3.66436e-28	1.67963	YGL240W, YLR429W, YOR083W, YFL038C, YBR079C, YDL084W, YDR201W, YJR135C, YMR308C, YLR085C, YDL126C, YER016W, YNR049C, YLR418C, YML028W, YEL003W, YHR194W, YOR057W, YDL155W, YLR381W, YLR032W, YFR052W, YDR045C, YOR326W, YHR107C, YBR123C, YDR130C, YIL084C, YNL031C, YMR198W, YHR167W, YGR099W, YLR229C, YLR361C, YBR160W, YPR068C, YDL040C, YDL002C, YNL261W, YGL061C, YKR037C, YJL115W, YDR113C, YGR264C, YMR…
Biological Process	GO:0023060	signal transmission	0.0187366	1.67735	YDR099W, YBL105C, YFL038C, YHR206W, YPL031C, YER173W, YLR425W, YBR195C, YER016W, YJR053W, YNR049C, YML028W, YBR274W, YOR014W, YGR014W, YOR057W, YMR218C, YER177W, YHR107C, YMR168C, YLR288C, YDR130C, YAL016W, YNL031C, YJL030W, YNL047C, YDR440W, YAL041W, YLR229C, YGR188C, YOL081W, YDL074C, YDL028C, YNL138W, YBR136W, YPL153C, YPL268W, YMR311C, YDR217C, YER133W, YNL273W, YPR032W, YMR048W, YDR170C, YOR…
Biological Process	GO:0007165	signal transduction	0.0301016	1.66121	YPL268W, YDR099W, YBL105C, YMR311C, YFL038C, YDR217C, YNL273W, YER133W, YPL031C, YER173W, YLR425W, YPR032W, YBR195C, YMR048W, YDR170C, YER016W, YJR053W, YNR049C, YML028W, YBR274W, YOR014W, YOR073W, YBR109C, YGR014W, YOR057W, YDR363W, YOR026W, YPL194W, YAL021C, YMR218C, YER177W, YHR107C, YMR168C, YGL093W, YLR288C, YMR190C, YJL058C, YGL086W, YDR130C, YDL101C, YAL016W, YLR006C, YNL031C, YBR158W, YJL…
Biological Process	GO:0034645	cellular macromolecule biosynthetic process	1.14418e-23	1.65972	YLR429W, YOR083W, YBR079C, YDL084W, YNL222W, YMR308C, YOR149C, YGR027C, YLR085C, YLR320W, YLR418C, YDR489W, YML028W, YDR045C, YJL148W, YBR123C, YER070W, YDR130C, YIL084C, YNL031C, YHR167W, YGR099W, YDR510W, YBR160W, YPR068C, YDL040C, YDL002C, YNL261W, YJL115W, YDL164C, YGR264C, YMR219W, YDR217C, YGL066W, YKL104C, YLR005W, YGR180C, YIL148W, YDR176W, YLR052W, YBR202W, YMR048W, YPL061W, YIL018W, YOR…
Biological Process	GO:0006807	nitrogen compound metabolic process	7.9713e-33	1.65935	YER162C, YOR083W, YDL084W, YNL222W, YDL105W, YLR085C, YLR320W, YMR120C, YLR418C, YDR489W, YML028W, YLR032W, YDR045C, YHR001W-A, YLR222C, YJL148W, YBR123C, YER070W, YOR250C, YIL084C, YNL031C, YDR416W, YHR167W, YGR099W, YMR079W, YBR160W, YPR068C, YDL002C, YNL261W, YKR024C, YJL115W, YDR113C, YDL164C, YGR264C, YMR219W, YDR217C, YLR116W, YGL066W, YKL104C, YLR005W, YGR180C, YIL148W, YDR176W, YLR052W, Y…
Biological Process	GO:0009059	macromolecule biosynthetic process	2.67535e-23	1.65251	YLR429W, YOR083W, YBR079C, YDL084W, YNL222W, YMR308C, YOR149C, YGR027C, YLR085C, YLR320W, YLR418C, YDR489W, YML028W, YDR045C, YJL148W, YBR123C, YER070W, YDR130C, YIL084C, YNL031C, YHR167W, YGR099W, YDR510W, YBR160W, YPR068C, YDL040C, YDL002C, YNL261W, YJL115W, YDL164C, YGR264C, YMR219W, YDR217C, YGL066W, YKL104C, YLR005W, YGR180C, YIL148W, YDR176W, YLR052W, YBR202W, YMR048W, YPL061W, YIL018W, YOR…
Biological Process	GO:0023046	signaling process	0.0308236	1.65232	YDR099W, YBL105C, YFL038C, YHR206W, YPL031C, YER173W, YLR425W, YBR195C, YER016W, YJR053W, YNR049C, YML028W, YBR274W, YOR014W, YGR014W, YOR057W, YMR218C, YER177W, YHR107C, YMR168C, YLR288C, YDR130C, YAL016W, YNL031C, YJL030W, YNL047C, YDR440W, YAL041W, YLR229C, YGR188C, YOL081W, YDL074C, YDL028C, YNL138W, YBR136W, YPL153C, YPL268W, YMR311C, YDR217C, YER133W, YNL273W, YPR032W, YMR048W, YDR170C, YOR…
Biological Process	GO:0044265	cellular macromolecule catabolic process	0.00774133	1.62166	YGL240W, YDR099W, YGR184C, YER012W, YJR006W, YGR253C, YDL147W, YBL026W, YDL126C, YML088W, YDR172W, YOR362C, YFR050C, YHR069C, YHR204W, YFL016C, YFR052W, YLR373C, YIR011C, YDR118W, YLR154C, YDR279W, YCR035C, YEL037C, YDL102W, YPL022W, YKL035W, YNR052C, YGL116W, YNL250W, YOL038W, YCR093W, YMR314W, YKR087C, YOL021C, YPR164W, YHR166C, YCL052C, YPR103W, YGL003C, YDR328C, YGL173C, YGL011C, YHR164C, YHR…
Biological Process	GO:0043687	post-translational protein modification	0.00567964	1.60023	YGL240W, YDR099W, YBL105C, YGR184C, YLL002W, YPL031C, YLR443W, YDR191W, YOR025W, YNL136W, YLR459W, YLR418C, YBR274W, YOR014W, YIL143C, YOR057W, YLR032W, YDR118W, YDL141W, YER177W, YDL025C, YDR460W, YMR236W, YNL030W, YIL084C, YML130C, YAL016W, YGL116W, YDR510W, YDR440W, YBR160W, YGR188C, YLR361C, YDL074C, YDL028C, YPR068C, YER116C, YDL013W, YPL153C, YBR136W, YBR156C, YJL115W, YGR002C, YHR166C, YML…
Biological Process	GO:0065008	regulation of biological quality	0.0057168	1.59469	YIR019C, YLR429W, YDR099W, YOR083W, YHR206W, YMR301C, YPL031C, YOR144C, YDL126C, YMR134W, YML028W, YHR194W, YDL059C, YLR032W, YOR326W, YER177W, YLR288C, YDR182W, YNL047C, YGR099W, YBR189W, YNL250W, YAL041W, YLR229C, YGR188C, YAL040C, YDL028C, YER116C, YDL013W, YCR093W, YNL138W, YHR066W, YBR136W, YHR031C, YML112W, YNL312W, YDR156W, YGL003C, YDR328C, YHR164C, YKL117W, YOR066W, YER133W, YEL013W, YLR…
Biological Process	GO:0006396	RNA processing	0.0161161	1.54068	YJR093C, YGR091W, YDL084W, YDL209C, YNL222W, YDR228C, YMR288W, YKL074C, YPR047W, YIR015W, YBL026W, YLR424W, YHR069C, YGL044C, YPR178W, YLR222C, YHR088W, YPL228W, YCR035C, YBR167C, YEL026W, YHR070W, YOR250C, YNL002C, YGL030W, YLR196W, YNL317W, YLR298C, YGR063C, YDR416W, YNR052C, YDR194C, YER161C, YBR189W, YNL075W, YOL144W, YCR093W, YBL074C, YNR038W, YOL021C, YPL235W, YKR024C, YML112W, YDR156W, YLR…
Biological Process	GO:0044249	cellular biosynthetic process	4.72348e-20	1.50286	YLR429W, YOR083W, YBR079C, YDL084W, YNL222W, YMR308C, YOR149C, YGR027C, YLR085C, YLR320W, YMR120C, YLR418C, YDR489W, YML028W, YJR009C, YDR045C, YJL148W, YBR123C, YER070W, YDR130C, YIL084C, YNL031C, YHR167W, YGR099W, YDR510W, YBR160W, YPR068C, YDL040C, YDL002C, YNL261W, YJL115W, YDL164C, YGR264C, YMR219W, YDR217C, YGL066W, YKL104C, YLR005W, YGR180C, YIL148W, YDR176W, YLR052W, YBR026C, YBR202W, YMR…
Biological Process	GO:0044260	cellular macromolecule metabolic process	2.59186e-32	1.49263	YGL240W, YLR429W, YER162C, YOR083W, YBR079C, YDL084W, YNL222W, YMR308C, YGR253C, YOR149C, YGR027C, YDL105W, YLR085C, YLR320W, YDL126C, YLR418C, YDR489W, YML028W, YEL003W, YOR057W, YHR204W, YFL016C, YLR032W, YFR052W, YDR045C, YLR222C, YJL148W, YBR123C, YER070W, YDR130C, YOR250C, YIL084C, YNL031C, YDR416W, YHR167W, YGR099W, YDR510W, YLR361C, YBR160W, YOL038W, YPR068C, YDL040C, YDL002C, YNL261W, YKR…
Biological Process	GO:0043170	macromolecule metabolic process	2.19261e-34	1.48817	YGL240W, YLR429W, YER162C, YOR083W, YBR079C, YDL084W, YNL222W, YJR135C, YMR308C, YGR253C, YOR149C, YGR027C, YDL105W, YLR085C, YLR320W, YDL126C, YER016W, YLR418C, YDR489W, YML028W, YEL003W, YOR057W, YLR381W, YHR204W, YFL016C, YLR032W, YFR052W, YDR045C, YLR222C, YJL148W, YBR123C, YER070W, YDR130C, YOR250C, YIL084C, YNL031C, YDR416W, YHR167W, YGR099W, YDR510W, YLR361C, YBR160W, YOL038W, YPR068C, YDL…
Biological Process	GO:0009058	biosynthetic process	5.27635e-19	1.48385	YLR429W, YOR083W, YBR079C, YDL084W, YNL222W, YMR308C, YOR149C, YGR027C, YLR085C, YLR320W, YMR120C, YLR418C, YDR489W, YML028W, YJR009C, YDR045C, YJL148W, YBR123C, YER070W, YDR130C, YIL084C, YNL031C, YHR167W, YGR099W, YDR510W, YBR160W, YPR068C, YDL040C, YDL002C, YNL261W, YJL115W, YDL164C, YGR264C, YMR219W, YDR217C, YGL066W, YKL104C, YLR005W, YGR180C, YIL148W, YDR176W, YLR052W, YBR026C, YBR202W, YMR…
Biological Process	GO:0010467	gene expression	2.10287e-11	1.43654	YLR429W, YOR083W, YBR079C, YDL084W, YNL222W, YMR308C, YGR027C, YLR085C, YLR418C, YML028W, YDR045C, YLR222C, YJL148W, YBR123C, YDR130C, YOR250C, YIL084C, YNL031C, YDR416W, YHR167W, YDR510W, YBR160W, YPR068C, YDL040C, YDL002C, YNL261W, YKR024C, YJL115W, YGR264C, YMR219W, YDR217C, YLR116W, YGL066W, YLR005W, YGR180C, YIL148W, YDR176W, YLR052W, YBR202W, YPL061W, YHR052W, YIL018W, YOR209C, YDR167W, YPR…
Biological Process	GO:0051641	cellular localization	0.0377971	1.40283	YLR429W, YCR094W, YBL079W, YGR141W, YFL038C, YDL084W, YOL009C, YMR308C, YNL131W, YIL004C, YLR212C, YER009W, YDL126C, YER016W, YNR049C, YKL154W, YJR005W, YLR440C, YHR036W, YDR180W, YOR014W, YBL050W, YFR051C, YAL034W-A, YHR069C, YHR194W, YIL143C, YAR002W, YER147C, YDL116W, YMR218C, YPR141C, YOR326W, YLR242C, YNR026C, YKR092C, YHR088W, YCL029C, YDR130C, YFR027W, YMR198W, YGR270W, YML062C, YHR167W, Y…
Biological Process	GO:0044238	primary metabolic process	5.91475e-27	1.35001	YLR429W, YOR083W, YBR079C, YJR135C, YGR253C, YDL105W, YLR085C, YDL126C, YER016W, YMR120C, YLR418C, YML028W, YOR057W, YJR009C, YHR204W, YFR052W, YDR045C, YHR001W-A, YDR130C, YOR250C, YIL084C, YDR416W, YGR099W, YDR510W, YMR079W, YDL040C, YDL002C, YJL115W, YDL164C, YGR078C, YPR131C, YLR116W, YGL066W, YDR328C, YKL104C, YLR005W, YBR202W, YGR061C, YOR058C, YLR410W, YLR378C, YDR398W, YLR291C, YKR094C, Y…
Biological Process	GO:0044237	cellular metabolic process	2.47551e-25	1.32694	YLR429W, YOR083W, YFL038C, YBR079C, YGR253C, YDL105W, YLR085C, YDL126C, YMR120C, YLR418C, YML028W, YOR057W, YJR009C, YDL155W, YHR204W, YFR052W, YDR045C, YHR001W-A, YDR130C, YOR250C, YIL084C, YDR416W, YGR099W, YDR510W, YMR079W, YDL040C, YDL002C, YJL115W, YDL164C, YGR078C, YPR131C, YLR116W, YGL066W, YDR328C, YKL104C, YLR005W, YBR202W, YGR061C, YLR410W, YLR378C, YDR398W, YLR291C, YKR094C, YML099C, Y…
Biological Process	GO:0009987	cellular process	6.87971e-58	1.29568	YLR429W, YOR083W, YFL038C, YBR079C, YDR201W, YJR135C, YGR253C, YDL105W, YLR085C, YDL126C, YER016W, YMR120C, YKL154W, YLR418C, YML028W, YHR194W, YOR057W, YJR009C, YDL155W, YHR204W, YFR052W, YDR045C, YHR001W-A, YDR130C, YPL233W, YOR250C, YIL084C, YDR416W, YGR099W, YDR510W, YLR229C, YMR079W, YDL040C, YDL002C, YPL253C, YJL115W, YDL164C, YJR074W, YGR078C, YPR131C, YLR116W, YGL066W, YDR328C, YKL104C, Y…
Biological Process	GO:0008152	metabolic process	1.92761e-22	1.28577	YLR429W, YOR083W, YFL038C, YBR079C, YJR135C, YGR253C, YDL105W, YLR085C, YDL126C, YER016W, YMR120C, YLR418C, YML028W, YOR057W, YJR009C, YDL155W, YHR204W, YFR052W, YDR045C, YHR001W-A, YDR130C, YOR250C, YIL084C, YDR416W, YGR099W, YDR510W, YMR079W, YDL040C, YDL002C, YJL115W, YDL164C, YGR078C, YPR131C, YLR116W, YGL066W, YDR328C, YKL104C, YLR005W, YBR202W, YGR061C, YOR058C, YLR410W, YLR378C, YDR398W, Y…
Cellular Component	GO:0005828	kinetochore microtubule	0.000108637	8.64884	YGR113W, YBR156C, YFL037W, YML124C, YEL061C, YML085C, YPL209C
Cellular Component	GO:0051233	spindle midzone	0.000108637	8.64884	YER016W, YGR113W, YBR156C, YOR058C, YGR140W, YOR195W, YPL209C
Cellular Component	GO:0000808	origin recognition complex	0.000946854	8.64884	YBR060C, YHR118C, YPR162C, YNL261W, YLL004W, YML065W
Cellular Component	GO:0005664	nuclear origin of replication recognition complex	0.000946854	8.64884	YBR060C, YHR118C, YPR162C, YNL261W, YLL004W, YML065W
Cellular Component	GO:0042555	MCM complex	0.000946854	8.64884	YLR274W, YEL032W, YBL023C, YPR019W, YGL201C, YBR202W
Cellular Component	GO:0000798	nuclear cohesin complex	0.0082419	8.64884	YIL026C, YFL008W, YDL003W, YJL074C, YDR014W
Cellular Component	GO:0000817	COMA complex	0.0082419	8.64884	YBR107C, YPL018W, YDR318W, YBR211C, YGR179C
Cellular Component	GO:0008278	cohesin complex	0.0082419	8.64884	YIL026C, YFL008W, YDL003W, YJL074C, YDR014W
Cellular Component	GO:0005656	pre-replicative complex	4.45224e-11	8.10829	YLR274W, YHR118C, YPR019W, YJL194W, YLL004W, YML065W, YLR103C, YJR046W, YBL023C, YEL032W, YBR060C, YPR162C, YNL261W, YGL201C, YBR202W
Cellular Component	GO:0000778	condensed nuclear chromosome kinetochore	6.04864e-33	7.89677	YPL268W, YGL060W, YDR201W, YJR135C, YMR094W, YKL089W, YER133W, YJR112W, YOR073W, YAL034W-A, YLR381W, YKL052C, YEL061C, YOR026W, YPL018W, YMR168C, YDR356W, YGL093W, YBR211C, YCL029C, YDR130C, YPL233W, YER018C, YOL069W, YIR010W, YJL030W, YPR046W, YDR254W, YGR140W, YDR318W, YGR188C, YDL028C, YPL209C, YGR113W, YBR107C, YIL144W, YDR532C, YKR037C, YGL061C, YGR179C, YMR117C, YOR195W
Cellular Component	GO:0031261	DNA replication preinitiation complex	1.06091e-14	7.86259	YKL108W, YPR019W, YML065W, YBL023C, YBR060C, YBR202W, YOL146W, YLR274W, YGL113W, YHR118C, YDR489W, YLL004W, YJL194W, YJL072C, YEL032W, YLR103C, YPR162C, YGL201C, YNL261W, YDR013W
Cellular Component	GO:0000777	condensed chromosome kinetochore	1.38387e-37	7.58671	YPL268W, YBR156C, YDR439W, YHR166C, YGL060W, YDR201W, YJR135C, YFR046C, YDR328C, YMR094W, YKL089W, YER133W, YJR112W, YOR073W, YAL034W-A, YLR381W, YKL052C, YEL061C, YKL049C, YOR026W, YCR086W, YPL018W, YMR168C, YDR356W, YGL093W, YBR211C, YCL029C, YDR130C, YPL233W, YER018C, YOL069W, YIR010W, YJL030W, YPR046W, YDR254W, YGR140W, YDR318W, YBL034C, YGR188C, YDL028C, YPL209C, YGR113W, YBR107C, YIL144W, Y…
Cellular Component	GO:0000776	kinetochore	2.65956e-41	7.55058	YPL268W, YBR156C, YDR439W, YHR166C, YGL060W, YDR201W, YJR135C, YFR046C, YDR328C, YMR094W, YKL089W, YER133W, YER016W, YJR112W, YOR073W, YAL034W-A, YLR381W, YKL052C, YEL061C, YKL049C, YOR026W, YCR086W, YPL018W, YMR168C, YJR060W, YDR356W, YGL093W, YBR211C, YCL029C, YDR130C, YGL086W, YPL233W, YER018C, YOL069W, YGR063C, YIR010W, YJL030W, YPR046W, YDR254W, YGR140W, YDR318W, YBL034C, YGR218W, YGR188C, Y…
Cellular Component	GO:0000780	condensed nuclear chromosome, centromeric region	4.61285e-33	7.48458	YPL268W, YGL060W, YDR201W, YJR135C, YMR094W, YKL089W, YER133W, YJR112W, YOR014W, YOR073W, YAL034W-A, YLR381W, YKL052C, YEL061C, YKL049C, YOR026W, YPL018W, YMR168C, YDR356W, YGL093W, YBR211C, YCL029C, YDR130C, YPL233W, YER018C, YDL139C, YOL069W, YIR010W, YJL030W, YPR046W, YDR254W, YGR140W, YDR318W, YGR188C, YDL028C, YPL209C, YGR113W, YBR107C, YIL144W, YDR532C, YKR037C, YGL061C, YGR179C, YMR117C, Y…
Cellular Component	GO:0005658	alpha DNA polymerase:primase complex	0.00597615	7.41329	YGL207W, YIR008C, YBL035C, YML069W, YKL045W, YNL102W
Cellular Component	GO:0031390	Ctf18 RFC-like complex	0.00597615	7.41329	YOL094C, YBR087W, YJR068W, YCL016C, YHR191C, YMR078C
Cellular Component	GO:0000779	condensed chromosome, centromeric region	4.70756e-37	7.25387	YPL268W, YBR156C, YDR439W, YHR166C, YGL060W, YDR201W, YJR135C, YFR046C, YDR328C, YMR094W, YKL089W, YER133W, YJR112W, YOR014W, YOR073W, YAL034W-A, YLR381W, YKL052C, YEL061C, YKL049C, YOR026W, YCR086W, YPL018W, YMR168C, YDR356W, YGL093W, YBR211C, YCL029C, YDR130C, YPL233W, YER018C, YDL139C, YOL069W, YIR010W, YJL030W, YPR046W, YDR254W, YGR140W, YDR318W, YBL034C, YGR188C, YDL028C, YPL209C, YGR113W, Y…
Cellular Component	GO:0031298	replication fork protection complex	1.73616e-12	6.91908	YIL150C, YBR009C, YPR019W, YPR135W, YBL023C, YNL273W, YGL207W, YBR202W, YMR048W, YLR274W, YOL146W, YDR489W, YJL072C, YLR103C, YEL032W, YCL061C, YOL006C, YML069W, YGL201C, YDR013W
Cellular Component	GO:0000775	chromosome, centromeric region	7.62769e-40	6.8957	YPL268W, YBR156C, YDR439W, YHR166C, YGL060W, YDR201W, YJR135C, YFR046C, YDR328C, YMR094W, YKL089W, YER133W, YER016W, YJR112W, YOR014W, YOR073W, YML102W, YPR018W, YAL034W-A, YLR381W, YKL052C, YEL061C, YKL049C, YOR026W, YCR086W, YPL018W, YMR168C, YJR060W, YDR356W, YGL093W, YBR211C, YCL029C, YDR130C, YGL086W, YPL233W, YER018C, YDL139C, YOL069W, YGR063C, YIR010W, YJL030W, YPR046W, YDR254W, YGR140W, Y…
Cellular Component	GO:0043596	nuclear replication fork	5.36974e-20	6.48663	YIL150C, YBR009C, YPR019W, YNL312W, YPR135W, YJR006W, YBL023C, YNL273W, YBR202W, YMR048W, YOL146W, YLR274W, YIR008C, YDR489W, YJL072C, YMR078C, YGL201C, YBL035C, YNL102W, YJR043C, YAR007C, YBR278W, YGL207W, YDL102W, YFR027W, YKL045W, YLR103C, YEL032W, YOR080W, YCL061C, YOL006C, YML069W, YDR013W
Cellular Component	GO:0030915	Smc5-Smc6 complex	0.0215587	6.48663	YLR383W, YLR007W, YOL034W, YDL105W, YML023C, YDR288W
Cellular Component	GO:0005657	replication fork	1.05562e-23	6.29007	YIL150C, YDL164C, YHR031C, YBR009C, YPR019W, YNL312W, YPR135W, YJR006W, YBL023C, YNL273W, YBR202W, YMR048W, YOL146W, YLR274W, YIR008C, YDR489W, YJL072C, YMR078C, YBR087W, YGL201C, YKL108W, YBL035C, YNL102W, YJR043C, YAR007C, YGL207W, YBR278W, YBR088C, YDL102W, YFR027W, YKL045W, YOL094C, YLR103C, YEL032W, YOR080W, YCL061C, YJR068W, YOL006C, YML069W, YDR013W
Cellular Component	GO:0005876	spindle microtubule	1.34033e-08	6.29007	YBR156C, YDR201W, YCL029C, YML085C, YBL031W, YDR130C, YML124C, YOL069W, YFL037W, YBR160W, YPL209C, YGR113W, YEL061C, YLL049W, YGL061C, YKR037C
Cellular Component	GO:0000793	condensed chromosome	7.31285e-43	5.89694	YIL139C, YGL060W, YDR201W, YJR135C, YFR046C, YDL105W, YDL003W, YML023C, YLR383W, YOR014W, YAL034W-A, YLR381W, YKL052C, YKL049C, YMR168C, YLR288C, YCL029C, YDR130C, YPL233W, YDL139C, YIR010W, YJL030W, YPR046W, YDR510W, YOL034W, YGR140W, YDR318W, YGR188C, YDR014W, YDL028C, YBR107C, YDR532C, YKR037C, YGL061C, YMR117C, YPL268W, YBR156C, YDR439W, YLR007W, YHR166C, YNL312W, YDR328C, YKL089W, YMR094W, Y…
Cellular Component	GO:0000794	condensed nuclear chromosome	5.25106e-35	5.89262	YPL268W, YIL139C, YGL060W, YDR201W, YNL312W, YJR135C, YMR094W, YKL089W, YER133W, YDL003W, YDL064W, YJR112W, YFL008W, YOR014W, YJL074C, YLR394W, YOR073W, YAL034W-A, YLR381W, YKL052C, YDR285W, YEL061C, YKL049C, YOR026W, YPL194W, YIL026C, YPL018W, YMR168C, YDR356W, YLR288C, YGL093W, YBR211C, YCL029C, YLR086W, YDR130C, YPL233W, YER018C, YAR007C, YDL139C, YOL069W, YIR010W, YJL030W, YPR046W, YDR510W, Y…
Cellular Component	GO:0005839	proteasome core complex	0.000282993	5.7659	YER012W, YPR103W, YOL038W, YFR050C, YOR362C, YGR253C, YER094C, YGL011C, YMR314W, YJL001W
Cellular Component	GO:0030894	replisome	2.02211e-05	5.7659	YIR008C, YBL035C, YNL312W, YJR043C, YJR006W, YNL102W, YAR007C, YGL207W, YBR278W, YML069W, YDL102W, YKL045W
Cellular Component	GO:0043601	nuclear replisome	2.02211e-05	5.7659	YIR008C, YBL035C, YNL312W, YJR043C, YJR006W, YNL102W, YAR007C, YGL207W, YBR278W, YML069W, YDL102W, YKL045W
Cellular Component	GO:0032993	protein-DNA complex	2.32452e-21	5.62861	YGL060W, YBR009C, YPR019W, YNL312W, YJR006W, YBL023C, YBR202W, YOL146W, YGL113W, YLR274W, YIR008C, YDR489W, YJL194W, YLL004W, YJL072C, YKL049C, YGL201C, YKL108W, YBR275C, YBL035C, YOL012C, YML065W, YNL102W, YJR043C, YBR060C, YJR046W, YAR007C, YNL030W, YGL207W, YBR278W, YDL102W, YNL031C, YKL045W, YGR099W, YHR118C, YEL032W, YLR103C, YPR162C, YML069W, YNL261W, YDR013W
Cellular Component	GO:0000812	Swr1 complex	0.00165943	5.55997	YAL011W, YPL235W, YGR002C, YDR334W, YNL107W, YBR231C, YFL039C, YLR085C, YDR359C
Cellular Component	GO:0005819	spindle	5.94772e-29	5.01148	YBR156C, YDR113C, YDR201W, YJR135C, YML085C, YKL089W, YER133W, YNL126W, YLR212C, YOR060C, YJR053W, YER016W, YJR112W, YLR457C, YOR058C, YHR172W, YOR014W, YOR073W, YBR109C, YAL034W-A, YKL052C, YEL061C, YKL049C, YFR028C, YKL042W, YPR141C, YPL018W, YDR356W, YBR211C, YGL093W, YCL029C, YBL031W, YOL091W, YDR130C, YPL233W, YER018C, YML124C, YOL069W, YAL016W, YMR198W, YIR010W, YDR254W, YFL037W, YGR140W, Y…
Cellular Component	GO:0000922	spindle pole	1.15787e-22	4.78447	YDR201W, YML085C, YKL089W, YER133W, YNL126W, YLR212C, YOR060C, YJR053W, YER016W, YJR112W, YLR457C, YHR172W, YOR014W, YOR073W, YBR109C, YAL034W-A, YKL052C, YKL049C, YFR028C, YKL042W, YPR141C, YPL018W, YDR356W, YBR211C, YGL093W, YCL029C, YOL091W, YDR130C, YPL233W, YER018C, YML124C, YOL069W, YAL016W, YIR010W, YMR198W, YFL037W, YGR140W, YDR318W, YBL034C, YGR218W, YBR160W, YDL028C, YML064C, YIL144W, Y…
Cellular Component	GO:0015630	microtubule cytoskeleton	3.74545e-30	4.65707	YPL241C, YDR201W, YJR135C, YLR212C, YJR053W, YER016W, YOR014W, YAL034W-A, YLR381W, YKL052C, YKL049C, YPR141C, YMR168C, YCL029C, YDR130C, YPL233W, YAL016W, YMR198W, YIR010W, YFL037W, YGR140W, YDR318W, YBR160W, YGR188C, YDL028C, YBR107C, YLL049W, YDR532C, YPL253C, YKR037C, YGL061C, YMR117C, YBR156C, YDR113C, YML085C, YGL173C, YKL089W, YER133W, YNL126W, YJR112W, YOR060C, YLR457C, YHR172W, YOR058C, Y…
Cellular Component	GO:0005874	microtubule	1.1594e-11	4.55202	YBR156C, YPL241C, YDR201W, YCL029C, YML085C, YBL031W, YGL173C, YDR130C, YML124C, YER007W, YNL126W, YLR212C, YOL069W, YMR198W, YER016W, YHR172W, YOR058C, YFL037W, YBL034C, YBR160W, YPL017C, YPL209C, YGR113W, YKL052C, YLL049W, YEL061C, YGL061C, YKR037C, YPR141C, YOR195W
Cellular Component	GO:0005815	microtubule organizing center	7.68878e-17	4.54064	YDR201W, YML085C, YER133W, YNL126W, YLR212C, YOR060C, YJR053W, YER016W, YJR112W, YLR457C, YHR172W, YOR014W, YOR073W, YBR109C, YKL052C, YFR028C, YKL042W, YPR141C, YDR356W, YBR211C, YGL093W, YCL029C, YOL091W, YDR130C, YML124C, YOL069W, YAL016W, YMR198W, YDR318W, YGR140W, YFL037W, YBL034C, YGR218W, YBR160W, YDL028C, YML064C, YLL049W, YDR532C, YPL253C, YKR037C, YGL061C, YOR195W
Cellular Component	GO:0005816	spindle pole body	7.68878e-17	4.54064	YDR201W, YML085C, YER133W, YNL126W, YLR212C, YOR060C, YJR053W, YER016W, YJR112W, YLR457C, YHR172W, YOR014W, YOR073W, YBR109C, YKL052C, YFR028C, YKL042W, YPR141C, YDR356W, YBR211C, YGL093W, YCL029C, YOL091W, YDR130C, YML124C, YOL069W, YAL016W, YMR198W, YDR318W, YGR140W, YFL037W, YBL034C, YGR218W, YBR160W, YDL028C, YML064C, YLL049W, YDR532C, YPL253C, YKR037C, YGL061C, YOR195W
Cellular Component	GO:0044454	nuclear chromosome part	8.63665e-58	4.53035	YKL033W, YIL139C, YPR019W, YDR201W, YJR135C, YLR085C, YGL113W, YDR489W, YOR014W, YMR078C, YAL034W-A, YLR381W, YLR032W, YKL049C, YMR168C, YLR288C, YDR130C, YPL233W, YIL084C, YDL102W, YNL031C, YKL045W, YAL011W, YGR099W, YDL002C, YLR103C, YDR532C, YNL261W, YKR037C, YGL061C, YDR013W, YMR117C, YGR002C, YHR031C, YPL129W, YMR094W, YER133W, YLR052W, YBR202W, YMR048W, YJR112W, YLL004W, YEL061C, YDR285W, Y…
Cellular Component	GO:0044427	chromosomal part	4.19433e-76	4.46727	YKL033W, YIL139C, YPR019W, YDL084W, YDR201W, YJR135C, YDL105W, YLR085C, YOR144C, YGL113W, YER016W, YLR383W, YDR489W, YOR014W, YML102W, YMR078C, YAL034W-A, YLR381W, YLR032W, YKL049C, YMR168C, YLR288C, YDR130C, YPL233W, YIL084C, YDL102W, YNL031C, YKL045W, YAL011W, YGR099W, YDL002C, YLR103C, YDR532C, YNL261W, YKR037C, YGL061C, YDR013W, YMR117C, YGR002C, YDL164C, YLR007W, YHR031C, YDR217C, YDR328C, Y…
Cellular Component	GO:0031597	cytosolic proteasome complex	1.96372e-05	4.46392	YDR363W-A, YDL097C, YER012W, YPR103W, YOL038W, YFR050C, YOR362C, YGR253C, YER094C, YGL011C, YMR314W, YFR052W, YHR027C, YJL001W, YDL147W, YFR004W
Cellular Component	GO:0034515	proteasome storage granule	1.96372e-05	4.46392	YDR363W-A, YDL097C, YER012W, YPR103W, YOL038W, YFR050C, YOR362C, YGR253C, YER094C, YGL011C, YMR314W, YFR052W, YHR027C, YJL001W, YDL147W, YFR004W
Cellular Component	GO:0005881	cytoplasmic microtubule	0.00391119	4.32442	YER016W, YFL037W, YBR160W, YML085C, YBL031W, YDR130C, YLL049W, YEL061C, YML124C, YMR198W, YPR141C
Cellular Component	GO:0005849	mRNA cleavage factor complex	0.010103	4.32442	YJR093C, YOL123W, YLR115W, YNL222W, YDR228C, YGR156W, YER133W, YOR250C, YGL044C, YNL317W
Cellular Component	GO:0000228	nuclear chromosome	4.60542e-56	4.24747	YKL033W, YIL139C, YPR019W, YDR201W, YJR135C, YLR085C, YGL113W, YDR489W, YOR014W, YMR078C, YAL034W-A, YLR381W, YLR032W, YKL049C, YMR168C, YLR288C, YDR130C, YPL233W, YIL084C, YDL102W, YNL031C, YKL045W, YAL011W, YGR099W, YDR510W, YDL002C, YLR103C, YDR532C, YNL261W, YKR037C, YGL061C, YDR013W, YMR117C, YGR002C, YHR031C, YPL129W, YMR094W, YER133W, YLR052W, YBR202W, YMR048W, YJR112W, YLL004W, YEL061C, Y…
Cellular Component	GO:0005694	chromosome	2.99294e-73	4.15145	YKL033W, YIL139C, YPR019W, YDL084W, YDR201W, YJR135C, YDL105W, YLR085C, YNL206C, YOR144C, YGL113W, YER016W, YLR383W, YDR489W, YOR014W, YML102W, YMR078C, YAL034W-A, YLR381W, YLR032W, YKL049C, YMR168C, YLR288C, YDR130C, YPL233W, YIL084C, YDL102W, YNL031C, YKL045W, YAL011W, YGR099W, YDR510W, YDL002C, YLR103C, YDR532C, YNL261W, YKR037C, YGL061C, YDR013W, YMR117C, YGR002C, YDL164C, YLR007W, YHR031C, Y…
Cellular Component	GO:0046540	U4/U6 x U5 tri-snRNP complex	0.00261531	4.15145	YDL098C, YGR091W, YBR055C, YBR152W, YPR082C, YDR378C, YJL124C, YEL026W, YOR308C, YBL026W, YKL173W, YPR178W
Cellular Component	GO:0005669	transcription factor TFIID complex	0.0173039	4.1185	YGR274C, YDR167W, YBR198C, YPL082C, YMR236W, YPL129W, YMR227C, YMR005W, YCR042C, YML114C
Cellular Component	GO:0016591	DNA-directed RNA polymerase II, holoenzyme	1.05393e-06	3.70665	YDR460W, YKR062W, YPL082C, YLR005W, YJL140W, YMR236W, YPL129W, YDL140C, YDR404C, YMR227C, YMR005W, YCR042C, YGR274C, YML010W, YLR418C, YKL028W, YDR167W, YIL143C, YBR198C, YIL021W, YDR311W, YBR154C, YAL021C, YML114C
Cellular Component	GO:0000502	proteasome complex	9.08823e-05	3.45954	YDR363W-A, YGR184C, YER012W, YPR103W, YGR253C, YER094C, YGL011C, YEL037C, YHR027C, YDL147W, YHR052W, YDL097C, YOL038W, YOR362C, YFR050C, YGL058W, YMR314W, YFR052W, YJL001W, YFR004W
Cellular Component	GO:0044430	cytoskeletal part	5.02346e-19	3.03468	YLR429W, YPL241C, YDR201W, YJR135C, YLR212C, YJR053W, YER016W, YOR014W, YAL034W-A, YLR381W, YKL052C, YKL049C, YPR141C, YOR326W, YHR107C, YMR168C, YCL029C, YDR130C, YPL233W, YAL016W, YMR198W, YIR010W, YDR510W, YFL037W, YGR140W, YDR318W, YBR160W, YGR188C, YDL028C, YBR107C, YLL049W, YDR532C, YNL138W, YPL253C, YKR037C, YGL061C, YMR117C, YBR156C, YDR113C, YML085C, YKL013C, YGL173C, YKL089W, YER133W, Y…
Cellular Component	GO:0005856	cytoskeleton	7.29627e-20	3.01453	YLR429W, YPL241C, YBL105C, YDR201W, YJR135C, YDR171W, YLR212C, YJR053W, YER016W, YOR014W, YAL034W-A, YLR381W, YKL052C, YKL049C, YPR141C, YOR326W, YHR107C, YMR168C, YCL029C, YDR130C, YPL233W, YAL016W, YMR198W, YIR010W, YDR510W, YFL037W, YGR140W, YDR318W, YBR160W, YGR188C, YDL028C, YBR107C, YLL049W, YDR532C, YNL138W, YPL253C, YKR037C, YGL061C, YMR117C, YBR156C, YDR113C, YML085C, YKL013C, YGL173C, Y…
Cellular Component	GO:0000123	histone acetyltransferase complex	0.0375745	2.88295	YNL136W, YGR274C, YGR002C, YNL107W, YDR167W, YGL066W, YPL047W, YBR198C, YMR236W, YPL129W, YFL039C, YNL030W, YMR227C, YDR176W, YDR359C
Cellular Component	GO:0000785	chromatin	7.67002e-09	2.84086	YPL235W, YKL033W, YCR065W, YGR002C, YIL139C, YHR031C, YGL060W, YBR009C, YDR217C, YPL129W, YLR085C, YLR052W, YGL113W, YDR180W, YLR032W, YKR038C, YER147C, YKL049C, YDR398W, YDR334W, YOL012C, YFL039C, YNL030W, YIL084C, YGL207W, YGR063C, YFR027W, YNL031C, YAL011W, YPR085C, YGR099W, YNL107W, YGL097W, YCR066W, YML010W, YAL019W, YMR043W, YDL074C, YGL058W, YDL002C, YBR231C, YMR106C, YDR359C, YML069W, YNL…
Cellular Component	GO:0000790	nuclear chromatin	1.90434e-07	2.8345	YPL235W, YKL033W, YCR065W, YGR002C, YIL139C, YHR031C, YBR009C, YPL129W, YLR085C, YLR052W, YGL113W, YDR180W, YLR032W, YKR038C, YER147C, YKL049C, YDR334W, YOL012C, YFL039C, YNL030W, YIL084C, YGL207W, YFR027W, YNL031C, YAL011W, YPR085C, YGR099W, YNL107W, YGL097W, YCR066W, YMR043W, YDL074C, YGL058W, YDL002C, YBR231C, YMR106C, YDR359C, YML069W, YNL309W
Cellular Component	GO:0044451	nucleoplasm part	2.8988e-18	2.80765	YJR093C, YPR019W, YNL222W, YHR058C, YDR228C, YCR042C, YNL136W, YGL113W, YLR418C, YDR489W, YJL194W, YIL143C, YCR012W, YDR045C, YIL021W, YGL044C, YBR154C, YKL108W, YDR460W, YBR123C, YMR236W, YNL030W, YOR250C, YIL084C, YPR133C, YGL207W, YNL317W, YGR063C, YML062C, YHR167W, YNR052C, YCR081W, YPR068C, YNR010W, YLR103C, YCR093W, YGL151W, YDR359C, YKR025W, YNL261W, YML114C, YDR013W, YGR002C, YGL066W, YBL…
Cellular Component	GO:0005654	nucleoplasm	1.59692e-19	2.74023	YJR093C, YPR019W, YNL222W, YHR058C, YDR228C, YPL190C, YCR042C, YNL136W, YGL113W, YLR418C, YDR489W, YJL194W, YIL143C, YCR012W, YDR045C, YIL021W, YGL044C, YBR154C, YKL108W, YDR460W, YBR123C, YCR035C, YMR236W, YNL030W, YOR250C, YIL084C, YPR133C, YGL207W, YNL317W, YGR063C, YML062C, YHR167W, YNR052C, YCR081W, YPR068C, YNR010W, YLR103C, YCR093W, YGL151W, YOL006C, YDR359C, YKR025W, YNL261W, YML114C, YDR…
Cellular Component	GO:0030532	small nuclear ribonucleoprotein complex	0.0294852	2.72278	YPL213W, YGR091W, YBR055C, YMR288W, YEL026W, YOR308C, YBL026W, YKL173W, YLR298C, YDL098C, YIL061C, YBR152W, YPR082C, YDR378C, YJL124C, YBL074C, YPR178W
Cellular Component	GO:0044428	nuclear part	1.14822e-72	2.6132	YGL240W, YER162C, YDL084W, YNL222W, YDR201W, YJR135C, YLR085C, YER009W, YLR418C, YDR489W, YLR381W, YLR032W, YDR045C, YLR222C, YJL148W, YBR123C, YDR130C, YPL233W, YOR250C, YIL084C, YNL031C, YDR416W, YHR167W, YGR099W, YDR510W, YNL132W, YPR068C, YDL002C, YNL261W, YKR037C, YGL061C, YMR117C, YKR024C, YJL115W, YMR219W, YLR116W, YGL066W, YLR005W, YMR094W, YDR176W, YLR052W, YBR202W, YMR048W, YOR060C, YJR…
Cellular Component	GO:0005667	transcription factor complex	0.00435533	2.58342	YDR460W, YBR123C, YKR062W, YPL082C, YLR005W, YMR236W, YPL129W, YMR227C, YMR005W, YCR042C, YNR052C, YCR081W, YGR274C, YKL028W, YDR167W, YBR198C, YIL143C, YCR093W, YDR311W, YAL021C, YDL165W, YNL309W, YML114C
Cellular Component	GO:0044452	nucleolar part	0.0262301	2.50691	YLR222C, YJL148W, YLR409C, YDR156W, YBR167C, YEL026W, YDL140C, YIR015W, YJR063W, YPR144C, YCR057C, YDR449C, YOR272W, YNL075W, YLR002C, YIL021W, YMR049C, YBR154C, YFR028C, YDR398W
Cellular Component	GO:0043234	protein complex	5.3614e-84	2.44952	YGL240W, YLR429W, YER162C, YBR079C, YDL084W, YNL222W, YDR201W, YJR135C, YGR253C, YDL105W, YLR085C, YLR320W, YDL126C, YER016W, YNR049C, YKL154W, YJR005W, YLR418C, YDR489W, YEL003W, YOR057W, YLR381W, YFR052W, YDR045C, YHR001W-A, YOR326W, YLR222C, YHR107C, YJL148W, YBR123C, YER070W, YDR130C, YPL233W, YOR250C, YIL084C, YMR198W, YDR416W, YHR167W, YGR099W, YBR160W, YOL038W, YPR068C, YDL040C, YDL002C, Y…
Cellular Component	GO:0043228	non-membrane-bounded organelle	6.54254e-50	2.25622	YLR429W, YDL084W, YDR201W, YJR135C, YGR027C, YDL105W, YLR085C, YER016W, YDR489W, YLR381W, YLR032W, YOR326W, YLR222C, YHR107C, YJL148W, YDR130C, YPL233W, YIL084C, YNL031C, YMR198W, YGR099W, YDR510W, YNL132W, YBR160W, YDL040C, YDL002C, YNL261W, YPL253C, YKR037C, YGL061C, YMR117C, YKR024C, YDL164C, YDR113C, YDR217C, YDR328C, YMR094W, YIL148W, YLR052W, YBR202W, YMR048W, YOR060C, YJR112W, YHR052W, YOR…
Cellular Component	GO:0043232	intracellular non-membrane-bounded organelle	6.54254e-50	2.25622	YLR429W, YDL084W, YDR201W, YJR135C, YGR027C, YDL105W, YLR085C, YER016W, YDR489W, YLR381W, YLR032W, YOR326W, YLR222C, YHR107C, YJL148W, YDR130C, YPL233W, YIL084C, YNL031C, YMR198W, YGR099W, YDR510W, YNL132W, YBR160W, YDL040C, YDL002C, YNL261W, YPL253C, YKR037C, YGL061C, YMR117C, YKR024C, YDL164C, YDR113C, YDR217C, YDR328C, YMR094W, YIL148W, YLR052W, YBR202W, YMR048W, YOR060C, YJR112W, YHR052W, YOR…
Cellular Component	GO:0016585	chromatin remodeling complex	0.0097533	2.24229	YPL235W, YKL033W, YLR357W, YGR002C, YDR334W, YKR008W, YFR013W, YPL082C, YPL129W, YFL039C, YNL030W, YIL084C, YLR085C, YMR033W, YLR052W, YBR195C, YAL011W, YGR099W, YPR085C, YNL107W, YPR068C, YDR303C, YDL002C, YBR231C, YFR037C, YFR028C, YDR359C, YNL309W
Cellular Component	GO:0031981	nuclear lumen	2.89856e-19	2.2362	YJR093C, YPR019W, YNL222W, YBL026W, YJR063W, YGL113W, YLR418C, YDR489W, YIL143C, YDR045C, YGL044C, YLR222C, YJL148W, YKR092C, YBR123C, YMR236W, YOR250C, YIL084C, YPR133C, YLR196W, YML062C, YHR167W, YBR189W, YNL132W, YPR068C, YER116C, YOL144W, YLR103C, YNL261W, YNR038W, YDR013W, YOL021C, YKR024C, YGR002C, YMR219W, YGL066W, YLR005W, YPL129W, YER133W, YDR176W, YBR202W, YHR052W, YOR272W, YLL004W, YDR…
Cellular Component	GO:0005634	nucleus	2.7563e-83	2.04307	YGL240W, YER162C, YOR083W, YDL084W, YNL222W, YDR201W, YJR135C, YMR308C, YGR253C, YDL105W, YLR085C, YLR320W, YER009W, YDL126C, YLR418C, YDR489W, YHR194W, YDL155W, YLR381W, YLR032W, YDR045C, YLR222C, YJL148W, YBR123C, YGR071C, YDR130C, YPL233W, YOR250C, YIL084C, YNL031C, YMR198W, YDR416W, YHR167W, YGR099W, YDR510W, YNL132W, YBR160W, YOL038W, YPR068C, YDL002C, YNL261W, YPL253C, YGL061C, YKR037C, YMR…
Cellular Component	GO:0032991	macromolecular complex	1.89888e-73	2.03835	YGL240W, YLR429W, YER162C, YBR079C, YDL084W, YNL222W, YDR201W, YJR135C, YGR253C, YGR027C, YDL105W, YLR085C, YLR320W, YDL126C, YER016W, YNR049C, YKL154W, YJR005W, YLR418C, YDR489W, YML028W, YEL003W, YOR057W, YLR381W, YFR052W, YDR045C, YHR001W-A, YOR326W, YLR222C, YHR107C, YJL148W, YBR123C, YER070W, YDR130C, YPL233W, YOR250C, YIL084C, YNL031C, YMR198W, YDR416W, YHR167W, YGR099W, YNL132W, YBR160W, Y…
Cellular Component	GO:0043233	organelle lumen	1.2518e-12	1.79098	YJR093C, YPR019W, YNL222W, YLL027W, YBL026W, YJR063W, YIL125W, YGL113W, YLR418C, YDR489W, YIL143C, YHR204W, YFL016C, YDR045C, YGL044C, YBR282W, YLR222C, YJL148W, YKR092C, YBR123C, YMR236W, YHR070W, YOR250C, YIL084C, YPR133C, YLR196W, YML062C, YHR167W, YDR194C, YBR189W, YNL132W, YPR068C, YER116C, YOL144W, YLR103C, YNL261W, YNR038W, YDR013W, YOL021C, YKR024C, YGR002C, YMR219W, YGL066W, YLR005W, YPL…
Cellular Component	GO:0070013	intracellular organelle lumen	1.2518e-12	1.79098	YJR093C, YPR019W, YNL222W, YLL027W, YBL026W, YJR063W, YIL125W, YGL113W, YLR418C, YDR489W, YIL143C, YHR204W, YFL016C, YDR045C, YGL044C, YBR282W, YLR222C, YJL148W, YKR092C, YBR123C, YMR236W, YHR070W, YOR250C, YIL084C, YPR133C, YLR196W, YML062C, YHR167W, YDR194C, YBR189W, YNL132W, YPR068C, YER116C, YOL144W, YLR103C, YNL261W, YNR038W, YDR013W, YOL021C, YKR024C, YGR002C, YMR219W, YGL066W, YLR005W, YPL…
Cellular Component	GO:0031974	membrane-enclosed lumen	7.78375e-12	1.74051	YJR093C, YPR019W, YNL222W, YLL027W, YBL026W, YJR063W, YIL125W, YGL113W, YLR418C, YDR489W, YIL143C, YHR204W, YFL016C, YDR045C, YGL044C, YBR282W, YLR222C, YJL148W, YKR092C, YBR123C, YMR236W, YHR070W, YOR250C, YIL084C, YPR133C, YLR196W, YML062C, YHR167W, YDR194C, YBR189W, YNL132W, YPR068C, YER116C, YOL144W, YLR103C, YNL261W, YNR038W, YDR013W, YOL021C, YKR024C, YGR002C, YMR219W, YGL066W, YLR005W, YPL…
Cellular Component	GO:0044422	organelle part	1.35745e-39	1.56788	YGL240W, YLR429W, YER162C, YFL038C, YDL084W, YNL222W, YDR201W, YJR135C, YOR149C, YGR027C, YDL105W, YLR085C, YER009W, YDL126C, YER016W, YKL154W, YJR005W, YLR418C, YDR489W, YHR194W, YLR381W, YHR204W, YFL016C, YLR032W, YDR045C, YHR001W-A, YOR326W, YLR222C, YHR107C, YJL148W, YBR123C, YDR130C, YPL233W, YOR250C, YIL084C, YNL031C, YMR198W, YDR416W, YHR167W, YGR099W, YDR510W, YMR079W, YNL132W, YBR160W, Y…
Cellular Component	GO:0044446	intracellular organelle part	1.35745e-39	1.56788	YGL240W, YLR429W, YER162C, YFL038C, YDL084W, YNL222W, YDR201W, YJR135C, YOR149C, YGR027C, YDL105W, YLR085C, YER009W, YDL126C, YER016W, YKL154W, YJR005W, YLR418C, YDR489W, YHR194W, YLR381W, YHR204W, YFL016C, YLR032W, YDR045C, YHR001W-A, YOR326W, YLR222C, YHR107C, YJL148W, YBR123C, YDR130C, YPL233W, YOR250C, YIL084C, YNL031C, YMR198W, YDR416W, YHR167W, YGR099W, YDR510W, YMR079W, YNL132W, YBR160W, Y…
Cellular Component	GO:0043227	membrane-bounded organelle	2.84125e-35	1.35701	YOR083W, YFL038C, YDR201W, YJR135C, YGR253C, YDL105W, YLR085C, YDL126C, YKL154W, YLR418C, YHR194W, YJR009C, YDL155W, YHR204W, YDR045C, YHR001W-A, YDR130C, YPL233W, YOR250C, YIL084C, YDR416W, YGR099W, YDR510W, YMR079W, YDL040C, YDL002C, YPL253C, YJL115W, YDL164C, YJR074W, YNL086W, YLR116W, YGL066W, YDR328C, YLR005W, YBR202W, YOR060C, YJR112W, YOR058C, YLR378C, YDR398W, YLR291C, YKR094C, YML099C, Y…
Cellular Component	GO:0043231	intracellular membrane-bounded organelle	2.84125e-35	1.35701	YOR083W, YFL038C, YDR201W, YJR135C, YGR253C, YDL105W, YLR085C, YDL126C, YKL154W, YLR418C, YHR194W, YJR009C, YDL155W, YHR204W, YDR045C, YHR001W-A, YDR130C, YPL233W, YOR250C, YIL084C, YDR416W, YGR099W, YDR510W, YMR079W, YDL040C, YDL002C, YPL253C, YJL115W, YDL164C, YJR074W, YNL086W, YLR116W, YGL066W, YDR328C, YLR005W, YBR202W, YOR060C, YJR112W, YOR058C, YLR378C, YDR398W, YLR291C, YKR094C, YML099C, Y…
Cellular Component	GO:0043226	organelle	7.36405e-40	1.33625	YLR429W, YOR083W, YFL038C, YDR201W, YJR135C, YGR253C, YDL105W, YLR085C, YDL126C, YER016W, YKL154W, YLR418C, YHR194W, YJR009C, YDL155W, YHR204W, YDR045C, YHR001W-A, YDR130C, YPL233W, YOR250C, YIL084C, YDR416W, YGR099W, YDR510W, YMR079W, YDL040C, YDL002C, YPL253C, YJL115W, YDL164C, YJR074W, YNL086W, YLR116W, YGL066W, YDR328C, YLR005W, YBR202W, YOR060C, YJR112W, YOR058C, YLR410W, YLR378C, YDR398W, Y…
Cellular Component	GO:0043229	intracellular organelle	7.36405e-40	1.33625	YLR429W, YOR083W, YFL038C, YDR201W, YJR135C, YGR253C, YDL105W, YLR085C, YDL126C, YER016W, YKL154W, YLR418C, YHR194W, YJR009C, YDL155W, YHR204W, YDR045C, YHR001W-A, YDR130C, YPL233W, YOR250C, YIL084C, YDR416W, YGR099W, YDR510W, YMR079W, YDL040C, YDL002C, YPL253C, YJL115W, YDL164C, YJR074W, YNL086W, YLR116W, YGL066W, YDR328C, YLR005W, YBR202W, YOR060C, YJR112W, YOR058C, YLR410W, YLR378C, YDR398W, Y…
Cellular Component	GO:0044424	intracellular part	1.40612e-44	1.25348	YLR429W, YOR083W, YFL038C, YBR079C, YDR201W, YJR135C, YGR253C, YDL105W, YLR085C, YDL126C, YER016W, YMR120C, YKL154W, YLR418C, YML028W, YHR194W, YOR057W, YJR009C, YDL155W, YHR204W, YFR052W, YDR045C, YHR001W-A, YDR130C, YPL233W, YOR250C, YIL084C, YDR416W, YGR099W, YDR510W, YMR079W, YDL040C, YDL002C, YPL253C, YJL115W, YDL164C, YJR074W, YGR078C, YPR131C, YNL086W, YLR116W, YGL066W, YDR328C, YKL104C, Y…
Cellular Component	GO:0005622	intracellular	9.77645e-45	1.24987	YLR429W, YOR083W, YFL038C, YBR079C, YDR201W, YJR135C, YGR253C, YDL105W, YLR085C, YDL126C, YER016W, YMR120C, YKL154W, YLR418C, YML028W, YHR194W, YOR057W, YJR009C, YDL155W, YHR204W, YFR052W, YDR045C, YHR001W-A, YDR130C, YPL233W, YOR250C, YIL084C, YDR416W, YGR099W, YDR510W, YLR229C, YMR079W, YDL040C, YDL002C, YPL253C, YJL115W, YDL164C, YJR074W, YGR078C, YPR131C, YNL086W, YLR116W, YGL066W, YDR328C, Y…
Cellular Component	GO:0044464	cell part	1.30921e-36	1.16969	YLR429W, YOR083W, YFL038C, YBR079C, YDR201W, YJR135C, YGR253C, YDL105W, YLR085C, YDL126C, YER016W, YMR120C, YKL154W, YLR418C, YML028W, YHR194W, YOR057W, YJR009C, YDL155W, YHR204W, YFR052W, YDR045C, YHR001W-A, YDR130C, YPL233W, YOR250C, YIL084C, YDR416W, YGR099W, YDR510W, YLR229C, YMR079W, YDL040C, YDL002C, YPL253C, YJL115W, YDL164C, YJR074W, YGR078C, YPR131C, YNL086W, YLR116W, YGL066W, YDR328C, Y…
Cellular Component	GO:0005623	cell	1.49509e-36	1.16946	YLR429W, YOR083W, YFL038C, YBR079C, YDR201W, YJR135C, YGR253C, YDL105W, YLR085C, YDL126C, YER016W, YMR120C, YKL154W, YLR418C, YML028W, YHR194W, YOR057W, YJR009C, YDL155W, YHR204W, YFR052W, YDR045C, YHR001W-A, YDR130C, YPL233W, YOR250C, YIL084C, YDR416W, YGR099W, YDR510W, YLR229C, YMR079W, YDL040C, YDL002C, YPL253C, YJL115W, YDL164C, YJR074W, YGR078C, YPR131C, YNL086W, YLR116W, YGL066W, YDR328C, Y…
