# Supplementary material for: The Complete Spectrum of Yeast Chromosome Instability Genes Identifies Candidate CIN Cancer Genes and Functional Roles for ASTRA Complex Components
Source: PLoS Genet. 2011 Apr 28;7(4):e1002057. doi: 10.1371/journal.pgen.1002057 (PMC3084213; doi:10.1371/journal.pgen.1002057)
Supplement: Table S3 — Human orthologs of CIN genes and tumor associated mutations. (XLS) [file pgen.1002057.s005.xls]

## Sheet: Sheet1
Table S3. Human orthologues of CIN genes and tumor associated mutations
ORF ID	Yeast Gene	Human Gene symbol (HGNC)	Cancer Census	Number of COSMIC mutations
YOL081W	IRA2	NF1	YES	282
YFL009W	CDC4	FBXW7	YES	272
YBR112C	CYC8	KDM6A	YES	83
YLR418C	CDC73	CDC73	NO	39
YDL101C	DUN1	CHEK2	YES	17
YBR136W	MEC1	ATR	NO	14
YGR274C	TAF1	TAF1	NO	10
YHR064C	SSZ1	HSPA8	NO	8
YBR275C	RIF1	RIF1	NO	7
YDL028C	MPS1	TTK	NO	5
YFR037C	RSC8	SMARCC2	NO	5
YDR180W	SCC2	NIPBL	NO	5
YDL017W	CDC7	CDC7	NO	4
YBR274W	CHK1	CHEK1	NO	4
YDR434W	GPI17	PIGS	NO	4
YPL209C	IPL1	AURKC	NO	4
YMR224C	MRE11	MRE11A	NO	4
YBL105C	PKC1	PRKCE	NO	4
YJR068W	RFC2	RFC4	NO	4
YDR159W	SAC3	MCM3AP	NO	4
YCR008W	SAT4	CHEK1	NO	4
YDR170C	SEC7	ARFGEF1	NO	4
YLR383W	SMC6	SMC6	NO	4
YDR416W	SYF1	XAB2	NO	4
YOL006C	TOP1	TOP1	YES	4
YDL025C	YDL025C	CHEK1	NO	4
YLR304C	ACO1	ACO2	NO	3
YAL019W	FUN30	SMARCAD1	NO	3
YOL123W	HRP1	MSI1	NO	3
YPL125W	KAP120	IPO11	NO	3
YGR014W	MSB2	MUC16	NO	3
YDR194C	MSS116	DDX18	NO	3
YOR160W	MTR10	TNPO3	NO	3
YPL268W	PLC1	PLCD3	NO	3
YOL054W	PSH1	TRIM25	NO	3
YCR066W	RAD18	RAD18	NO	3
YNL250W	RAD50	RAD50	NO	3
YBR073W	RDH54	RAD54B	NO	3
YNL072W	RNH201	RNASEH2A	NO	3
YIL143C	SSL2	ERCC3	YES	3
YCR042C	TAF2	TAF2	NO	3
YHR070W	TRM5	TRMT5	NO	3
YLR425W	TUS1	ITSN2	NO	3
YGR061C	ADE6	PFAS	NO	2
YPL061W	ALD6	ALDH2	NO	2
YGR188C	BUB1	BUB1	NO	2
YAL041W	CDC24	SPATA13	NO	2
YCR093W	CDC39	CNOT1	NO	2
YDL164C	CDC9	LIG1	NO	2
YDR052C	DBF4	DBF4	NO	2
YIR004W	DJP1	DNAJC10	NO	2
YDR440W	DOT1	DOT1L	NO	2
YMR288W	HSH155	SF3B1	NO	2
YHR092C	HXT4	SLC2A1	NO	2
YNL075W	IMP4	IMP4	NO	2
YEL032W	MCM3	MCM3	NO	2
YPR019W	MCM4	MCM4	NO	2
YFL016C	MDJ1	DNAJA3	NO	2
YKL089W	MIF2	CENPC1	NO	2
YLR116W	MSL5	SF1	NO	2
YDL103C	QRI1	UAP1	NO	2
YDL003W	SCC1	RAD21	NO	2
YDR172W	SUP35	GSPT1	NO	2
YNL273W	TOF1	TIMELESS	NO	2
YLR234W	TOP3	TOP3A	NO	2
YKL033W	TTI1	KIAA0406	NO	2
YDL064W	UBC9	UBE2I	NO	2
YDR118W	APC4	ANAPC4	NO	1
YLR242C	ARV1	ARV1	NO	1
YPR085C	ASA1	GNB1L	NO	1
YOR058C	ASE1	PRC1	NO	1
YDL141W	BPL1	HLCS	NO	1
YDL074C	BRE1	RNF40	NO	1
YFR028C	CDC14	CDC14A	NO	1
YBR160W	CDC28	CDK3	NO	1
YLR229C	CDC42	CDC42	NO	1
YJL194W	CDC6	CDC6	NO	1
YGL003C	CDH1	FZR1	NO	1
YGR218W	CRM1	XPO1	NO	1
YGL238W	CSE1	CSE1L	NO	1
YMR078C	CTF18	CHTF18	NO	1
YNR038W	DBP6	DDX51	NO	1
YKR024C	DBP7	DDX31	NO	1
YPL037C	EGD1	BTF3L4	NO	1
YJR093C	FIP1	FIP1L1	YES	1
YER133W	GLC7	PPP1CC	NO	1
YPL017C	IRC15	DLD	NO	1
YNL132W	KRE33	NAT10	NO	1
YPL213W	LEA1	SNRPA1	NO	1
YGL086W	MAD1	MAD1L1	NO	1
YMR043W	MCM1	SRF	NO	1
YIL150C	MCM10	MCM10	NO	1
YBL023C	MCM2	MCM2	NO	1
YGR264C	MES1	MARS	NO	1
YHR204W	MNL1	EDEM1	NO	1
YPL082C	MOT1	BTAF1	NO	1
YIR002C	MPH1	FANCM	NO	1
YNL252C	MRPL17	MRPL46	NO	1
YGR171C	MSM1	MARS2	NO	1
YDL040C	NAT1	NAA16	NO	1
YHR199C-A	NBL1	CDCA8	NO	1
YJR112W	NNF1	CENPH	NO	1
YKR087C	OMA1	OMA1	NO	1
YHR118C	ORC6	ORC6L	NO	1
YGR058W	PEF1	PDCD6	NO	1
YPL031C	PHO85	CDK2	NO	1
YNL102W	POL1	POLA1	NO	1
YDL102W	POL3	POLD1	NO	1
YBR088C	POL30	PCNA	NO	1
YML016C	PPZ1	PPP1CC	NO	1
YMR308C	PSE1	IPO5	NO	1
YPR042C	PUF2	PUM1	NO	1
YML032C	RAD52	RAD52	NO	1
YPL153C	RAD53	CAMK1G	NO	1
YGL163C	RAD54	RAD54L	NO	1
YDR004W	RAD57	RAD51L1	YES	1
YDL059C	RAD59	RAD52	NO	1
YER070W	RNR1	RRM1	NO	1
YKR025W	RPC37	POLR3E	NO	1
YFR052W	RPN12	PSMD8	NO	1
YBR189W	RPS9B	RPS9	NO	1
YDL204W	RTN2	RTN4	NO	1
YOR014W	RTS1	PPP2R5C	NO	1
YLR058C	SHM2	SHMT2	NO	1
YER116C	SLX8	RNF10	NO	1
YJL074C	SMC3	SMC3	NO	1
YLR086W	SMC4	SMC4	NO	1
YOL034W	SMC5	SMC5	NO	1
YDR356W	SPC110	LAMA2	NO	1
YER018C	SPC25	SPC25	NO	1
YNL126W	SPC98	TUBGCP3	NO	1
YLR316C	TAD3	ADAT3	NO	1
YPL129W	TAF14	MLLT3	YES	1
YMR227C	TAF7	TAF7L	NO	1
YJR046W	TAH11	CDT1	NO	1
YMR203W	TOM40	TOMM40L	NO	1
YMR106C	YKU80	XRCC5	NO	1
YDR002W	YRB1	RANBP1	NO	1
YGR270W	YTA7	ATAD2B	NO	1
YGR285C	ZUO1	DNAJC2	NO	1
YBL074C	AAR2	C20orf4	NO	0
YNR016C	ACC1	ACACB	NO	0
YKL192C	ACP1	NDUFAB1	NO	0
YFL039C	ACT1	ACTB	NO	0
YAR015W	ADE1	PAICS	NO	0
YMR120C	ADE17	ATIC	YES	0
YMR300C	ADE4	PPAT	NO	0
YGL234W	ADE5,7	GART	NO	0
YDR408C	ADE8	GART	NO	0
YDR226W	ADK1	AK2	NO	0
YOR002W	ALG6	ALG6	NO	0
YBR158W	AMN1	AMN1	NO	0
YJR047C	ANB1	EIF5A2	NO	0
YDL008W	APC11	ANAPC11	NO	0
YJR005W	APL1	AP2B1	NO	0
YLR370C	ARC18	ARPC3	NO	0
YKL013C	ARC19	ARPC4	NO	0
YLR085C	ARP6	ACTR6	NO	0
YJL115W	ASF1	ASF1A	NO	0
YMR301C	ATM1	ABCB7	NO	0
YNL315C	ATP11	ATPAF1	NO	0
YIL004C	BET1	BET1	NO	0
YJL031C	BET4	RABGGTA	NO	0
YML077W	BET5	TRAPPC1	NO	0
YCL029C	BIK1	KIF13B	NO	0
YER016W	BIM1	MAPRE1	NO	0
YER177W	BMH1	YWHAE	NO	0
YDR099W	BMH2	YWHAE	NO	0
YJL060W	BNA3	CCBL1	NO	0
YOR026W	BUB3	BUB3	NO	0
YEL029C	BUD16	PDXK	NO	0
YML102W	CAC2	CHAF1B	NO	0
YAL021C	CCR4	CNOT6	NO	0
YDR182W	CDC1	MPPE1	NO	0
YHR107C	CDC12	SEPT7	NO	0
YAL038W	CDC19	PKM2	NO	0
YGL116W	CDC20	CDC20	NO	0
YHR166C	CDC23	CDC23	NO	0
YDL165W	CDC36	CNOT2	NO	0
YDR168W	CDC37	CDC37	NO	0
YLR103C	CDC45	CDC45	NO	0
YDL126C	CDC48	VCP	NO	0
YCR094W	CDC50	TMEM30B	NO	0
YPL160W	CDC60	LARS	NO	0
YLR115W	CFT2	CPSF2	NO	0
YPL008W	CHL1	DDX11	NO	0
YHR052W	CIC1	RSL1D1	NO	0
YOR349W	CIN1	TBCD	NO	0
YPL241C	CIN2	TBCC	NO	0
YMR138W	CIN4	ARL2	NO	0
YEL061C	CIN8	KIF11	NO	0
YBR135W	CKS1	CKS2	NO	0
YGR108W	CLB1	CCNB2	NO	0
YDL155W	CLB3	CCNB2	NO	0
YPR120C	CLB5	CCNB1	NO	0
YOR250C	CLP1	CLP1	NO	0
YBR109C	CMD1	CALM2	NO	0
YLL050C	COF1	CFL1	NO	0
YJR032W	CPR7	PPID	NO	0
YLR429W	CRN1	CORO6	NO	0
YKL049C	CSE4	HIST2H3A	NO	0
YMR048W	CSM3	TIPIN	NO	0
YBR042C	CST26	AGPAT4	NO	0
YPR135W	CTF4	WDHD1	NO	0
YHR191C	CTF8	CHTF8	NO	0
YJL006C	CTK2	CCNK	NO	0
YCL016C	DCC1	DSCC1	NO	0
YNL118C	DCP2	DCP2	NO	0
YPR082C	DIB1	TXNL4A	NO	0
YOL021C	DIS3	DIS3	NO	0
YHR164C	DNA2	DNA2	NO	0
YGL240W	DOC1	ANAPC10	NO	0
YKR071C	DRE2	CIAPIN1	NO	0
YIR010W	DSN1	DSN1	NO	0
YDR359C	EAF1	SRCAP	NO	0
YFR027W	ECO1	ESCO1	NO	0
YOR144C	ELG1	ATAD5	NO	0
YMR049C	ERB1	BOP1	NO	0
YJL167W	ERG20	FDPS	NO	0
YML130C	ERO1	ERO1LB	NO	0
YBR026C	ETR1	MECR	NO	0
YDL045C	FAD1	FLAD1	NO	0
YGR267C	FOL2	GCH1	NO	0
YLR060W	FRS1	FARSB	NO	0
YFL022C	FRS2	FARSA	NO	0
YLR459W	GAB1	PIGU	NO	0
YOR260W	GCD1	EIF2B3	NO	0
YLR291C	GCD7	EIF2B2	NO	0
YKL104C	GFA1	GFPT2	NO	0
YEL003W	GIM4	PFDN2	NO	0
YML094W	GIM5	PFDN5	NO	0
YOR168W	GLN4	QARS	NO	0
YFL017C	GNA1	GNPNAT1	NO	0
YGL142C	GPI10	PIGB	NO	0
YBR121C	GRS1	GARS	NO	0
YPL059W	GRX5	GLRX5	NO	0
YLR293C	GSP1	RAN	NO	0
YGL245W	GUS1	EPRS	NO	0
YCR065W	HCM1	FOXJ1	NO	0
YBR009C	HHF1	HIST2H4B	NO	0
YNL030W	HHF2	HIST2H4B	NO	0
YNL031C	HHT2	H3F3A	NO	0
YPR068C	HOS1	HDAC1	NO	0
YOR025W	HST3	SIRT1	NO	0
YDR191W	HST4	SIRT1	NO	0
YOL012C	HTZ1	H2AFZ	NO	0
YEL034W	HYP2	EIF5A	NO	0
YPL117C	IDI1	IDI1	NO	0
YIL026C	IRR1	STAG1	NO	0
YLL027W	ISA1	ISCA1	NO	0
YPR067W	ISA2	ISCA2	NO	0
YER048W-A	ISD11	LYRM4	NO	0
YKR038C	KAE1	OSGEP	NO	0
YPR141C	KAR3	KIFC1	NO	0
YPR141C	KAR3	KIFC1	NO	0
YDR017C	KCS1	IP6K3	NO	0
YGL173C	KEM1	XRN1	NO	0
YIL125W	KGD1	OGDH	NO	0
YOR336W	KRE5	UGGT1	NO	0
YJL124C	LSM1	LSM1	NO	0
YBL026W	LSM2	LSM2	NO	0
YDR378C	LSM6	LSM6	NO	0
YJL030W	MAD2	MAD2L1	NO	0
YLR163C	MAS1	PMPCB	NO	0
YKL221W	MCH2	SLC16A6	NO	0
YLR274W	MCM5	MCM5	NO	0
YGL201C	MCM6	MCM6	NO	0
YBR202W	MCM7	MCM7	NO	0
YHR058C	MED6	MED6	NO	0
YJL102W	MEF2	GFM2	NO	0
YOR241W	MET7	FPGS	NO	0
YJR074W	MOG1	RANGRF	NO	0
YBR282W	MRPL27	MRPL27	NO	0
YPR047W	MSF1	FARS2	NO	0
YBR195C	MSI1	RBBP4	NO	0
YDR208W	MSS4	PIP5K1C	NO	0
YAL034W-A	MTW1	MIS12	NO	0
YIR019C	MUC1	MUC19	NO	0
YIR019C	MUC1	MUC21	NO	0
YDR386W	MUS81	MUS81	NO	0
YOR326W	MYO2	MYO5B	NO	0
YPL190C	NAB3	HNRNPC	NO	0
YPR131C	NAT3	NAA20	NO	0
YIL144W	NDC80	NDC80	NO	0
YDL002C	NHP10	HMGB3	NO	0
YLR002C	NOC3	NOC3L	NO	0
YPR144C	NOC4	NOC4L	NO	0
YLR007W	NSE1	NSMCE1	NO	0
YDL105W	NSE4	NSMCE4A	NO	0
YER009W	NTF2	NUTF2	NO	0
YOL069W	NUF2	NUF2	NO	0
YBL079W	NUP170	NUP155	NO	0
YDL116W	NUP84	NUP107	NO	0
YJR042W	NUP85	NUP85	NO	0
YKL055C	OAR1	CBR4	NO	0
YML065W	ORC1	ORC1L	NO	0
YBR060C	ORC2	ORC2L	NO	0
YLL004W	ORC3	ORC3L	NO	0
YPR162C	ORC4	ORC4L	NO	0
YNL261W	ORC5	ORC5L	NO	0
YER165W	PAB1	PABPC1	NO	0
YGR078C	PAC10	VBP1	NO	0
YER007W	PAC2	TBCE	NO	0
YOL115W	PAP2	PAPD5	NO	0
YDR228C	PCF11	PCF11	NO	0
YDR113C	PDS1	PTTG1	NO	0
YBR035C	PDX3	PNPO	NO	0
YJL179W	PFD1	PFDN1	NO	0
YNL317W	PFS2	WDR33	NO	0
YOR122C	PFY1	PFN4	NO	0
YCR012W	PGK1	PGK1	NO	0
YLR273C	PIG1	PPP1R3C	NO	0
YML069W	POB3	SSRP1	NO	0
YBL035C	POL12	POLA2	NO	0
YJR006W	POL31	POLD2	NO	0
YJR043C	POL32	POLD3	NO	0
YNR052C	POP2	CNOT8	NO	0
YMR267W	PPA2	PPA2	NO	0
YPL179W	PPQ1	PPP1CA	NO	0
YER012W	PRE1	PSMB2	NO	0
YOR362C	PRE10	PSMA3	NO	0
YPR103W	PRE2	PSMB5	NO	0
YJL001W	PRE3	PSMB6	NO	0
YFR050C	PRE4	PSMB4	NO	0
YMR314W	PRE5	PSMA1	NO	0
YOL038W	PRE6	PSMA7	NO	0
YIR008C	PRI1	PRIM1	NO	0
YKL045W	PRI2	PRIM2	NO	0
YER023W	PRO3	PYCRL	NO	0
YGR091W	PRP31	PRPF31	NO	0
YPR178W	PRP4	PRPF4	NO	0
YBR055C	PRP6	PRPF6	NO	0
YOR361C	PRT1	EIF3B	NO	0
YDR013W	PSF1	GINS1	NO	0
YJL072C	PSF2	GINS2	NO	0
YOL146W	PSF3	GINS3	NO	0
YHR076W	PTC7	PPTC7	NO	0
YKR093W	PTR2	SLC15A4	NO	0
YGR253C	PUP2	PSMA5	NO	0
YER094C	PUP3	PSMB3	NO	0
YLR196W	PWP1	PWP1	NO	0
YCR057C	PWP2	PWP2	NO	0
YPL022W	RAD1	ERCC4	YES	0
YML095C	RAD10	ERCC1	NO	0
YOR368W	RAD17	RAD1	NO	0
YEL037C	RAD23	RAD23B	NO	0
YER173W	RAD24	RAD17	NO	0
YKL113C	RAD27	FEN1	NO	0
YER162C	RAD4	XPC	YES	0
YLR032W	RAD5	HLTF	NO	0
YER095W	RAD51	RAD51	NO	0
YGL058W	RAD6	UBE2A	NO	0
YDR014W	RAD61	WAPL	NO	0
YFR051C	RET2	ARCN1	NO	0
YAR007C	RFA1	RPA1	NO	0
YNL312W	RFA2	RPA2	NO	0
YOL094C	RFC4	RFC2	NO	0
YBR087W	RFC5	RFC3	NO	0
YPR018W	RLF2	CHAF1A	NO	0
YDR091C	RLI1	ABCE1	NO	0
YNL002C	RLP7	RPL7	NO	0
YEL050C	RML2	MRPL2	NO	0
YMR235C	RNA1	RANGAP1	NO	0
YGL044C	RNA15	CSTF2	NO	0
YDR279W	RNH202	RNASEH2B	NO	0
YLR154C	RNH203	RNASEH2C	NO	0
YJL026W	RNR2	RRM2	NO	0
YGR180C	RNR4	RRM2	NO	0
YJR063W	RPA12	ZNRD1	NO	0
YIL021W	RPB3	POLR2C	NO	0
YJL140W	RPB4	POLR2D	NO	0
YBR154C	RPB5	POLR2E	NO	0
YDR404C	RPB7	POLR2G	NO	0
YDR045C	RPC11	POLR3K	NO	0
YHR088W	RPF1	RPF1	NO	0
YBR079C	RPG1	EIF3A	NO	0
YDL082W	RPL13A	RPL13	NO	0
YKL006W	RPL14A	RPL14	NO	0
YGR148C	RPL24B	RPL24	NO	0
YIL018W	RPL2B	RPL8	NO	0
YGL030W	RPL30	RPL30	NO	0
YIL052C	RPL34B	RPL34	NO	0
YIL148W	RPL40A	UBA52	NO	0
YKR094C	RPL40B	UBA52	NO	0
YNL162W	RPL42A	RPL36A	NO	0
YHR027C	RPN1	PSMD2	NO	0
YFR004W	RPN11	PSMD14	NO	0
YDL147W	RPN5	PSMD12	NO	0
YDL097C	RPN6	PSMD11	NO	0
YDL140C	RPO21	POLR2A	NO	0
YHL015W	RPS20	RPS20	NO	0
YGR118W	RPS23A	RPS23	NO	0
YGR027C	RPS25A	RPS25	NO	0
YHR031C	RRM3	PIF1	NO	0
YHR065C	RRP3	DDX47	NO	0
YHR069C	RRP4	EXOSC2	NO	0
YLR357W	RSC2	PBRM1	NO	0
YKR008W	RSC4	PBRM1	NO	0
YDR289C	RTT103	RPRD1B	NO	0
YPL235W	RVB2	RUVBL2	NO	0
YKL117W	SBA1	PTGES3	NO	0
YER147C	SCC4	MAU2	NO	0
YGL011C	SCL1	PSMA6	NO	0
YKL193C	SDS22	PPP1R7	NO	0
YMR079W	SEC14	SEC14L5	NO	0
YBL050W	SEC17	NAPB	NO	0
YIL109C	SEC24	SEC24A	NO	0
YLR378C	SEC61	SEC61A1	NO	0
YDR363W-A	SEM1	SHFM1	NO	0
YGL066W	SGF73	ATXN7L1	NO	0
YMR190C	SGS1	BLM	YES	0
YOR057W	SGT1	SUGT1	NO	0
YPR161C	SGV1	CDK11A	NO	0
YBL058W	SHP1	NSFL1C	NO	0
YHR206W	SKN7	HSF2	NO	0
YDR328C	SKP1	SKP1	NO	0
YDR489W	SLD5	GINS4	NO	0
YDR189W	SLY1	SCFD1	NO	0
YFL008W	SMC1	SMC1A	NO	0
YOR149C	SMP3	PIGZ	NO	0
YDR510W	SMT3	SUMO1	NO	0
YIL061C	SNP1	SNRNP70	NO	0
YKL173W	SNU114	EFTUD2	NO	0
YEL026W	SNU13	NHP2L1	NO	0
YDL098C	SNU23	ZMAT2	NO	0
YOR308C	SNU66	SART1	NO	0
YGL093W	SPC105	CASC5	NO	0
YMR117C	SPC24	SPC24	NO	0
YHR172W	SPC97	TUBGCP2	NO	0
YPR133C	SPN1	IWS1	NO	0
YLR424W	SPP382	TFIP11	NO	0
YGL207W	SPT16	SUPT16H	NO	0
YGR063C	SPT4	SUPT4H1	NO	0
YML010W	SPT5	SUPT5H	NO	0
YCR081W	SRB8	TRAP230	NO	0
YGL097W	SRM1	RCC1	NO	0
YPR032W	SRO7	STXBP5L	NO	0
YDR292C	SRP101	SRPR	NO	0
YKL154W	SRP102	SRPRB	NO	0
YKR092C	SRP40	NOLC1	NO	0
YPR088C	SRP54	SRP54	NO	0
YNL138W	SRV2	CAP2	NO	0
YPL106C	SSE1	HSPH1	NO	0
YHR066W	SSF1	PPAN-P2RY11	NO	0
YLR005W	SSL1	GTF2H2	NO	0
YNL222W	SSU72	SSU72	NO	0
YDL084W	SUB2	SNORD84	NO	0
YBR143C	SUP45	ETF1	NO	0
YGR002C	SWC4	DMAP1	NO	0
YBR231C	SWC5	CFDP1	NO	0
YDR334W	SWR1	SRCAP	NO	0
YDR167W	TAF10	TAF10	NO	0
YBR198C	TAF5	TAF5	NO	0
YMR236W	TAF9	TAF9	NO	0
YJR009C	TDH2	GAPDH	NO	0
YGR099w	TEL2	TELO2	NO	0
YML064C	TEM1	RAB22A	NO	0
YKL028W	TFA1	GTF2E1	NO	0
YKR062W	TFA2	GTF2E2	NO	0
YDR311W	TFB1	GTF2H1	NO	0
YDR460W	TFB3	MNAT1	NO	0
YBR123C	TFC1	GTF3C5	NO	0
YOL072W	THP1	PCID2	NO	0
YIL137C	TMA108	NPEPPS	NO	0
YNL131W	TOM22	TOMM22	NO	0
YAL016W	TPD3	PPP2R1B	NO	0
YDR050C	TPI1	TPI1	NO	0
YMR218C	TRS130	TMEM1	NO	0
YDR246W	TRS23	TRAPPC4	NO	0
YML028W	TSA1	PRDX2	NO	0
YML085C	TUB1	TUBA4A	NO	0
YFL037W	TUB2	TUBB4	NO	0
YML124C	TUB3	TUBA1A	NO	0
YLR212C	TUB4	TUBG2	NO	0
YGR184C	UBR1	UBR2	NO	0
YKL035W	UGP1	UGP2	NO	0
YLR193C	UPS1	PRELID1	NO	0
YKL024C	URA6	CMPK1	NO	0
YLR222C	UTP13	TBL3	NO	0
YLR409C	UTP21	WDR36	NO	0
YDR398W	UTP5	WDR43	NO	0
YDR449C	UTP6	UTP6	NO	0
YEL013W	VAC8	ARMC3	NO	0
YLR410W	VIP1	PPIP5K1	NO	0
YDR200C	VPS64	SLMAP	NO	0
YMR197C	VTI1	VTI1A	NO	0
YDR369C	XRS2	NBS1	YES	0
YNL107W	YAF9	YEATS4	NO	0
YDL156W	YDL156W	WDR76	NO	0
YER156C	YER156C	C12orf10	NO	0
YLR298C	YHC1	SNRPC	NO	0
YHR020W	YHR020W	EPRS	NO	0
YHR122W	YHR122W	FAM96B	NO	0
YGR172C	YIP1	YIPF5	NO	0
YJR008W	YJR008W	MEMO1	NO	0
YLR200W	YKE2	PFDN6	NO	0
YMR185W	YMR185W	TMCO7	NO	0
YNR048W	YNR048W	TMEM30B	NO	0
YOR262W	YOR262W	GPN2	NO	0
YFL038C	YPT1	RAB1A	NO	0
YOR272W	YTM1	WDR12	NO	0
