# Supplementary material for: The Complete Spectrum of Yeast Chromosome Instability Genes Identifies Candidate CIN Cancer Genes and Functional Roles for ASTRA Complex Components
Source: PLoS Genet. 2011 Apr 28;7(4):e1002057. doi: 10.1371/journal.pgen.1002057 (PMC3084213; doi:10.1371/journal.pgen.1002057)
Supplement: Table S4 — Gene ontology based CIN candidate genes and there mutational spectrum in cancer. (XLS) [file pgen.1002057.s006.xls]

## Sheet: Sheet1
Table S4. Gene ontology based CIN candidate genes and their mutational spectrum in cancer
2362 unique CIN-GO genes	GO associations	Description	Number of COSMIC mutations	Cancer Census
CENPF	14	Centromere protein F	6	NO
BIRC5	13	Baculoviral IAP repeat-containing protein 5	1	NO
BLM	13	Bloom syndrome protein	0	YES
SMC1A	13	Structural maintenance of chromosomes protein 1A	0	NO
NDE1	12	Nuclear distribution protein nudE homolog 1	0	NO
SGOL1	12	Shugoshin-like 1	0	NO
ZW10	12	Centromere/kinetochore protein zw10 homolog	1	NO
BUB1B	11	Mitotic checkpoint serine/threonine-protein kinase BUB1 beta	1	YES
CENPE	11	Centromere-associated protein E	4	NO
CLASP1	11	CLIP-associating protein 1	1	NO
WRN	11	Werner syndrome ATP-dependent helicase	3	YES
BUB1	10	Mitotic checkpoint serine/threonine-protein kinase BUB1	2	NO
CLASP2	10	CLIP-associating protein 2	1	NO
INCENP	10	Inner centromere protein	1	NO
NDC80	10	Kinetochore protein NDC80 homolog	0	NO
NEK2	10	Serine/threonine-protein kinase Nek2	0	NO
TP53	10	Cellular tumor antigen p53	21267	YES
APC	9	Adenomatous polyposis coli protein	2363	YES
KIF2C	9	Kinesin-like protein KIF2C	0	NO
NBN	9	Nibrin	5	NO
NDEL1	9	Nuclear distribution protein nudE-like 1	0	NO
PAFAH1B1	9	Platelet-activating factor acetylhydrolase IB subunit alpha	0	NO
PLK1	9	Serine/threonine-protein kinase PLK1	1	NO
RAD51	9	DNA repair protein RAD51 homolog 1	0	NO
RPA1	9	Replication protein A 70 kDa DNA-binding subunit	0	NO
SMC3	9	Structural maintenance of chromosomes protein 3	1	NO
AURKB	8	Serine/threonine-protein kinase 12	3	NO
BRCA2	8	Breast cancer type 2 susceptibility protein	45	YES
CCDC99	8	Protein Spindly	0	NO
CDCA5	8	Sororin	0	NO
DCTN3	8	Dynactin subunit 3	0	NO
H2AFX	8	Histone H2A.x	0	NO
KIF2B	8	Kinesin-like protein KIF2B	0	NO
KNTC1	8	Kinetochore-associated protein 1	5	NO
MAD2L1	8	Mitotic spindle assembly checkpoint protein MAD2A	0	NO
MCM7	8	DNA replication licensing factor MCM7	0	NO
MSH2	8	DNA mismatch repair protein Msh2	54	YES
POLA1	8	DNA polymerase alpha catalytic subunit	1	NO
PSRC1	8	Proline/serine-rich coiled-coil protein 1	0	NO
RAD21	8	Double-strand-break repair protein rad21 homolog	2	NO
RAD50	8	DNA repair protein RAD50	3	NO
SKA1	8	Spindle and kinetochore-associated protein 1	0	NO
SKA2	8	Spindle and kinetochore-associated protein 2	0	NO
SPAG5	8	Sperm-associated antigen 5	1	NO
TOPBP1	8	DNA topoisomerase 2-binding protein 1	5	NO
AURKA	7	Serine/threonine-protein kinase 6	5	NO
BRCA1	7	Breast cancer type 1 susceptibility protein	36	YES
CENPV	7	Centromere protein V	0	NO
CHEK1	7	Serine/threonine-protein kinase Chk1	4	NO
DYNC1LI1	7	Cytoplasmic dynein 1 light intermediate chain 1	0	NO
DYNLT3	7	Dynein light chain Tctex-type 3	0	NO
ERCC2	7	TFIIH basal transcription factor complex helicase XPD subunit	1	YES
ERCC3	7	TFIIH basal transcription factor complex helicase XPB subunit	3	YES
KATNA1	7	Katanin p60 ATPase-containing subunit A1	1	NO
KIF11	7	Kinesin-like protein KIF11	0	NO
KIF20B	7	Kinesin-like protein KIF20B	0	NO
KIF2A	7	Kinesin-like protein KIF2A	0	NO
MAD1L1	7	Mitotic spindle assembly checkpoint protein MAD1	1	NO
MAPRE1	7	Microtubule-associated protein RP/EB family member 1	0	NO
MRE11A	7	Double-strand break repair protein MRE11A	4	NO
NUSAP1	7	Nucleolar and spindle-associated protein 1	0	NO
RASSF1	7	Ras association domain-containing protein 1	0	NO
RCC1	7	Regulator of chromosome condensation	0	NO
RCC2	7	Protein RCC2	0	NO
SEH1L	7	Nucleoporin SEH1	0	NO
SIRT2	7	NAD-dependent deacetylase sirtuin-2	0	NO
SKA3	7	Spindle and kinetochore-associated protein 3	0	NO
TERF1	7	Telomeric repeat-binding factor 1	2	NO
TOP2A	7	DNA topoisomerase 2-alpha	3	NO
ZWINT	7	ZW10 interactor	0	NO
ARHGEF2	6	Rho guanine nucleotide exchange factor 2	0	NO
ATM	6	Serine-protein kinase ATM	232	YES
ATR	6	Serine/threonine-protein kinase ATR	14	NO
BAZ1B	6	Tyrosine-protein kinase BAZ1B	1	NO
BOD1	6	Biorientation of chromosomes in cell division protein 1	0	NO
BUB3	6	Mitotic checkpoint protein BUB3	0	NO
CASC5	6	Protein CASC5	2	NO
CCNB1	6	G2/mitotic-specific cyclin-B1	0	NO
CDC16	6	Cell division cycle protein 16 homolog	0	NO
CDCA8	6	Borealin	1	NO
CEP63	6	Centrosomal protein of 63 kDa	0	NO
CSNK1A1	6	Casein kinase I isoform alpha	1	NO
DCTN2	6	Dynactin subunit 2	0	NO
DYNC1I1	6	Cytoplasmic dynein 1 intermediate chain 1	0	NO
ERCC4	6	DNA repair endonuclease XPF	0	YES
HAUS1	6	HAUS augmin-like complex subunit 1	0	NO
HAUS3	6	HAUS augmin-like complex subunit 3	5	NO
HAUS4	6	HAUS augmin-like complex subunit 4	0	NO
HAUS5	6	HAUS augmin-like complex subunit 5	0	NO
HAUS6	6	HAUS augmin-like complex subunit 6	0	NO
HAUS7	6	HAUS augmin-like complex subunit 7	0	NO
HAUS8	6	HAUS augmin-like complex subunit 8	0	NO
IGHMBP2	6	DNA-binding protein SMUBP-2	0	NO
KATNB1	6	Katanin p80 WD40-containing subunit B1	0	NO
KIF18A	6	Kinesin-like protein KIF18A	0	NO
KIF23	6	Kinesin-like protein KIF23	0	NO
KIFC1	6	Kinesin-like protein KIFC1	0	NO
LATS1	6	Serine/threonine-protein kinase LATS1	6	NO
LATS2	6	Serine/threonine-protein kinase LATS2	7	NO
MAP1S	6	Microtubule-associated protein 1S	1	NO
MCM2	6	DNA replication licensing factor MCM2	1	NO
MCM6	6	DNA replication licensing factor MCM6	0	NO
MEN1	6	Menin	205	YES
NUF2	6	Kinetochore protein Nuf2	0	NO
NUP37	6	Nucleoporin Nup37	0	NO
NUP43	6	Nucleoporin Nup43	0	NO
PAPD7	6	DNA polymerase sigma	0	NO
POLB	6	DNA polymerase beta	0	NO
RAD17	6	Cell cycle checkpoint protein RAD17	0	NO
RECQL	6	ATP-dependent DNA helicase Q1	1	NO
RUVBL1	6	RuvB-like 1	1	NO
SEPT7	6	Septin-7	0	NO
SGOL2	6	Shugoshin-like 2	0	NO
SPAST	6	Spastin	1	NO
SPC25	6	Kinetochore protein Spc25	1	NO
TPX2	6	Targeting protein for Xklp2	1	NO
TUBGCP5	6	Gamma-tubulin complex component 5	0	NO
TUBGCP6	6	Gamma-tubulin complex component 6	2	NO
XRCC5	6	X-ray repair cross-complementing protein 5	1	NO
ZWILCH	6	Protein zwilch homolog	0	NO
APITD1	5	Centromere protein S	0	NO
ATRX	5	Transcriptional regulator ATRX	4	NO
CDC23	5	Cell division cycle protein 23 homolog	0	NO
CDC6	5	Cell division control protein 6 homolog	1	NO
CENPA	5	Histone H3-like centromeric protein A	0	NO
CENPJ	5	Centromere protein J	0	NO
CEP164	5	Centrosomal protein of 164 kDa	1	NO
CHAF1A	5	Chromatin assembly factor 1 subunit A	0	NO
CHAF1B	5	Chromatin assembly factor 1 subunit B	0	NO
CHMP1A	5	Charged multivesicular body protein 1a	0	NO
CLIP1	5	CAP-Gly domain-containing linker protein 1	1	NO
CYLD	5	Ubiquitin carboxyl-terminal hydrolase CYLD	23	YES
DCLRE1B	5	5&#39; exonuclease Apollo	0	NO
DCTN1	5	Dynactin subunit 1	0	NO
DDX11	5	Probable ATP-dependent RNA helicase DDX11	0	NO
ERCC1	5	DNA excision repair protein ERCC-1	0	NO
FEN1	5	Flap endonuclease 1	0	NO
FSD1	5	Fibronectin type III and SPRY domain-containing protein 1	0	NO
HAUS2	5	HAUS augmin-like complex subunit 2	0	NO
HJURP	5	Holliday junction recognition protein	0	NO
HUS1	5	Checkpoint protein HUS1	2	NO
KIAA1009	5	Protein QN1 homolog	0	NO
KIF22	5	Kinesin-like protein KIF22	0	NO
KIN	5	DNA/RNA-binding protein KIN17	0	NO
LIG1	5	DNA ligase 1	2	NO
LIG4	5	DNA ligase 4	0	NO
LZTS2	5	Leucine zipper putative tumor suppressor 2	2	NO
MAP9	5	Microtubule-associated protein 9	1	NO
MAPRE2	5	Microtubule-associated protein RP/EB family member 2	0	NO
MAPT	5	Microtubule-associated protein tau	0	NO
MCM4	5	DNA replication licensing factor MCM4	2	NO
MNAT1	5	CDK-activating kinase assembly factor MAT1	0	NO
NCAPD2	5	Condensin complex subunit 1	1	NO
NCOA6	5	Nuclear receptor coactivator 6	4	NO
NUP85	5	Nuclear pore complex protein Nup85	0	NO
ORC2L	5	Origin recognition complex subunit 2	0	NO
PINX1	5	Pin2-interacting protein X1	3	NO
PPP2CA	5	Serine/threonine-protein phosphatase 2A catalytic subunit alpha isoform	0	NO
PPP2R1A	5	Serine/threonine-protein phosphatase 2A 65 kDa regulatory subunit A alpha isoform	1	NO
PRC1	5	Protein regulator of cytokinesis 1	1	NO
PTTG1	5	Securin	0	NO
RAD1	5	Cell cycle checkpoint protein RAD1	0	NO
RAD51AP1	5	RAD51-associated protein 1	0	NO
RAD9A	5	Cell cycle checkpoint control protein RAD9A	0	NO
RAN	5	GTP-binding nuclear protein Ran	0	NO
RANGAP1	5	Ran GTPase-activating protein 1	0	NO
RIF1	5	Telomere-associated protein RIF1	7	NO
RNF8	5	E3 ubiquitin-protein ligase RNF8	0	NO
RPA2	5	Replication protein A 32 kDa subunit	0	NO
SEPT2	5	Septin-2	1	NO
SEPT6	5	Septin-6	1	YES
SMC2	5	Structural maintenance of chromosomes protein 2	4	NO
STAG1	5	Cohesin subunit SA-1	0	NO
STAG2	5	Cohesin subunit SA-2	1	NO
SUV39H1	5	Histone-lysine N-methyltransferase SUV39H1	0	NO
TAF1	5	Transcription initiation factor TFIID subunit 1	10	NO
TIPIN	5	TIMELESS-interacting protein	0	NO
TUBG1	5	Tubulin gamma-1 chain	0	NO
TUBGCP2	5	Gamma-tubulin complex component 2	0	NO
TUBGCP3	5	Gamma-tubulin complex component 3	1	NO
TUBGCP4	5	Gamma-tubulin complex component 4	0	NO
XPC	5	DNA repair protein complementing XP-C cells	0	YES
AKAP8	4	A-kinase anchor protein 8	1	NO
APTX	4	Aprataxin	0	NO
ARL8A	4	ADP-ribosylation factor-like protein 8A	0	NO
ARL8B	4	ADP-ribosylation factor-like protein 8B	0	NO
BTBD12	4	Structure-specific endonuclease subunit SLX4	0	NO
CDC14A	4	Dual specificity protein phosphatase CDC14A	1	NO
CDC25A	4	M-phase inducer phosphatase 1	4	NO
CDC25B	4	M-phase inducer phosphatase 2	0	NO
CDC25C	4	M-phase inducer phosphatase 3	0	NO
CDK2	4	Cell division protein kinase 2	1	NO
CDK7	4	Cell division protein kinase 7	1	NO
CDKN2A	4	Cyclin-dependent kinase inhibitor 2A, isoforms 1/2/3	3530	NO
CENPB	4	Major centromere autoantigen B	0	NO
CENPC1	4	Centromere protein C 1	2	NO
CENPH	4	Centromere protein H	1	NO
CEP55	4	Centrosomal protein of 55 kDa	0	NO
CETN1	4	Centrin-1	0	NO
CETN2	4	Centrin-2	0	NO
CHEK2	4	Serine/threonine-protein kinase Chk2	17	YES
CKAP2	4	Cytoskeleton-associated protein 2	0	NO
CKAP5	4	Cytoskeleton-associated protein 5	0	NO
CLSPN	4	Claspin	5	NO
CSPP1	4	Centrosome and spindle pole-associated protein 1	2	NO
CTCF	4	Transcriptional repressor CTCF	0	NO
CTNNB1	4	Catenin beta-1	2915	YES
DCLRE1C	4	Protein artemis	0	NO
DLGAP5	4	Disks large-associated protein 5	0	NO
DMC1	4	Meiotic recombination protein DMC1/LIM15 homolog	0	NO
DSN1	4	Kinetochore-associated protein DSN1 homolog	0	NO
DTL	4	Denticleless protein homolog	0	NO
E4F1	4	Transcription factor E4F1	0	NO
ERCC6	4	DNA excision repair protein ERCC-6	8	NO
ERCC6L	4	DNA excision repair protein ERCC-6-like	0	NO
ERCC8	4	DNA excision repair protein ERCC-8	0	NO
EVI5	4	Ecotropic viral integration site 5 protein homolog	1	NO
FAM110C	4	Protein FAM110C	0	NO
FAM83D	4	Protein FAM83D	0	NO
FBXO5	4	F-box only protein 5	0	NO
GTF2H3	4	General transcription factor IIH subunit 3	0	NO
HDAC3	4	Histone deacetylase 3	0	NO
HELLS	4	Lymphoid-specific helicase	0	NO
HHEX	4	Hematopoietically-expressed homeobox protein HHEX	0	NO
HMGB1	4	High mobility group protein B1	0	NO
HOOK1	4	Protein Hook homolog 1	1	NO
HOOK3	4	Protein Hook homolog 3	1	YES
KIF15	4	Kinesin-like protein KIF15	0	NO
KLHL21	4	Kelch-like protein 21	1	NO
KNL2	4	Kinetochore-associated protein KNL-2 homolog	0	NO
L3MBTL	4	Lethal(3)malignant brain tumor-like protein	1	NO
LRPPRC	4	Leucine-rich PPR motif-containing protein, mitochondrial	0	NO
MACF1	4	Microtubule-actin cross-linking factor 1, isoform 4	5	NO
MAEA	4	Macrophage erythroblast attacher	1	NO
MAPRE3	4	Microtubule-associated protein RP/EB family member 3	0	NO
MARK4	4	MAP/microtubule affinity-regulating kinase 4	3	NO
MCM3	4	DNA replication licensing factor MCM3	2	NO
MIS12	4	Protein MIS12 homolog	0	NO
MIS18A	4	Protein Mis18-alpha	0	NO
MLTK	4	Mitogen-activated protein kinase kinase kinase MLT	0	NO
MTUS1	4	Microtubule-associated tumor suppressor 1	1	NO
MYC	4	Myc proto-oncogene protein	3	YES
NCAPG	4	Condensin complex subunit 3	1	NO
NCAPH	4	Condensin complex subunit 2	1	NO
NEDD1	4	Protein NEDD1	0	NO
NEDD9	4	Enhancer of filamentation 1	0	NO
NEIL2	4	Endonuclease VIII-like 2	0	NO
NEIL3	4	Endonuclease VIII-like 3	1	NO
NEK6	4	Serine/threonine-protein kinase Nek6	2	NO
NSL1	4	Kinetochore-associated protein NSL1 homolog	0	NO
NUDC	4	Nuclear migration protein nudC	0	NO
NUMA1	4	Nuclear mitotic apparatus protein 1	5	YES
OBFC2A	4	SOSS complex subunit B2	0	NO
OBFC2B	4	SOSS complex subunit B1	0	NO
ODF2	4	Outer dense fiber protein 2	0	NO
OIP5	4	Protein Mis18-beta	0	NO
ORC3L	4	Origin recognition complex subunit 3	0	NO
ORC4L	4	Origin recognition complex subunit 4	0	NO
ORC5L	4	Origin recognition complex subunit 5	0	NO
PARP4	4	Poly [ADP-ribose] polymerase 4	0	NO
PBRM1	4	Protein polybromo-1	0	NO
PCNA	4	Proliferating cell nuclear antigen	1	NO
PCNT	4	Pericentrin	2	NO
PMF1	4	Polyamine-modulated factor 1	0	NO
POLD1	4	DNA polymerase delta catalytic subunit	1	NO
POLG2	4	DNA polymerase subunit gamma-2, mitochondrial	1	NO
PPP2CB	4	Serine/threonine-protein phosphatase 2A catalytic subunit beta isoform	0	NO
PRNP	4	Major prion protein	1	NO
PSMA3	4	Proteasome subunit alpha type-3	0	NO
RACGAP1	4	Rac GTPase-activating protein 1	1	NO
RAD54B	4	DNA repair and recombination protein RAD54B	3	NO
RAD54L	4	DNA repair and recombination protein RAD54-like	1	NO
RB1	4	Retinoblastoma-associated protein	338	YES
RECQL4	4	ATP-dependent DNA helicase Q4	1	YES
RECQL5	4	ATP-dependent DNA helicase Q5	3	NO
RPA3	4	Replication protein A 14 kDa subunit	1	NO
RPA4	4	Replication protein A 30 kDa subunit	0	NO
RUVBL2	4	RuvB-like 2	0	NO
SIN3A	4	Paired amphipathic helix protein Sin3a	1	NO
SIRT1	4	NAD-dependent deacetylase sirtuin-1	0	NO
SMC1B	4	Structural maintenance of chromosomes protein 1B	0	NO
SMC4	4	Structural maintenance of chromosomes protein 4	1	NO
SPC24	4	Kinetochore protein Spc24	0	NO
STAG3	4	Cohesin subunit SA-3	4	NO
SUV39H2	4	Histone-lysine N-methyltransferase SUV39H2	2	NO
TACC2	4	Transforming acidic coiled-coil-containing protein 2	4	NO
TDP1	4	Tyrosyl-DNA phosphodiesterase 1	0	NO
TICRR	4	Treslin	0	NO
TOP1	4	DNA topoisomerase 1	4	YES
TP53BP1	4	Tumor suppressor p53-binding protein 1	3	NO
TPPP	4	Tubulin polymerization-promoting protein	0	NO
TPR	4	Nucleoprotein TPR	5	YES
TREX1	4	Three prime repair exonuclease 1	0	NO
TTDN1	4	TTD non-photosensitive 1 protein	0	NO
TTK	4	Dual specificity protein kinase TTK	5	NO
TUBB	4	Tubulin beta chain	0	NO
TUBE1	4	Tubulin epsilon chain	0	NO
TUBG2	4	Tubulin gamma-2 chain	0	NO
UBE2B	4	Ubiquitin-conjugating enzyme E2 B	0	NO
UPF1	4	Regulator of nonsense transcripts 1	0	NO
VCP	4	Transitional endoplasmic reticulum ATPase	0	NO
XRCC2	4	DNA repair protein XRCC2	0	NO
XRCC3	4	DNA repair protein XRCC3	0	NO
XRCC6	4	X-ray repair cross-complementing protein 6	3	NO
ADD3	3	Gamma-adducin	1	NO
AHCTF1	3	Protein ELYS	0	NO
ANAPC10	3	Anaphase-promoting complex subunit 10	0	NO
ANXA11	3	Annexin A11	0	NO
APBB1	3	Amyloid beta A4 precursor protein-binding family B member 1	2	NO
APC2	3	Adenomatous polyposis coli protein 2	3	NO
ARL2	3	ADP-ribosylation factor-like protein 2	0	NO
ARL3	3	ADP-ribosylation factor-like protein 3	0	NO
ASPM	3	Abnormal spindle-like microcephaly-associated protein	2	NO
ATRIP	3	ATR-interacting protein	0	NO
BARD1	3	BRCA1-associated RING domain protein 1	2	NO
BCL6	3	B-cell lymphoma 6 protein	3	YES
BRIP1	3	Fanconi anemia group J protein	0	YES
C12orf11	3	Cell cycle regulator Mat89Bb homolog	2	NO
CALM1	3	Calmodulin	1	NO
CBX1	3	Chromobox protein homolog 1	0	NO
CBX3	3	Chromobox protein homolog 3	0	NO
CBX5	3	Chromobox protein homolog 5	0	NO
CCNA1	3	Cyclin-A1	2	NO
CCNB2	3	G2/mitotic-specific cyclin-B2	0	NO
CCND1	3	G1/S-specific cyclin-D1	0	YES
CCNF	3	Cyclin-F	2	NO
CCNG2	3	Cyclin-G2	1	NO
CCNH	3	Cyclin-H	1	NO
CD2AP	3	CD2-associated protein	0	NO
CDC123	3	Cell division cycle protein 123 homolog	1	NO
CDC20	3	Cell division cycle protein 20 homolog	0	NO
CDC27	3	Cell division cycle protein 27 homolog	4	NO
CDC34	3	Ubiquitin-conjugating enzyme E2 R1	0	NO
CDC45	3	Cell division control protein 45 homolog	0	NO
CDC7	3	Cell division cycle 7-related protein kinase	4	NO
CDK1	3	Cell division protein kinase 1	0	NO
CDK2AP1	3	Cyclin-dependent kinase 2-associated protein 1	0	NO
CDKN1A	3	Cyclin-dependent kinase inhibitor 1	0	NO
CDKN1B	3	Cyclin-dependent kinase inhibitor 1B	0	NO
CDKN2C	3	Cyclin-dependent kinase 4 inhibitor C	16	YES
CDKN2D	3	Cyclin-dependent kinase 4 inhibitor D	0	NO
CDKN3	3	Cyclin-dependent kinase inhibitor 3	0	NO
CENPO	3	Centromere protein O	0	NO
CEP120	3	Centrosomal protein of 120 kDa	0	NO
CEP170	3	Centrosomal protein of 170 kDa	1	NO
CEP250	3	Centrosome-associated protein CEP250	0	NO
CEP350	3	Centrosome-associated protein 350	0	NO
CEP57	3	Centrosomal protein of 57 kDa	0	NO
CEP57R	3	Cep57-related protein	0	NO
CETN3	3	Centrin-3	0	NO
CHD1L	3	Chromodomain-helicase-DNA-binding protein 1-like	2	NO
CHD8	3	Chromodomain-helicase-DNA-binding protein 8	4	NO
CHFR	3	E3 ubiquitin-protein ligase CHFR	1	NO
CINP	3	Cyclin-dependent kinase 2-interacting protein	1	NO
CRMP1	3	Dihydropyrimidinase-related protein 1	0	NO
CRYAB	3	Alpha-crystallin B chain	0	NO
CTC1	3	CST complex subunit CTC1	0	NO
CUL4A	3	Cullin-4A	2	NO
DAG1	3	Dystroglycan	0	NO
DBF4	3	Protein DBF4 homolog A	2	NO
DCLRE1A	3	DNA cross-link repair 1A protein	1	NO
DDB1	3	DNA damage-binding protein 1	1	NO
DDIT3	3	DNA damage-inducible transcript 3 protein	3	YES
DISC1	3	Disrupted in schizophrenia 1 protein	0	NO
DNA2	3	DNA2-like helicase	0	NO
DNM2	3	Dynamin-2	3	NO
DSCC1	3	Sister chromatid cohesion protein DCC1	0	NO
DYNLL1	3	Dynein light chain 1, cytoplasmic	0	NO
DYNLT1	3	Dynein light chain Tctex-type 1	0	NO
EML4	3	Echinoderm microtubule-associated protein-like 4	1	YES
EP300	3	Histone acetyltransferase p300	9	YES
ERCC5	3	DNA repair protein complementing XP-G cells	1	YES
ESCO1	3	N-acetyltransferase ESCO1	0	NO
EXO1	3	Exonuclease 1	1	NO
FAM110A	3	Protein FAM110A	0	NO
FAM82A1	3	Regulator of microtubule dynamics protein 2	0	NO
FAM82A2	3	Regulator of microtubule dynamics protein 3	0	NO
FAM82B	3	Regulator of microtubule dynamics protein 1	0	NO
FANCD2	3	Fanconi anemia group D2 protein	2	YES
FANCI	3	Fanconi anemia group I protein	0	NO
FZR1	3	Fizzy-related protein homolog	1	NO
GABARAP	3	Gamma-aminobutyric acid receptor-associated protein	0	NO
GAS2	3	Growth arrest-specific protein 2	0	NO
GEMC1	3	Geminin coiled-coil domain-containing protein 1	0	NO
GIYD1	3	Structure-specific endonuclease subunit SLX1	0	NO
GTF2A2	3	Transcription initiation factor IIA subunit 2	1	NO
GTF2H1	3	General transcription factor IIH subunit 1	0	NO
GTF2H2	3	General transcription factor IIH subunit 2	0	NO
GTF2H4	3	General transcription factor IIH subunit 4	0	NO
HDAC6	3	Histone deacetylase 6	0	NO
HINFP	3	Histone H4 transcription factor	0	NO
HMGA2	3	High mobility group protein HMGI-C	0	YES
HMGB2	3	High mobility group protein B2	0	NO
HMGB3	3	High mobility group protein B3	0	NO
HOOK2	3	Protein Hook homolog 2	1	NO
HSPB1	3	Heat shock protein beta-1	0	NO
ING4	3	Inhibitor of growth protein 4	3	NO
INHA	3	Inhibin alpha chain	0	NO
INHBA	3	Inhibin beta A chain	5	NO
INVS	3	Inversin	0	NO
JMY	3	Junction-mediating and -regulatory protein	0	NO
JUB	3	Protein ajuba	0	NO
JUN	3	Transcription factor AP-1	0	YES
KAT2B	3	Histone acetyltransferase KAT2B	1	NO
KIAA0892	3	Cohesin loading complex subunit SCC4 homolog	0	NO
KIAA1543	3	Calmodulin-regulated spectrin-associated protein 3	0	NO
KIF14	3	Kinesin-like protein KIF14	3	NO
KIF4A	3	Chromosome-associated kinesin KIF4A	0	NO
KIF5B	3	Kinesin-1 heavy chain	0	NO
LIG3	3	DNA ligase 3	1	NO
LRRCC1	3	Leucine-rich repeat and coiled-coil domain-containing protein 1	0	NO
MAD2L1BP	3	MAD2L1-binding protein	0	NO
MAD2L2	3	Mitotic spindle assembly checkpoint protein MAD2B	0	NO
MAP1B	3	Microtubule-associated protein 1B	3	NO
MAP2K1	3	Dual specificity mitogen-activated protein kinase kinase 1	0	NO
MAP3K11	3	Mitogen-activated protein kinase kinase kinase 11	1	NO
MAP6	3	Microtubule-associated protein 6	0	NO
MAPK1	3	Mitogen-activated protein kinase 1	0	NO
MAPK3	3	Mitogen-activated protein kinase 3	0	NO
MARK1	3	Serine/threonine-protein kinase MARK1	5	NO
MDC1	3	Mediator of DNA damage checkpoint protein 1	3	NO
MED1	3	Mediator of RNA polymerase II transcription subunit 1	1	NO
MID1	3	Midline-1	0	NO
MKI67	3	Antigen KI-67	1	NO
MLH3	3	DNA mismatch repair protein Mlh3	1	NO
MMS19	3	MMS19 nucleotide excision repair protein homolog	0	NO
MSH3	3	DNA mismatch repair protein Msh3	0	NO
MSH6	3	DNA mismatch repair protein Msh6	159	YES
MTMR15	3	Fanconi-associated nuclease 1	0	NO
MTUS2	3	Microtubule-associated tumor suppressor candidate 2	0	NO
MYO18A	3	Myosin-XVIIIa	0	NO
MYT2	3	Replication initiation-like protein	0	NO
NASP	3	Nuclear autoantigenic sperm protein	0	NO
NCAPD3	3	Condensin-2 complex subunit D3	2	NO
NEFM	3	Neurofilament medium polypeptide	1	NO
NINL	3	Ninein-like protein	1	NO
NIPBL	3	Nipped-B-like protein	5	NO
NUP107	3	Nuclear pore complex protein Nup107	0	NO
NUP62	3	Nuclear pore glycoprotein p62	0	NO
OBFC1	3	CST complex subunit STN1	0	NO
ORC1L	3	Origin recognition complex subunit 1	0	NO
ORC6L	3	Origin recognition complex subunit 6	1	NO
PAPD5	3	PAP-associated domain-containing protein 5	0	NO
PARP1	3	Poly [ADP-ribose] polymerase 1	3	NO
PARP3	3	Poly [ADP-ribose] polymerase 3	0	NO
PDCD6IP	3	Programmed cell death 6-interacting protein	1	NO
PDS5B	3	Sister chromatid cohesion protein PDS5 homolog B	1	NO
PEO1	3	Twinkle protein, mitochondrial	0	NO
PIN4	3	Peptidyl-prolyl cis-trans isomerase NIMA-interacting 4	0	NO
PKMYT1	3	Membrane-associated tyrosine- and threonine-specific cdc2-inhibitory kinase	0	NO
PNKP	3	Bifunctional polynucleotide phosphatase/kinase	1	NO
POLE	3	DNA polymerase epsilon catalytic subunit A	2	NO
POLE2	3	DNA polymerase epsilon subunit 2	0	NO
POLH	3	DNA polymerase eta	2	NO
PPP1CC	3	Serine/threonine-protein phosphatase PP1-gamma catalytic subunit	1	NO
PRPF19	3	Pre-mRNA-processing factor 19	0	NO
PSMB1	3	Proteasome subunit beta type-1	0	NO
PSMB10	3	Proteasome subunit beta type-10	0	NO
PSMB2	3	Proteasome subunit beta type-2	0	NO
PSMB3	3	Proteasome subunit beta type-3	0	NO
PSMB4	3	Proteasome subunit beta type-4	0	NO
PSMB5	3	Proteasome subunit beta type-5	0	NO
PSMB7	3	Proteasome subunit beta type-7	0	NO
PSMB8	3	Proteasome subunit beta type-8	0	NO
PSMB9	3	Proteasome subunit beta type-9	0	NO
PTP4A1	3	Protein tyrosine phosphatase type IVA 1	0	NO
PURA	3	Transcriptional activator protein Pur-alpha	0	NO
RABGAP1	3	Rab GTPase-activating protein 1	2	NO
RAD23B	3	UV excision repair protein RAD23 homolog B	0	NO
RAD51C	3	DNA repair protein RAD51 homolog 3	0	NO
RAD51L1	3	DNA repair protein RAD51 homolog 2	1	YES
RAD52	3	DNA repair protein RAD52 homolog	1	NO
RBBP4	3	Histone-binding protein RBBP4	0	NO
RBM14	3	RNA-binding protein 14	1	NO
RBMS1	3	RNA-binding motif, single-stranded-interacting protein 1	0	NO
RFC4	3	Replication factor C subunit 4	4	NO
RGC32	3	Response gene to complement 32 protein	0	NO
RNF168	3	E3 ubiquitin-protein ligase RNF168	0	NO
RNF2	3	E3 ubiquitin-protein ligase RING2	0	NO
RPAIN	3	RPA-interacting protein	0	NO
RTEL1	3	Regulator of telomere elongation helicase 1	0	NO
SAC3D1	3	SAC3 domain-containing protein 1	0	NO
SEPT1	3	Septin-1	0	NO
SEPT12	3	Septin-12	0	NO
SEPT9	3	Septin-9	0	NO
SETD8	3	Histone-lysine N-methyltransferase SETD8	0	NO
SETDB2	3	Histone-lysine N-methyltransferase SETDB2	1	NO
SMARCAL1	3	SWI/SNF-related matrix-associated actin-dependent regulator of chromatin subfamily A-like protein 1	4	NO
SMC5	3	Structural maintenance of chromosomes protein 5	1	NO
SMC6	3	Structural maintenance of chromosomes protein 6	4	NO
SNCG	3	Gamma-synuclein	0	NO
SPDYA	3	Speedy protein A	0	NO
SS18L1	3	Calcium-responsive transactivator	0	YES
SSRP1	3	FACT complex subunit SSRP1	0	NO
STMN1	3	Stathmin	0	NO
STRA13	3	Centromere protein X	0	NO
SUN2	3	SUN domain-containing protein 2	1	NO
SUPT16H	3	FACT complex subunit SPT16	0	NO
TACC1	3	Transforming acidic coiled-coil-containing protein 1	0	NO
TACC3	3	Transforming acidic coiled-coil-containing protein 3	1	NO
TAF6	3	Transcription initiation factor TFIID subunit 6	1	NO
TAF9	3	Transcription initiation factor TFIID subunit 9	0	NO
TBCE	3	Tubulin-specific chaperone E	0	NO
TBP	3	TATA-box-binding protein	0	NO
TBRG1	3	Transforming growth factor beta regulator 1	0	NO
TERF2	3	Telomeric repeat-binding factor 2	1	NO
TERT	3	Telomerase reverse transcriptase	9	NO
TIMELESS	3	Protein timeless homolog	2	NO
TNKS	3	Tankyrase-1	1	NO
TOP3B	3	DNA topoisomerase 3-beta-1	1	NO
TP73	3	Tumor protein p73	1	NO
TPPP3	3	Tubulin polymerization-promoting protein family member 3	1	NO
TRIM54	3	Tripartite motif-containing protein 54	0	NO
UBE2C	3	Ubiquitin-conjugating enzyme E2 C	0	NO
UBE2I	3	SUMO-conjugating enzyme UBC9	2	NO
USP9X	3	Probable ubiquitin carboxyl-terminal hydrolase FAF-X	0	NO
UXT	3	Protein UXT	0	NO
AATF	2	Protein AATF	0	NO
ACD	2	Adrenocortical dysplasia protein homolog	0	NO
ACTB	2	Actin, cytoplasmic 1	0	NO
ACTG1	2	Actin, cytoplasmic 2	1	NO
ACTL7A	2	Actin-like protein 7A	0	NO
ACTR1A	2	Alpha-centractin	1	NO
ACTR1B	2	Beta-centractin	0	NO
AIF1	2	Allograft inflammatory factor 1	0	NO
AKAP11	2	A-kinase anchor protein 11	1	NO
AKT1	2	RAC-alpha serine/threonine-protein kinase	118	YES
ALMS1	2	Alstrom syndrome protein 1	3	NO
ANAPC1	2	Anaphase-promoting complex subunit 1	0	NO
ANAPC11	2	Anaphase-promoting complex subunit 11	0	NO
ANAPC13	2	Anaphase-promoting complex subunit 13	1	NO
ANAPC16	2	Anaphase-promoting complex subunit 16	0	NO
ANAPC2	2	Anaphase-promoting complex subunit 2	0	NO
ANAPC4	2	Anaphase-promoting complex subunit 4	1	NO
ANAPC7	2	Anaphase-promoting complex subunit 7	0	NO
ANK1	2	Ankyrin-1	5	NO
ANLN	2	Actin-binding protein anillin	1	NO
APLF	2	Aprataxin and PNK-like factor	0	NO
APPBP2	2	Amyloid protein-binding protein 2	0	NO
ARL2BP	2	ADP-ribosylation factor-like protein 2-binding protein	0	NO
ASF1A	2	Histone chaperone ASF1A	0	NO
AURKC	2	Serine/threonine-protein kinase 13	4	NO
BAHD1	2	Bromo adjacent homology domain-containing 1 protein	0	NO
BAP1	2	Ubiquitin carboxyl-terminal hydrolase BAP1	3	NO
BBS4	2	Bardet-Biedl syndrome 4 protein	0	NO
BBS9	2	Protein PTHB1	1	NO
BCCIP	2	BRCA2 and CDKN1A-interacting protein	1	NO
BCL2	2	Apoptosis regulator Bcl-2	1	YES
BFSP1	2	Filensin	1	NO
BFSP2	2	Phakinin	0	NO
BICD1	2	Protein bicaudal D homolog 1	1	NO
BIN3	2	Bridging integrator 3	0	NO
BLOC1S2	2	Biogenesis of lysosome-related organelles complex 1 subunit 2	0	NO
BMP4	2	Bone morphogenetic protein 4	0	NO
BMP7	2	Bone morphogenetic protein 7	0	NO
BORA	2	Protein aurora borealis	0	NO
BRCC3	2	Lys-63-specific deubiquitinase BRCC36	4	NO
BRE	2	BRCA1-A complex subunit BRE	2	NO
BTG2	2	Protein BTG2	2	NO
C14orf166	2	UPF0568 protein C14orf166	0	NO
C18orf10	2	Tubulin polyglutamylase complex subunit 2	0	NO
C19orf20	2	Tubulin polyglutamylase complex subunit 1	0	NO
CCDC105	2	Coiled-coil domain-containing protein 105	0	NO
CCDC6	2	Coiled-coil domain-containing protein 6	0	NO
CCDC88A	2	Girdin	0	NO
CCIN	2	Calicin	0	NO
CCNA2	2	Cyclin-A2	0	NO
CCNE1	2	G1/S-specific cyclin-E1	1	NO
CCNE2	2	G1/S-specific cyclin-E2	0	NO
CCNG1	2	Cyclin-G1	2	NO
CCNK	2	Cyclin-K	0	NO
CCT4	2	T-complex protein 1 subunit delta	0	NO
CCT5	2	T-complex protein 1 subunit epsilon	0	NO
CCT8	2	T-complex protein 1 subunit theta	0	NO
CD3EAP	2	DNA-directed RNA polymerase I subunit RPA34	1	NO
CDC26	2	Anaphase-promoting complex subunit CDC26	0	NO
CDCA2	2	Cell division cycle-associated protein 2	0	NO
CDCA3	2	Cell division cycle-associated protein 3	0	NO
CDK4	2	Cell division protein kinase 4	1	YES
CDK5	2	Cell division protein kinase 5	2	NO
CDK5RAP2	2	CDK5 regulatory subunit-associated protein 2	2	NO
CDKN1C	2	Cyclin-dependent kinase inhibitor 1C	1	NO
CDKN2B	2	Cyclin-dependent kinase 4 inhibitor B	1	NO
CDT1	2	DNA replication factor Cdt1	1	NO
CENPI	2	Centromere protein I	1	NO
CENPK	2	Centromere protein K	0	NO
CENPL	2	Centromere protein L	0	NO
CENPM	2	Centromere protein M	0	NO
CENPN	2	Centromere protein N	0	NO
CENPP	2	Centromere protein P	0	NO
CENPQ	2	Centromere protein Q	0	NO
CENPT	2	Centromere protein T	0	NO
CENPW	2	Centromere protein W	0	NO
CEP110	2	Centrosomal protein of 110 kDa	1	NO
CEP152	2	Centrosomal protein of 152 kDa	2	NO
CEP68	2	Centrosomal protein of 68 kDa	0	NO
CEP70	2	Centrosomal protein of 70 kDa	0	NO
CEP72	2	Centrosomal protein of 72 kDa	0	NO
CEP76	2	Centrosomal protein of 76 kDa	0	NO
CEP78	2	Centrosomal protein of 78 kDa	0	NO
CGREF1	2	Cell growth regulator with EF hand domain protein 1	0	NO
CGRRF1	2	Cell growth regulator with RING finger domain protein 1	0	NO
CHD1	2	Chromodomain-helicase-DNA-binding protein 1	3	NO
CHD2	2	Chromodomain-helicase-DNA-binding protein 2	0	NO
CHD3	2	Chromodomain-helicase-DNA-binding protein 3	1	NO
CHD4	2	Chromodomain-helicase-DNA-binding protein 4	2	NO
CHTF18	2	Chromosome transmission fidelity protein 18 homolog	1	NO
CHTF8	2	Chromosome transmission fidelity protein 8 homolog	0	NO
CIB1	2	Calcium and integrin-binding protein 1	0	NO
CIT	2	Citron Rho-interacting kinase	5	NO
CKS2	2	Cyclin-dependent kinases regulatory subunit 2	0	NO
CLIC4	2	Chloride intracellular channel protein 4	0	NO
CLIP2	2	CAP-Gly domain-containing linker protein 2	0	NO
CLTC	2	Clathrin heavy chain 1	0	YES
CLTCL1	2	Clathrin heavy chain 2	1	YES
CNTROB	2	Centrobin	2	NO
CSDA	2	DNA-binding protein A	1	NO
CUL1	2	Cullin-1	1	NO
CUL2	2	Cullin-2	0	NO
CUL3	2	Cullin-3	1	NO
CUL4B	2	Cullin-4B	2	NO
CUL5	2	Cullin-5	0	NO
CYLC2	2	Cylicin-2	1	NO
DAXX	2	Death domain-associated protein 6	2	NO
DBC1	2	Deleted in bladder cancer protein 1	3	NO
DCX	2	Neuronal migration protein doublecortin	4	NO
DDB2	2	DNA damage-binding protein 2	2	YES
DDX12	2	Probable ATP-dependent RNA helicase DDX12	0	NO
DES	2	Desmin	2	NO
DMD	2	Dystrophin	1	NO
DNAH1	2	Dynein heavy chain 1, axonemal	3	NO
DNAH10	2	Dynein heavy chain 10, axonemal	2	NO
DNAH12	2	Dynein heavy chain 12, axonemal	0	NO
DNAH14	2	Dynein heavy chain 14, axonemal	0	NO
DNAH17	2	Dynein heavy chain 17, axonemal	3	NO
DNAH2	2	Dynein heavy chain 2, axonemal	1	NO
DNAH3	2	Dynein heavy chain 3, axonemal	4	NO
DNAH7	2	Dynein heavy chain 7, axonemal	0	NO
DNAH9	2	Dynein heavy chain 9, axonemal	5	NO
DNAI1	2	Dynein intermediate chain 1, axonemal	0	NO
DNASE1L1	2	Deoxyribonuclease-1-like 1	0	NO
DNASE1L2	2	Deoxyribonuclease-1-like 2	0	NO
DNASE1L3	2	Deoxyribonuclease gamma	3	NO
DNM1	2	Dynamin-1	0	NO
DNM3	2	Dynamin-3	1	NO
DNMT1	2	DNA (cytosine-5)-methyltransferase 1	1	NO
DNMT3A	2	DNA (cytosine-5)-methyltransferase 3A	0	NO
DST	2	Bullous pemphigoid antigen 1	6	NO
DYNC1H1	2	Cytoplasmic dynein 1 heavy chain 1	2	NO
DYNC2H1	2	Cytoplasmic dynein 2 heavy chain 1	0	NO
DYNC2LI1	2	Cytoplasmic dynein 2 light intermediate chain 1	0	NO
DYNLL2	2	Dynein light chain 2, cytoplasmic	0	NO
E2F2	2	Transcription factor E2F2	2	NO
E2F3	2	Transcription factor E2F3	1	NO
ECM29	2	Proteasome-associated protein ECM29 homolog	0	NO
EMD	2	Emerin	0	NO
EME1	2	Crossover junction endonuclease EME1	0	NO
EME2	2	Probable crossover junction endonuclease EME2	1	NO
EPB41L4B	2	Band 4.1-like protein 4B	1	NO
EPB42	2	Erythrocyte membrane protein band 4.2	0	NO
ERBB2IP	2	Protein LAP2	3	NO
ERVK2	2	Putative HERV-K_Xq28 provirus ancestral Pol protein	0	NO
ERVK6	2	HERV-K_19q12 provirus ancestral Pol protein	0	NO
ESCO2	2	N-acetyltransferase ESCO2	1	NO
ESPL1	2	Separin	2	NO
EYA3	2	Eyes absent homolog 3	0	NO
FAAP24	2	Fanconi anemia-associated protein of 24 kDa	0	NO
FAM110B	2	Protein FAM110B	1	NO
FAM125A	2	Multivesicular body subunit 12A	0	NO
FAM128A	2	Mitotic-spindle organizing protein associated with a ring of gamma-tubulin 2A	0	NO
FAM128B	2	Mitotic-spindle organizing protein associated with a ring of gamma-tubulin 2B	0	NO
FAM96B	2	Protein FAM96B	0	NO
FANCC	2	Fanconi anemia group C protein	1	YES
FANCG	2	Fanconi anemia group G protein	1	YES
FANCM	2	Fanconi anemia group M protein	1	NO
FBXO18	2	F-box only protein 18	1	NO
FBXO31	2	F-box only protein 31	1	NO
FBXO6	2	F-box only protein 6	1	NO
FGFR1OP	2	FGFR1 oncogene partner	0	YES
FOXM1	2	Forkhead box protein M1	1	NO
FOXN3	2	Forkhead box protein N3	1	NO
FOXO4	2	Forkhead box protein O4	2	NO
FSBP	2	Fibrinogen silencer-binding protein	0	NO
GADD45A	2	Growth arrest and DNA damage-inducible protein GADD45 alpha	0	NO
GADD45G	2	Growth arrest and DNA damage-inducible protein GADD45 gamma	0	NO
GAS1	2	Growth arrest-specific protein 1	0	NO
GAS2L1	2	GAS2-like protein 1	0	NO
GAS2L2	2	GAS2-like protein 2	1	NO
GAS8	2	Growth arrest-specific protein 8	0	NO
GATA6	2	Transcription factor GATA-6	3	NO
GLI1	2	Zinc finger protein GLI1	8	NO
GTF2A1	2	Transcription initiation factor IIA subunit 1	1	NO
GTF2F2	2	General transcription factor IIF subunit 2	0	NO
GTSE1	2	G2 and S phase-expressed protein 1	0	NO
H2AFY	2	Core histone macro-H2A.1	0	NO
HAT1	2	Histone acetyltransferase type B catalytic subunit	1	NO
HDAC2	2	Histone deacetylase 2	3	NO
HELB	2	DNA helicase B	1	NO
HEPACAM	2	Hepatocyte cell adhesion molecule	0	NO
HERC2	2	E3 ubiquitin-protein ligase HERC2	7	NO
HILS1	2	Spermatid-specific linker histone H1-like protein	0	NO
HIP1	2	Huntingtin-interacting protein 1	1	YES
HIST1H1T	2	Histone H1t	0	NO
HMG20B	2	SWI/SNF-related matrix-associated actin-dependent regulator of chromatin subfamily E member 1-related	0	NO
HMGA1	2	High mobility group protein HMG-I/HMG-Y	0	YES
HNRPDL	2	Heterogeneous nuclear ribonucleoprotein D-like	0	NO
HSPD1	2	60 kDa heat shock protein, mitochondrial	0	NO
ID3	2	DNA-binding protein inhibitor ID-3	1	NO
IMUP	2	Immortalization up-regulated protein	0	NO
INTS3	2	Integrator complex subunit 3	0	NO
ITGB3BP	2	Centromere protein R	0	NO
JAKMIP1	2	Janus kinase and microtubule-interacting protein 1	1	NO
JUNB	2	Transcription factor jun-B	2	NO
JUP	2	Junction plakoglobin	3	NO
KAT5	2	Histone acetyltransferase KAT5	0	NO
KHDRBS1	2	KH domain-containing, RNA-binding, signal transduction-associated protein 1	0	NO
KIAA0284	2	Protein KIAA0284	1	NO
KIF13B	2	Kinesin-like protein KIF13B	0	NO
KIF1B	2	Kinesin-like protein KIF1B	0	NO
KIF25	2	Kinesin-like protein KIF25	0	NO
KIF26A	2	Kinesin-like protein KIF26A	0	NO
KIFC3	2	Kinesin-like protein KIFC3	1	NO
KLC3	2	Kinesin light chain 3	0	NO
KLHL13	2	Kelch-like protein 13	0	NO
KLHL9	2	Kelch-like protein 9	0	NO
KRT1	2	Keratin, type II cytoskeletal 1	0	NO
KRT18	2	Keratin, type I cytoskeletal 18	0	NO
KRT7	2	Keratin, type II cytoskeletal 7	0	NO
LEF1	2	Lymphoid enhancer-binding factor 1	1	NO
LIN54	2	Protein lin-54 homolog	0	NO
LIN9	2	Protein lin-9 homolog	0	NO
LMLN	2	Leishmanolysin-like peptidase	0	NO
LRRC49	2	Leucine-rich repeat-containing protein 49	0	NO
LRRC50	2	Leucine-rich repeat-containing protein 50	0	NO
MAFIP	2	MaFF-interacting protein	0	NO
MAP2	2	Microtubule-associated protein 2	3	NO
MAP6D1	2	MAP6 domain-containing protein 1	0	NO
MAP7	2	Ensconsin	0	NO
MAP7D1	2	MAP7 domain-containing protein 1	2	NO
MAP7D3	2	MAP7 domain-containing protein 3	2	NO
MBD4	2	Methyl-CpG-binding domain protein 4	1	NO
MC1R	2	Melanocyte-stimulating hormone receptor	0	NO
MCM5	2	DNA replication licensing factor MCM5	0	NO
MCM8	2	DNA replication licensing factor MCM8	1	NO
MCPH1	2	Microcephalin	1	NO
MCTS1	2	Malignant T cell-amplified sequence 1	0	NO
MEFV	2	Pyrin	4	NO
METTL11A	2	Methyltransferase-like protein 11A	0	NO
MFN2	2	Mitofusin-2	0	NO
MID1IP1	2	Mid1-interacting protein 1	0	NO
MID2	2	Probable E3 ubiquitin-protein ligase MID2	0	NO
MKI67IP	2	MKI67 FHA domain-interacting nucleolar phosphoprotein	0	NO
MKKS	2	McKusick-Kaufman/Bardet-Biedl syndromes putative chaperonin	0	NO
MLF1	2	Myeloid leukemia factor 1	0	YES
MLF1IP	2	Centromere protein U	0	NO
MLH1	2	DNA mismatch repair protein Mlh1	69	YES
MLL5	2	Histone-lysine N-methyltransferase MLL5	0	NO
MOZART1	2	Mitotic-spindle organizing protein associated with a ring of gamma-tubulin 1	0	NO
MPHOSPH8	2	M-phase phosphoprotein 8	0	NO
MSN	2	Moesin	0	YES
MTBP	2	Mdm2-binding protein	2	NO
MUS81	2	Crossover junction endonuclease MUS81	0	NO
MUTYH	2	A/G-specific adenine DNA glycosylase	0	YES
NAE1	2	NEDD8-activating enzyme E1 regulatory subunit	0	NO
NAV1	2	Neuron navigator 1	2	NO
NCAPG2	2	Condensin-2 complex subunit G2	2	NO
NEFL	2	Neurofilament light polypeptide	0	NO
NEIL1	2	Endonuclease VIII-like 1	0	NO
NEK1	2	Serine/threonine-protein kinase Nek1	4	NO
NEK11	2	Serine/threonine-protein kinase Nek11	5	NO
NEK3	2	Serine/threonine-protein kinase Nek3	0	NO
NEK4	2	Serine/threonine-protein kinase Nek4	1	NO
NEK9	2	Serine/threonine-protein kinase Nek9	3	NO
NEXN	2	Nexilin	0	NO
NIN	2	Ninein	3	YES
NOL6	2	Nucleolar protein 6	0	NO
NOLC1	2	Nucleolar and coiled-body phosphoprotein 1	0	NO
NONO	2	Non-POU domain-containing octamer-binding protein	0	YES
NOXIN	2	Nitric oxide-inducible gene protein	0	NO
NR5A1	2	Steroidogenic factor 1	0	NO
NSMCE1	2	Non-structural maintenance of chromosomes element 1 homolog	0	NO
NSMCE2	2	E3 SUMO-protein ligase NSE2	1	NO
NUBP2	2	Cytosolic Fe-S cluster assembly factor NUBP2	0	NO
NUP133	2	Nuclear pore complex protein Nup133	4	NO
NUP98	2	Nuclear pore complex protein Nup98-Nup96	8	YES
OFD1	2	Oral-facial-digital syndrome 1 protein	0	NO
OGG1	2	N-glycosylase/DNA lyase	0	NO
P10266	2	HERV-K_5q33.3 provirus ancestral Pol protein	0	NO
P63132	2	HERV-K_19p13.11 provirus ancestral Pol protein	0	NO
P63133	2	HERV-K_8p23.1 provirus ancestral Pol protein	0	NO
P63135	2	HERV-K_1q22 provirus ancestral Pol protein	0	NO
P63136	2	HERV-K_11q22.1 provirus ancestral Pol protein	0	NO
P69208	2	Morphogenetic neuropeptide	0	NO
PARD3	2	Partitioning defective 3 homolog	0	NO
PARG	2	Poly(ADP-ribose) glycohydrolase	0	NO
PARP2	2	Poly [ADP-ribose] polymerase 2	0	NO
PBXIP1	2	Pre-B-cell leukemia transcription factor-interacting protein 1	1	NO
PCM1	2	Pericentriolar material 1 protein	1	YES
PDE4D	2	cAMP-specific 3&#39;,5&#39;-cyclic phosphodiesterase 4D	2	NO
PDE4DIP	2	Myomegalin	0	YES
PDS5A	2	Sister chromatid cohesion protein PDS5 homolog A	0	NO
PELO	2	Protein pelota homolog	0	NO
PES1	2	Pescadillo homolog	0	NO
PHF8	2	Histone lysine demethylase PHF8	0	NO
PIM3	2	Serine/threonine-protein kinase pim-3	0	NO
PIN1	2	Peptidyl-prolyl cis-trans isomerase NIMA-interacting 1	0	NO
PLEKHG6	2	Pleckstrin homology domain-containing family G member 6	1	NO
PLK1S1	2	Centrosomal protein kizuna	0	NO
POC5	2	Centrosomal protein POC5	0	NO
POLA2	2	DNA polymerase alpha subunit B	0	NO
POLD2	2	DNA polymerase delta subunit 2	0	NO
POLD4	2	DNA polymerase delta subunit 4	0	NO
POLG	2	DNA polymerase subunit gamma-1	1	NO
POLI	2	DNA polymerase iota	1	NO
POLK	2	DNA polymerase kappa	2	NO
POLL	2	DNA polymerase lambda	0	NO
POLN	2	DNA polymerase nu	3	NO
POLQ	2	DNA polymerase theta	1	NO
POLR2A	2	DNA-directed RNA polymerase II subunit RPB1	0	NO
POLR2B	2	DNA-directed RNA polymerase II subunit RPB2	0	NO
POLR2C	2	DNA-directed RNA polymerase II subunit RPB3	0	NO
POLR2D	2	DNA-directed RNA polymerase II subunit RPB4	0	NO
POLR2E	2	DNA-directed RNA polymerases I, II, and III subunit RPABC1	0	NO
POLR2F	2	DNA-directed RNA polymerases I, II, and III subunit RPABC2	1	NO
POLR2G	2	DNA-directed RNA polymerase II subunit RPB7	0	NO
POLR2H	2	DNA-directed RNA polymerases I, II, and III subunit RPABC3	0	NO
POLR2I	2	DNA-directed RNA polymerase II subunit RPB9	0	NO
POLR2J	2	DNA-directed RNA polymerase II subunit RPB11-a	0	NO
POLR2K	2	DNA-directed RNA polymerases I, II, and III subunit RPABC4	0	NO
POLR2L	2	DNA-directed RNA polymerases I, II, and III subunit RPABC5	0	NO
POT1	2	Protection of telomeres protein 1	1	NO
PPL	2	Periplakin	1	NO
PPP1R15A	2	Protein phosphatase 1 regulatory subunit 15A	1	NO
PPP1R9B	2	Neurabin-2	0	NO
PPP2R3B	2	Serine/threonine-protein phosphatase 2A regulatory subunit B&#39;&#39; subunit beta	0	NO
PPP2R5A	2	Serine/threonine-protein phosphatase 2A 56 kDa regulatory subunit alpha isoform	0	NO
PPP2R5C	2	Serine/threonine-protein phosphatase 2A 56 kDa regulatory subunit gamma isoform	1	NO
PPP4C	2	Serine/threonine-protein phosphatase 4 catalytic subunit	1	NO
PPP6C	2	Serine/threonine-protein phosphatase 6 catalytic subunit	1	NO
PRIM1	2	DNA primase small subunit	0	NO
PRIM2	2	DNA primase large subunit	0	NO
PRKDC	2	DNA-dependent protein kinase catalytic subunit	28	NO
PRM1	2	Sperm protamine P1	0	NO
PRM2	2	Protamine-2	0	NO
PSEN1	2	Presenilin-1	0	NO
PSKH1	2	Serine/threonine-protein kinase H1	0	NO
PSMA1	2	Proteasome subunit alpha type-1	0	NO
PSMA2	2	Proteasome subunit alpha type-2	2	NO
PSMA4	2	Proteasome subunit alpha type-4	0	NO
PSMA5	2	Proteasome subunit alpha type-5	0	NO
PSMA6	2	Proteasome subunit alpha type-6	0	NO
PSMA7	2	Proteasome subunit alpha type-7	0	NO
PSMB11	2	Proteasome subunit beta type-11	0	NO
PSMB6	2	Proteasome subunit beta type-6	0	NO
PSME3	2	Proteasome activator complex subunit 3	0	NO
PSMG2	2	Proteasome assembly chaperone 2	0	NO
PTK2	2	Focal adhesion kinase 1	4	NO
PTTG2	2	Securin-2	0	NO
PTTG3P	2	Putative pituitary tumor-transforming gene 3 protein	0	NO
PURB	2	Transcriptional activator protein Pur-beta	0	NO
Q8NAE5	2	Tektin-4 like protein LOC389833	0	NO
Q9UQG0	2	HERV-K_3q27.3 provirus ancestral Pol protein	0	NO
RAB11FIP3	2	Rab11 family-interacting protein 3	0	NO
RAD18	2	E3 ubiquitin-protein ligase RAD18	3	NO
RAD23A	2	UV excision repair protein RAD23 homolog A	1	NO
RAD51L3	2	DNA repair protein RAD51 homolog 4	3	NO
RAD9B	2	Cell cycle checkpoint control protein RAD9B	1	NO
RAE1	2	mRNA export factor	0	NO
RAG2	2	V(D)J recombination-activating protein 2	0	NO
RANBP10	2	Ran-binding protein 10	0	NO
RBBP8	2	Retinoblastoma-binding protein 8	1	NO
RBM38	2	RNA-binding protein 38	0	NO
RBPJ	2	Recombining binding protein suppressor of hairless	1	NO
RDM1	2	RAD52 motif-containing protein 1	0	NO
REC8	2	Meiotic recombination protein REC8 homolog	0	NO
REPIN1	2	Replication initiator 1	0	NO
REV1	2	DNA repair protein REV1	0	NO
REV3L	2	DNA polymerase zeta catalytic subunit	2	NO
RFC3	2	Replication factor C subunit 3	0	NO
RFC5	2	Replication factor C subunit 5	0	NO
RGS14	2	Regulator of G-protein signaling 14	1	NO
RNF19A	2	E3 ubiquitin-protein ligase RNF19A	1	NO
RPRM	2	Protein reprimo	0	NO
RPS27L	2	40S ribosomal protein S27-like	0	NO
RPS6KB1	2	Ribosomal protein S6 kinase beta-1	1	NO
RRM2B	2	Ribonucleoside-diphosphate reductase subunit M2 B	0	NO
RRS1	2	Ribosome biogenesis regulatory protein homolog	0	NO
SASS6	2	Spindle assembly abnormal protein 6 homolog	0	NO
SBDS	2	Ribosome maturation protein SBDS	0	YES
SC65	2	Synaptonemal complex protein SC65	0	NO
SCYL1	2	N-terminal kinase-like protein	1	NO
SEPT10	2	Septin-10	0	NO
SEPT11	2	Septin-11	0	NO
SEPT14	2	Septin-14	0	NO
SEPT3	2	Neuronal-specific septin-3	0	NO
SEPT4	2	Septin-4	0	NO
SEPT5	2	Septin-5	0	NO
SEPT8	2	Septin-8	0	NO
SESN1	2	Sestrin-1	0	NO
SETX	2	Probable helicase senataxin	0	NO
SFPQ	2	Splicing factor, proline- and glutamine-rich	1	YES
SGSM3	2	Small G protein signaling modulator 3	0	NO
SHROOM1	2	Protein Shroom1	0	NO
SHROOM2	2	Protein Shroom2	3	NO
SHROOM3	2	Protein Shroom3	0	NO
SIK1	2	Serine/threonine-protein kinase SIK1	7	NO
SKIL	2	Ski-like protein	1	NO
SLC30A9	2	Zinc transporter 9	2	NO
SLMAP	2	Sarcolemmal membrane-associated protein	0	NO
SMAD2	2	Mothers against decapentaplegic homolog 2	5	NO
SMAD3	2	Mothers against decapentaplegic homolog 3	2	NO
SMARCA5	2	SWI/SNF-related matrix-associated actin-dependent regulator of chromatin subfamily A member 5	1	NO
SMARCB1	2	SWI/SNF-related matrix-associated actin-dependent regulator of chromatin subfamily B member 1	332	YES
SMARCE1	2	SWI/SNF-related matrix-associated actin-dependent regulator of chromatin subfamily E member 1	0	NO
SMCHD1	2	Structural maintenance of chromosomes flexible hinge domain-containing protein 1	0	NO
SMEK1	2	Serine/threonine-protein phosphatase 4 regulatory subunit 3A	0	NO
SMEK2	2	Serine/threonine-protein phosphatase 4 regulatory subunit 3B	0	NO
SMG6	2	Telomerase-binding protein EST1A	4	NO
SNTB2	2	Beta-2-syntrophin	0	NO
SORBS3	2	Vinexin	0	NO
SOX2	2	Transcription factor SOX-2	0	NO
SP1	2	Transcription factor Sp1	2	NO
SP3	2	Transcription factor Sp3	2	NO
SPAG16	2	Sperm-associated antigen 16 protein	0	NO
SPAG17	2	Sperm-associated antigen 17	1	NO
SPAG4	2	Sperm-associated antigen 4 protein	0	NO
SPAG6	2	Sperm-associated antigen 6	1	NO
SPO11	2	Meiotic recombination protein SPO11	3	NO
SPTAN1	2	Spectrin alpha chain, brain	5	NO
SPTBN2	2	Spectrin beta chain, brain 2	3	NO
SPTBN4	2	Spectrin beta chain, brain 3	1	NO
SRBD1	2	S1 RNA-binding domain-containing protein 1	0	NO
SS18	2	Protein SSXT	0	YES
SSBIP1	2	SOSS complex subunit C	0	NO
SSBP1	2	Single-stranded DNA-binding protein, mitochondrial	0	NO
SSNA1	2	Sjoegren syndrome nuclear autoantigen 1	1	NO
SSSCA1	2	Sjoegren syndrome/scleroderma autoantigen 1	0	NO
STK11	2	Serine/threonine-protein kinase 11	245	YES
SUGT1	2	Suppressor of G2 allele of SKP1 homolog	0	NO
SUPT6H	2	Transcription elongation factor SPT6	0	NO
SUPV3L1	2	ATP-dependent RNA helicase SUPV3L1, mitochondrial	1	NO
SUV420H1	2	Histone-lysine N-methyltransferase SUV420H1	1	NO
SUV420H2	2	Histone-lysine N-methyltransferase SUV420H2	0	NO
SYCE1	2	Synaptonemal complex central element protein 1	0	NO
SYCP1	2	Synaptonemal complex protein 1	0	NO
SYNM	2	Synemin	0	NO
TAF10	2	Transcription initiation factor TFIID subunit 10	0	NO
TAF11	2	Transcription initiation factor TFIID subunit 11	0	NO
TAF12	2	Transcription initiation factor TFIID subunit 12	0	NO
TAF13	2	Transcription initiation factor TFIID subunit 13	0	NO
TAF1L	2	Transcription initiation factor TFIID subunit 1-like	19	NO
TAF2	2	Transcription initiation factor TFIID subunit 2	3	NO
TAF4	2	Transcription initiation factor TFIID subunit 4	0	NO
TAF4B	2	Transcription initiation factor TFIID subunit 4B	1	NO
TAF5	2	Transcription initiation factor TFIID subunit 5	0	NO
TAF7	2	Transcription initiation factor TFIID subunit 7	0	NO
TAF7L	2	Transcription initiation factor TFIID subunit 7-like	1	NO
TBCA	2	Tubulin-specific chaperone A	0	NO
TBCB	2	Tubulin-folding cofactor B	0	NO
TBCC	2	Tubulin-specific chaperone C	0	NO
TCF7L2	2	Transcription factor 7-like 2	3	NO
TCP1	2	T-complex protein 1 subunit alpha	1	NO
TEKT1	2	Tektin-1	0	NO
TEKT2	2	Tektin-2	0	NO
TEKT3	2	Tektin-3	0	NO
TEKT4	2	Tektin-4	1	NO
TEKT5	2	Tektin-5	0	NO
TEP1	2	Telomerase protein component 1	0	NO
TERF2IP	2	Telomeric repeat-binding factor 2-interacting protein 1	1	NO
TGFB1	2	Transforming growth factor beta-1	0	NO
THAP1	2	THAP domain-containing protein 1	0	NO
TIGD4	2	Tigger transposable element-derived protein 4	0	NO
TLK1	2	Serine/threonine-protein kinase tousled-like 1	1	NO
TLK2	2	Serine/threonine-protein kinase tousled-like 2	2	NO
TNKS1BP1	2	182 kDa tankyrase-1-binding protein	1	NO
TNP1	2	Spermatid nuclear transition protein 1	0	NO
TOP1MT	2	DNA topoisomerase I, mitochondrial	0	NO
TOP2B	2	DNA topoisomerase 2-beta	4	NO
TOP3A	2	DNA topoisomerase 3-alpha	2	NO
TP63	2	Tumor protein 63	6	NO
TPM1	2	Tropomyosin alpha-1 chain	0	NO
TRANK1	2	TPR and ankyrin repeat-containing protein 1	0	NO
TSC2	2	Tuberin	7	YES
TSG101	2	Tumor susceptibility gene 101 protein	0	NO
TTC8	2	Tetratricopeptide repeat protein 8	0	NO
TTLL1	2	Probable tubulin polyglutamylase TTLL1	0	NO
TTLL3	2	Tubulin monoglycylase TTLL3	2	NO
TTLL8	2	Protein monoglycylase TTLL8	0	NO
TTLL9	2	Probable tubulin polyglutamylase TTLL9	0	NO
TTN	2	Titin	92	NO
TUBA3C	2	Tubulin alpha-3C/D chain	0	NO
TUBB1	2	Tubulin beta-1 chain	0	NO
TUBB2A	2	Tubulin beta-2A chain	1	NO
TUBB2B	2	Tubulin beta-2B chain	1	NO
TUBB2C	2	Tubulin beta-2C chain	0	NO
TUBB4Q	2	Putative tubulin beta-4q chain	0	NO
TUBD1	2	Tubulin delta chain	0	NO
TXNL4A	2	Thioredoxin-like protein 4A	0	NO
TXNL4B	2	Thioredoxin-like protein 4B	0	NO
TYMS	2	Thymidylate synthase	0	NO
UBE2A	2	Ubiquitin-conjugating enzyme E2 A	0	NO
UBE2N	2	Ubiquitin-conjugating enzyme E2 N	0	NO
UBXN6	2	UBX domain-containing protein 6	0	NO
UHRF1	2	E3 ubiquitin-protein ligase UHRF1	0	NO
UNG	2	Uracil-DNA glycosylase	1	NO
USP16	2	Ubiquitin carboxyl-terminal hydrolase 16	1	NO
USP28	2	Ubiquitin carboxyl-terminal hydrolase 28	4	NO
USP3	2	Ubiquitin carboxyl-terminal hydrolase 3	0	NO
USP44	2	Ubiquitin carboxyl-terminal hydrolase 44	1	NO
VASH1	2	Vasohibin-1	0	NO
VIM	2	Vimentin	2	NO
VPS41	2	Vacuolar protein sorting-associated protein 41 homolog	1	NO
WDR6	2	WD repeat-containing protein 6	1	NO
WEE1	2	Wee1-like protein kinase	3	NO
XRCC4	2	DNA repair protein XRCC4	2	NO
YBX1	2	Nuclease-sensitive element-binding protein 1	0	NO
YEATS4	2	YEATS domain-containing protein 4	0	NO
ZC3HC1	2	Nuclear-interacting partner of ALK	0	NO
ZEB1	2	Zinc finger E-box-binding homeobox 1	2	NO
ZNF330	2	Zinc finger protein 330	0	NO
ZNF830	2	Zinc finger protein 830	1	NO
ZSWIM7	2	Zinc finger SWIM domain-containing protein 7	0	NO
A6NKZ8	1	Putative tubulin beta chain-like protein ENSP00000290377	0	NO
A6NL28	1	Putative tropomyosin alpha-3 chain-like protein	0	NO
A6NLC8	1	Putative TAF11-like protein ENSP00000332601	0	NO
A6NNZ2	1	Tubulin beta-8 chain B	0	NO
A8MPP1	1	Putative ATP-dependent RNA helicase DDX11-like protein	0	NO
ABCA2	1	ATP-binding cassette sub-family A member 2	0	NO
ABI1	1	Abl interactor 1	1	NO
ABI2	1	Abl interactor 2	0	NO
ABL1	1	Tyrosine-protein kinase ABL1	477	YES
ABL2	1	Tyrosine-protein kinase ABL2	8	YES
ACHE	1	Acetylcholinesterase	2	NO
ACTA1	1	Actin, alpha skeletal muscle	0	NO
ACTBL2	1	Beta-actin-like protein 2	0	NO
ACTC1	1	Actin, alpha cardiac muscle 1	0	NO
ACTG2	1	Actin, gamma-enteric smooth muscle	0	NO
ACTL6A	1	Actin-like protein 6A	0	NO
ACTL6B	1	Actin-like protein 6B	0	NO
ACTL7B	1	Actin-like protein 7B	0	NO
ACTL8	1	Actin-like protein 8	0	NO
ACTL9	1	Actin-like protein 9	2	NO
ACTN2	1	Alpha-actinin-2	0	NO
ACTR10	1	Actin-related protein 10	1	NO
ACTR3B	1	Actin-related protein 3B	0	NO
ACTR3C	1	Actin-related protein 3C	0	NO
ACTR6	1	Actin-related protein 6	0	NO
ACTR8	1	Actin-related protein 8	1	NO
ACTRT1	1	Actin-related protein T1	2	NO
ACTRT2	1	Actin-related protein T2	0	NO
ACVR1	1	Activin receptor type-1	1	NO
ACVR1B	1	Activin receptor type-1B	6	NO
ADCY10	1	Adenylate cyclase type 10	2	NO
ADCYAP1	1	Pituitary adenylate cyclase-activating polypeptide	0	NO
ADD1	1	Alpha-adducin	0	NO
ADD2	1	Beta-adducin	0	NO
ADNP	1	Activity-dependent neuroprotector homeobox protein	0	NO
ADRA1D	1	Alpha-1D adrenergic receptor	0	NO
ADRM1	1	Proteasomal ubiquitin receptor ADRM1	0	NO
AEN	1	Apoptosis-enhancing nuclease	0	NO
AFAP1	1	Actin filament-associated protein 1	0	NO
AFAP1L2	1	Actin filament-associated protein 1-like 2	1	NO
AGRN	1	Agrin	2	NO
AHI1	1	Jouberin	2	NO
AHR	1	Aryl hydrocarbon receptor	2	NO
AIRE	1	Autoimmune regulator	0	NO
AKAP1	1	A-kinase anchor protein 1, mitochondrial	0	NO
AKAP12	1	A-kinase anchor protein 12	4	NO
AKAP4	1	A-kinase anchor protein 4	6	NO
AKAP5	1	A-kinase anchor protein 5	0	NO
AKAP8L	1	A-kinase anchor protein 8-like	0	NO
AKAP9	1	A-kinase anchor protein 9	8	YES
ALDH9A1	1	4-trimethylaminobutyraldehyde dehydrogenase	0	NO
ALDOA	1	Fructose-bisphosphate aldolase A	1	NO
ALDOB	1	Fructose-bisphosphate aldolase B	1	NO
ALDOC	1	Fructose-bisphosphate aldolase C	0	NO
ALKBH1	1	Alkylated DNA repair protein alkB homolog 1	1	NO
ALKBH3	1	Alpha-ketoglutarate-dependent dioxygenase alkB homolog 3	0	NO
ALKBH8	1	Alkylated DNA repair protein alkB homolog 8	0	NO
ALOX15B	1	Arachidonate 15-lipoxygenase B	0	NO
ANAPC5	1	Anaphase-promoting complex subunit 5	6	NO
ANK2	1	Ankyrin-2	10	NO
ANK3	1	Ankyrin-3	2	NO
ANKRA2	1	Ankyrin repeat family A protein 2	0	NO
ANKRD54	1	Ankyrin repeat domain-containing protein 54	0	NO
ANXA1	1	Annexin A1	2	NO
APBB1IP	1	Amyloid beta A4 precursor protein-binding family B member 1-interacting protein	7	NO
APBB2	1	Amyloid beta A4 precursor protein-binding family B member 2	1	NO
APEX1	1	DNA-(apurinic or apyrimidinic site) lyase	0	NO
APEX2	1	DNA-(apurinic or apyrimidinic site) lyase 2	0	NO
APP	1	Amyloid beta A4 protein	0	NO
APPL1	1	DCC-interacting protein 13-alpha	1	NO
APPL2	1	DCC-interacting protein 13-beta	0	NO
ARAP3	1	Arf-GAP with Rho-GAP domain, ANK repeat and PH domain-containing protein 3	6	NO
ARHGAP21	1	Rho GTPase-activating protein 21	0	NO
ARHGAP24	1	Rho GTPase-activating protein 24	0	NO
ARHGAP26	1	Rho GTPase-activating protein 26	0	NO
ARHGAP39	1	Rho GTPase-activating protein 39	0	NO
ARHGDIA	1	Rho GDP-dissociation inhibitor 1	0	NO
ARHGDIB	1	Rho GDP-dissociation inhibitor 2	0	NO
ARID4A	1	AT-rich interactive domain-containing protein 4A	1	NO
ARID4B	1	AT-rich interactive domain-containing protein 4B	1	NO
ARPC1B	1	Actin-related protein 2/3 complex subunit 1B	0	NO
ARPC2	1	Actin-related protein 2/3 complex subunit 2	0	NO
ARPC3	1	Actin-related protein 2/3 complex subunit 3	0	NO
ARPC4	1	Actin-related protein 2/3 complex subunit 4	0	NO
ARPC5	1	Actin-related protein 2/3 complex subunit 5	0	NO
ARPC5L	1	Actin-related protein 2/3 complex subunit 5-like protein	0	NO
ARPM1	1	Actin-related protein M1	0	NO
ASCL1	1	Achaete-scute homolog 1	0	NO
ASH1L	1	Probable histone-lysine N-methyltransferase ASH1L	3	NO
ASH2L	1	Set1/Ash2 histone methyltransferase complex subunit ASH2	1	NO
ASTE1	1	Protein asteroid homolog 1	0	NO
ATAD5	1	ATPase family AAA domain-containing protein 5	0	NO
ATIC	1	Bifunctional purine biosynthesis protein PURH	0	YES
ATMIN	1	ATM interactor	0	NO
ATXN3	1	Ataxin-3	0	NO
AURKAIP1	1	Aurora kinase A-interacting protein	0	NO
AVPI1	1	Arginine vasopressin-induced protein 1	1	NO
AZI1	1	5-azacytidine-induced protein 1	2	NO
B2CW77	1	Killin	0	NO
B9D2	1	B9 domain-containing protein 2	0	NO
BANF1	1	Barrier-to-autointegration factor	0	NO
BANP	1	Protein BANP	0	NO
BARX1	1	Homeobox protein BarH-like 1	0	NO
BARX2	1	Homeobox protein BarH-like 2	0	NO
BASP1	1	Brain acid soluble protein 1	0	NO
BAZ1A	1	Bromodomain adjacent to zinc finger domain protein 1A	5	NO
BBS5	1	Bardet-Biedl syndrome 5 protein	0	NO
BCAT1	1	Branched-chain-amino-acid aminotransferase, cytosolic	0	NO
BCL2L11	1	Bcl-2-like protein 11	0	NO
BCL3	1	B-cell lymphoma 3 protein	1	YES
BCR	1	Breakpoint cluster region protein	4	YES
BEX2	1	Protein BEX2	0	NO
BICD2	1	Protein bicaudal D homolog 2	1	NO
BLCAP	1	Bladder cancer-associated protein	0	NO
BMP2	1	Bone morphogenetic protein 2	0	NO
BOP1	1	Ribosome biogenesis protein BOP1	0	NO
BPTF	1	Nucleosome-remodeling factor subunit BPTF	0	NO
BRSK1	1	BR serine/threonine-protein kinase 1	4	NO
BSN	1	Protein bassoon	1	NO
BTG4	1	Protein BTG4	0	NO
BTRC	1	F-box/WD repeat-containing protein 1A	0	NO
C16orf48	1	Uncharacterized protein C16orf48	0	NO
C16orf63	1	LisH domain-containing protein C16orf63	0	NO
C1orf124	1	Zinc finger RAD18 domain-containing protein C1orf124	0	NO
C1orf49	1	Uncharacterized protein C1orf49	0	NO
C20orf69	1	Putative uncharacterized protein C20orf69	0	NO
C3orf10	1	Probable protein BRICK1	0	NO
C8orf45	1	Uncharacterized protein C8orf45	0	NO
CABLES1	1	CDK5 and ABL1 enzyme substrate 1	0	NO
CABLES2	1	CDK5 and ABL1 enzyme substrate 2	0	NO
CABP1	1	Calcium-binding protein 1	1	NO
CABYR	1	Calcium-binding tyrosine phosphorylation-regulated protein	0	NO
CALCOCO1	1	Calcium-binding and coiled-coil domain-containing protein 1	0	NO
CALCOCO2	1	Calcium-binding and coiled-coil domain-containing protein 2	0	NO
CALD1	1	Caldesmon	0	NO
CALR	1	Calreticulin	0	NO
CAMK2B	1	Calcium/calmodulin-dependent protein kinase type II subunit beta	1	NO
CAMSAP1	1	Calmodulin-regulated spectrin-associated protein 1	1	NO
CAMSAP1L1	1	Calmodulin-regulated spectrin-associated protein 2	1	NO
CAMTA2	1	Calmodulin-binding transcription activator 2	0	NO
CAPZA1	1	F-actin-capping protein subunit alpha-1	0	NO
CAPZB	1	F-actin-capping protein subunit beta	0	NO
CASP3	1	Caspase-3	1	NO
CASP8	1	Caspase-8	2	NO
CASP8AP2	1	CASP8-associated protein 2	0	NO
CASS4	1	Cas scaffolding protein family member 4	0	NO
CAV2	1	Caveolin-2	0	NO
CBX2	1	Chromobox protein homolog 2	0	NO
CBX4	1	E3 SUMO-protein ligase CBX4	0	NO
CBX6	1	Chromobox protein homolog 6	0	NO
CBX7	1	Chromobox protein homolog 7	0	NO
CBX8	1	Chromobox protein homolog 8	0	NO
CC2D2A	1	Coiled-coil and C2 domain-containing protein 2A	0	NO
CCAR1	1	Cell division cycle and apoptosis regulator protein 1	1	NO
CCDC111	1	Coiled-coil domain-containing protein 111	1	NO
CCDC64	1	Bicaudal D-related protein 1	0	NO
CCDC85B	1	Coiled-coil domain-containing protein 85B	0	NO
CCNB1IP1	1	E3 ubiquitin-protein ligase CCNB1IP1	0	NO
CCNB3	1	G2/mitotic-specific cyclin-B3	4	NO
CCND2	1	G1/S-specific cyclin-D2	1	YES
CCND3	1	G1/S-specific cyclin-D3	0	YES
CCNDBP1	1	Cyclin-D1-binding protein 1	0	NO
CCNO	1	Cyclin-O	0	NO
CCNT1	1	Cyclin-T1	2	NO
CCNT2	1	Cyclin-T2	1	NO
CCNY	1	Cyclin-Y	0	NO
CCPG1	1	Cell cycle progression protein 1	0	NO
CCT3	1	T-complex protein 1 subunit gamma	0	NO
CD2BP2	1	CD2 antigen cytoplasmic tail-binding protein 2	0	NO
CDC14B	1	Dual specificity protein phosphatase CDC14B	0	NO
CDC42BPB	1	Serine/threonine-protein kinase MRCK beta	8	NO
CDC42EP2	1	Cdc42 effector protein 2	0	NO
CDC42EP4	1	Cdc42 effector protein 4	0	NO
CDC42EP5	1	Cdc42 effector protein 5	0	NO
CDC42SE1	1	CDC42 small effector protein 1	0	NO
CDC42SE2	1	CDC42 small effector protein 2	0	NO
CDC5L	1	Cell division cycle 5-like protein	4	NO
CDC73	1	Parafibromin	39	NO
CDK11A	1	Cell division protein kinase 11A	0	NO
CDK11B	1	Cell division protein kinase 11B	1	NO
CDK13	1	Cell division protein kinase 13	3	NO
CDK3	1	Cell division protein kinase 3	1	NO
CDK6	1	Cell division protein kinase 6	2	YES
CDK9	1	Cell division protein kinase 9	1	NO
CDX2	1	Homeobox protein CDX-2	1	YES
CDY1	1	Testis-specific chromodomain protein Y 1	0	NO
CDY2A	1	Testis-specific chromodomain protein Y 2	0	NO
CDYL	1	Chromodomain Y-like protein	0	NO
CDYL2	1	Chromodomain Y-like protein 2	1	NO
CEBPG	1	CCAAT/enhancer-binding protein gamma	0	NO
CENPBD1	1	CENPB DNA-binding domain-containing protein 1	0	NO
CEP135	1	Centrosomal protein of 135 kDa	1	NO
CEP192	1	Centrosomal protein of 192 kDa	0	NO
CEP290	1	Centrosomal protein of 290 kDa	1	NO
CEP97	1	Centrosomal protein of 97 kDa	0	NO
CFL1	1	Cofilin-1	0	NO
CFL2	1	Cofilin-2	2	NO
CGGBP1	1	CGG triplet repeat-binding protein 1	0	NO
CHD5	1	Chromodomain-helicase-DNA-binding protein 5	7	NO
CHD6	1	Chromodomain-helicase-DNA-binding protein 6	4	NO
CHD7	1	Chromodomain-helicase-DNA-binding protein 7	3	NO
CHD9	1	Chromodomain-helicase-DNA-binding protein 9	6	NO
CHMP1B	1	Charged multivesicular body protein 1b	0	NO
CHRNA4	1	Neuronal acetylcholine receptor subunit alpha-4	1	NO
CIAO1	1	Probable cytosolic iron-sulfur protein assembly protein CIAO1	0	NO
CKS1B	1	Cyclin-dependent kinases regulatory subunit 1	0	NO
CLIC5	1	Chloride intracellular channel protein 5	0	NO
CLNS1A	1	Methylosome subunit pICln	0	NO
CLP1	1	Polyribonucleotide 5&#39;-hydroxyl-kinase Clp1	0	NO
CNN1	1	Calponin-1	0	NO
CNN2	1	Calponin-2	0	NO
CNP	1	2&#39;,3&#39;-cyclic-nucleotide 3&#39;-phosphodiesterase	0	NO
CNTLN	1	Centlein	0	NO
COMMD5	1	COMM domain-containing protein 5	0	NO
COPS5	1	COP9 signalosome complex subunit 5	0	NO
CORO1B	1	Coronin-1B	1	NO
COTL1	1	Coactosin-like protein	1	NO
CPSF6	1	Cleavage and polyadenylation specificity factor subunit 6	0	NO
CRCP	1	DNA-directed RNA polymerase III subunit RPC9	0	NO
CREB1	1	Cyclic AMP-responsive element-binding protein 1	1	YES
CREB3	1	Cyclic AMP-responsive element-binding protein 3	0	NO
CREBBP	1	CREB-binding protein	3	YES
CREBL2	1	cAMP-responsive element-binding protein-like 2	0	NO
CREBZF	1	CREB/ATF bZIP transcription factor	0	NO
CRIPAK	1	Cysteine-rich PAK1 inhibitor	0	NO
CROCC	1	Rootletin	2	NO
CRX	1	Cone-rod homeobox protein	2	NO
CRY1	1	Cryptochrome-1	0	NO
CRY2	1	Cryptochrome-2	1	NO
CSNK1D	1	Casein kinase I isoform delta	2	NO
CSNK1E	1	Casein kinase I isoform epsilon	2	NO
CSNK2A2	1	Casein kinase II subunit alpha&#39;	1	NO
CSRP2BP	1	Cysteine-rich protein 2-binding protein	0	NO
CSRP3	1	Cysteine and glycine-rich protein 3	0	NO
CTCFL	1	Transcriptional repressor CTCFL	1	NO
CTDP1	1	RNA polymerase II subunit A C-terminal domain phosphatase	0	NO
CTGF	1	Connective tissue growth factor	0	NO
CTNNA2	1	Catenin alpha-2	4	NO
CTTN	1	Src substrate cortactin	0	NO
CUL7	1	Cullin-7	1	NO
CUL9	1	Cullin-9	1	NO
CUX1	1	Homeobox protein cut-like 1	1	NO
CUZD1	1	CUB and zona pellucida-like domain-containing protein 1	0	NO
CYLC1	1	Cylicin-1	1	NO
CYS1	1	Cystin-1	0	NO
CYTSA	1	Cytospin-A	0	NO
DBF4B	1	Protein DBF4 homolog B	0	NO
DBNL	1	Drebrin-like protein	0	NO
DCAF12	1	DDB1- and CUL4-associated factor 12	0	NO
DCLK2	1	Serine/threonine-protein kinase DCLK2	0	NO
DCTN4	1	Dynactin subunit 4	1	NO
DCTN5	1	Dynactin subunit 5	1	NO
DCTN6	1	Dynactin subunit 6	0	NO
DDX20	1	Probable ATP-dependent RNA helicase DDX20	2	NO
DEAF1	1	Deformed epidermal autoregulatory factor 1 homolog	0	NO
DGKQ	1	Diacylglycerol kinase theta	1	NO
DHCR24	1	24-dehydrocholesterol reductase	0	NO
DHH	1	Desert hedgehog protein	0	NO
DHX9	1	ATP-dependent RNA helicase A	0	NO
DIAPH1	1	Protein diaphanous homolog 1	0	NO
DLX1	1	Homeobox protein DLX-1	0	NO
DLX2	1	Homeobox protein DLX-2	0	NO
DMAP1	1	DNA methyltransferase 1-associated protein 1	0	NO
DMTF1	1	Cyclin-D-binding Myb-like transcription factor 1	1	NO
DNAH11	1	Dynein heavy chain 11, axonemal	4	NO
DNAH5	1	Dynein heavy chain 5, axonemal	2	NO
DNAH6	1	Dynein heavy chain 6, axonemal	0	NO
DNAH8	1	Dynein heavy chain 8, axonemal	10	NO
DNAI2	1	Dynein intermediate chain 2, axonemal	1	NO
DNAJB2	1	DnaJ homolog subfamily B member 2	0	NO
DNAJC2	1	DnaJ homolog subfamily C member 2	1	NO
DNAJC7	1	DnaJ homolog subfamily C member 7	0	NO
DNAL4	1	Dynein light chain 4, axonemal	0	NO
DNASE1	1	Deoxyribonuclease-1	0	NO
DNASE2	1	Deoxyribonuclease-2-alpha	0	NO
DNASE2B	1	Deoxyribonuclease-2-beta	0	NO
DNMBP	1	Dynamin-binding protein	0	NO
DNMT3L	1	DNA (cytosine-5)-methyltransferase 3-like	0	NO
DNTT	1	DNA nucleotidylexotransferase	0	NO
DOCK2	1	Dedicator of cytokinesis protein 2	0	NO
DOCK7	1	Dedicator of cytokinesis protein 7	0	NO
DPYSL2	1	Dihydropyrimidinase-related protein 2	1	NO
DRP2	1	Dystrophin-related protein 2	0	NO
DSP	1	Desmoplakin	6	NO
DTX3L	1	E3 ubiquitin-protein ligase DTX3L	1	NO
DTYMK	1	Thymidylate kinase	0	NO
DUSP1	1	Dual specificity protein phosphatase 1	0	NO
DUT	1	Deoxyuridine 5&#39;-triphosphate nucleotidohydrolase, mitochondrial	0	NO
DVL1	1	Segment polarity protein dishevelled homolog DVL-1	0	NO
DYNC1I2	1	Cytoplasmic dynein 1 intermediate chain 2	0	NO
DYNC1LI2	1	Cytoplasmic dynein 1 light intermediate chain 2	1	NO
DYNLRB1	1	Dynein light chain roadblock-type 1	0	NO
DYNLRB2	1	Dynein light chain roadblock-type 2	0	NO
E2F1	1	Transcription factor E2F1	0	NO
E2F4	1	Transcription factor E2F4	1	NO
E2F6	1	Transcription factor E2F6	1	NO
E2F7	1	Transcription factor E2F7	1	NO
E2F8	1	Transcription factor E2F8	0	NO
EDA	1	Ectodysplasin-A	1	NO
EDF1	1	Endothelial differentiation-related factor 1	0	NO
EED	1	Polycomb protein EED	1	NO
EEPD1	1	Endonuclease/exonuclease/phosphatase family domain-containing protein 1	0	NO
EGF	1	Pro-epidermal growth factor	1	NO
EGFL6	1	Epidermal growth factor-like protein 6	2	NO
EGFR	1	Epidermal growth factor receptor	6435	YES
EGR1	1	Early growth response protein 1	0	NO
EID1	1	EP300-interacting inhibitor of differentiation 1	0	NO
EIF4E	1	Eukaryotic translation initiation factor 4E	1	NO
EIF4EBP1	1	Eukaryotic translation initiation factor 4E-binding protein 1	0	NO
EIF4G2	1	Eukaryotic translation initiation factor 4 gamma 2	1	NO
ELMO1	1	Engulfment and cell motility protein 1	0	NO
ELMO2	1	Engulfment and cell motility protein 2	0	NO
ELMO3	1	Engulfment and cell motility protein 3	0	NO
ELMOD1	1	ELMO domain-containing protein 1	0	NO
ELMOD2	1	ELMO domain-containing protein 2	0	NO
ELMOD3	1	ELMO domain-containing protein 3	0	NO
ELP2	1	Elongator complex protein 2	3	NO
ELP3	1	Elongator complex protein 3	0	NO
ELP4	1	Elongator complex protein 4	0	NO
EML1	1	Echinoderm microtubule-associated protein-like 1	2	NO
EML2	1	Echinoderm microtubule-associated protein-like 2	1	NO
EML3	1	Echinoderm microtubule-associated protein-like 3	0	NO
EML5	1	Echinoderm microtubule-associated protein-like 5	0	NO
EML6	1	Echinoderm microtubule-associated protein-like 6	0	NO
EMSY	1	Protein EMSY	0	NO
ENAH	1	Protein enabled homolog	0	NO
ENC1	1	Ectoderm-neural cortex protein 1	1	NO
EPB41	1	Protein 4.1	0	NO
EPB41L1	1	Band 4.1-like protein 1	0	NO
EPB41L2	1	Band 4.1-like protein 2	2	NO
EPB41L3	1	Band 4.1-like protein 3	0	NO
EPB41L4A	1	Band 4.1-like protein 4A	0	NO
EPB41L5	1	Band 4.1-like protein 5	0	NO
EPC1	1	Enhancer of polycomb homolog 1	1	NO
EPC2	1	Enhancer of polycomb homolog 2	1	NO
EPPK1	1	Epiplakin	0	NO
ERC2	1	ERC protein 2	0	NO
ERH	1	Enhancer of rudimentary homolog	0	NO
ERMN	1	Ermin	0	NO
ERN1	1	Serine/threonine-protein kinase/endoribonuclease IRE1	9	NO
ERN2	1	Serine/threonine-protein kinase/endoribonuclease IRE2	4	NO
ESX1	1	Homeobox protein ESX1	0	NO
ETS1	1	Protein C-ets-1	3	NO
EVL	1	Ena/VASP-like protein	2	NO
EXOC7	1	Exocyst complex component 7	0	NO
EYA1	1	Eyes absent homolog 1	3	NO
EYA2	1	Eyes absent homolog 2	0	NO
EYA4	1	Eyes absent homolog 4	2	NO
EZH1	1	Histone-lysine N-methyltransferase EZH1	0	NO
FAAH	1	Fatty-acid amide hydrolase 1	1	NO
FAAP100	1	Fanconi anemia-associated protein of 100 kDa	0	NO
FABP1	1	Fatty acid-binding protein, liver	0	NO
FAM175A	1	BRCA1-A complex subunit Abraxas	1	NO
FAM5B	1	Protein FAM5B	0	NO
FAM5C	1	Protein FAM5C	3	NO
FAM65B	1	Protein FAM65B	0	NO
FANCA	1	Fanconi anemia group A protein	3	YES
FANCB	1	Fanconi anemia group B protein	0	NO
FANCE	1	Fanconi anemia group E protein	0	YES
FANCF	1	Fanconi anemia group F protein	1	YES
FANCL	1	E3 ubiquitin-protein ligase FANCL	0	NO
FARP1	1	FERM, RhoGEF and pleckstrin domain-containing protein 1	2	NO
FARP2	1	FERM, RhoGEF and pleckstrin domain-containing protein 2	0	NO
FBLIM1	1	Filamin-binding LIM protein 1	0	NO
FBXO4	1	F-box only protein 4	0	NO
FBXO45	1	F-box/SPRY domain-containing protein 1	1	NO
FBXW11	1	F-box/WD repeat-containing protein 11	1	NO
FBXW7	1	F-box/WD repeat-containing protein 7	272	YES
FERMT1	1	Fermitin family homolog 1	0	NO
FERMT2	1	Fermitin family homolog 2	0	NO
FEV	1	Protein FEV	0	YES
FGD1	1	FYVE, RhoGEF and PH domain-containing protein 1	3	NO
FGD2	1	FYVE, RhoGEF and PH domain-containing protein 2	1	NO
FGD3	1	FYVE, RhoGEF and PH domain-containing protein 3	1	NO
FGD4	1	FYVE, RhoGEF and PH domain-containing protein 4	1	NO
FGD5	1	FYVE, RhoGEF and PH domain-containing protein 5	1	NO
FGD6	1	FYVE, RhoGEF and PH domain-containing protein 6	1	NO
FGF2	1	Heparin-binding growth factor 2	1	NO
FHIT	1	Bis(5&#39;-adenosyl)-triphosphatase	0	NO
FHOD1	1	FH1/FH2 domain-containing protein 1	2	NO
FHOD3	1	FH1/FH2 domain-containing protein 3	4	NO
FKBP4	1	Peptidyl-prolyl cis-trans isomerase FKBP4	0	NO
FKSG43	1	Putative FERM domain-containing protein FKSG43	0	NO
FLII	1	Protein flightless-1 homolog	1	NO
FLNC	1	Filamin-C	7	NO
FLOT1	1	Flotillin-1	0	NO
FNBP1	1	Formin-binding protein 1	0	YES
FNBP1L	1	Formin-binding protein 1-like	0	NO
FNTA	1	Protein farnesyltransferase/geranylgeranyltransferase type-1 subunit alpha	0	NO
FOS	1	Proto-oncogene c-Fos	2	NO
FOXA2	1	Hepatocyte nuclear factor 3-beta	2	NO
FOXD3	1	Forkhead box protein D3	0	NO
FOXE1	1	Forkhead box protein E1	0	NO
FRMD1	1	FERM domain-containing protein 1	0	NO
FRMD3	1	FERM domain-containing protein 3	1	NO
FRMD4A	1	FERM domain-containing protein 4A	0	NO
FRMD4B	1	FERM domain-containing protein 4B	0	NO
FRMD5	1	FERM domain-containing protein 5	0	NO
FRMD6	1	FERM domain-containing protein 6	1	NO
FRMD7	1	FERM domain-containing protein 7	0	NO
FRMD8	1	FERM domain-containing protein 8	1	NO
FRMPD1	1	FERM and PDZ domain-containing protein 1	3	NO
FRMPD2	1	FERM and PDZ domain-containing protein 2	1	NO
FRMPD3	1	FERM and PDZ domain-containing protein 3	3	NO
FRMPD4	1	FERM and PDZ domain-containing protein 4	9	NO
FSCN3	1	Fascin-3	0	NO
FTCD	1	Formimidoyltransferase-cyclodeaminase	0	NO
FUBP1	1	Far upstream element-binding protein 1	3	NO
FUZ	1	Protein fuzzy homolog	0	NO
FYN	1	Tyrosine-protein kinase Fyn	6	NO
G0S2	1	G0/G1 switch regulatory protein 2	0	NO
G3BP1	1	Ras GTPase-activating protein-binding protein 1	0	NO
GABARAPL1	1	Gamma-aminobutyric acid receptor-associated protein-like 1	0	NO
GABARAPL2	1	Gamma-aminobutyric acid receptor-associated protein-like 2	0	NO
GABARAPL3	1	Gamma-aminobutyric acid receptor-associated protein-like 3	0	NO
GADD45B	1	Growth arrest and DNA damage-inducible protein GADD45 beta	0	NO
GADD45GIP1	1	Growth arrest and DNA damage-inducible proteins-interacting protein 1	0	NO
GAK	1	Cyclin-G-associated kinase	3	NO
GAN	1	Gigaxonin	0	NO
GART	1	Trifunctional purine biosynthetic protein adenosine-3	0	NO
GAS2L3	1	GAS2-like protein 3	0	NO
GAS7	1	Growth arrest-specific protein 7	0	YES
GBX1	1	Homeobox protein GBX-1	0	NO
GDPD2	1	Glycerophosphoinositol inositolphosphodiesterase GDPD2	0	NO
GEN1	1	Flap endonuclease GEN homolog 1	5	NO
GFAP	1	Glial fibrillary acidic protein	0	NO
GINS1	1	DNA replication complex GINS protein PSF1	0	NO
GINS2	1	DNA replication complex GINS protein PSF2	0	NO
GINS3	1	DNA replication complex GINS protein PSF3	0	NO
GINS4	1	DNA replication complex GINS protein SLD5	0	NO
GLI2	1	Zinc finger protein GLI2	1	NO
GLI3	1	Zinc finger protein GLI3	5	NO
GLMN	1	Glomulin	0	NO
GMNN	1	Geminin	0	NO
GNE	1	Bifunctional UDP-N-acetylglucosamine 2-epimerase/N-acetylmannosamine kinase	0	NO
GNL1	1	Guanine nucleotide-binding protein-like 1	0	NO
GPAA1	1	Glycosylphosphatidylinositol anchor attachment 1 protein	0	NO
GPHN	1	Gephyrin	0	YES
GPR132	1	Probable G-protein coupled receptor 132	1	NO
GPS1	1	COP9 signalosome complex subunit 1	1	NO
GPS2	1	G protein pathway suppressor 2	0	NO
GPX1	1	Glutathione peroxidase 1	1	NO
GRINL1A	1	Protein GRINL1A	0	NO
GSG2	1	Serine/threonine-protein kinase haspin	0	NO
GSPT1	1	Eukaryotic peptide chain release factor GTP-binding subunit ERF3A	2	NO
GSPT2	1	Eukaryotic peptide chain release factor GTP-binding subunit ERF3B	0	NO
GTF2A1L	1	TFIIA-alpha and beta-like factor	0	NO
GTF2B	1	Transcription initiation factor IIB	1	NO
GTF2E1	1	General transcription factor IIE subunit 1	0	NO
GTF2E2	1	Transcription initiation factor IIE subunit beta	0	NO
GTF2F1	1	General transcription factor IIF subunit 1	0	NO
GTF2H2C	1	General transcription factor IIH subunit 2-like protein	0	NO
GTF2H5	1	General transcription factor IIH subunit 5	0	NO
GTF2I	1	General transcription factor II-I	0	NO
GTPBP10	1	GTP-binding protein 10	0	NO
GYS2	1	Glycogen [starch] synthase, liver	0	NO
H1F0	1	Histone H1.0	0	NO
H1FNT	1	Testis-specific H1 histone	0	NO
H1FOO	1	Histone H1oo	0	NO
H1FX	1	Histone H1x	0	NO
H2AFB1	1	Histone H2A-Bbd type 1	0	NO
H2AFB2	1	Histone H2A-Bbd type 2/3	0	NO
H2AFJ	1	Histone H2A.J	0	NO
H2AFV	1	Histone H2A.V	0	NO
H2AFY2	1	Core histone macro-H2A.2	0	NO
H2AFZ	1	Histone H2A.Z	0	NO
H2BFM	1	Histone H2B type F-M	0	NO
H2BFS	1	Histone H2B type F-S	0	NO
H2BFWT	1	Histone H2B type W-T	0	NO
H3F3A	1	Histone H3.3	0	NO
H3F3C	1	Histone H3.3C	0	NO
HAP1	1	Huntingtin-associated protein 1	0	NO
HBP1	1	HMG box-containing protein 1	0	NO
HDAC1	1	Histone deacetylase 1	0	NO
HDAC5	1	Histone deacetylase 5	0	NO
HDAC7	1	Histone deacetylase 7	2	NO
HDAC8	1	Histone deacetylase 8	0	NO
HECTD3	1	E3 ubiquitin-protein ligase HECTD3	0	NO
HES2	1	Transcription factor HES-2	0	NO
HES5	1	Transcription factor HES-5	0	NO
HESX1	1	Homeobox expressed in ES cells 1	0	NO
HGF	1	Hepatocyte growth factor	2	NO
HINT1	1	Histidine triad nucleotide-binding protein 1	0	NO
HIP1R	1	Huntingtin-interacting protein 1-related protein	0	NO
HIRA	1	Protein HIRA	0	NO
HIST1H1A	1	Histone H1.1	0	NO
HIST1H1B	1	Histone H1.5	2	NO
HIST1H1C	1	Histone H1.2	0	NO
HIST1H1D	1	Histone H1.3	0	NO
HIST1H1E	1	Histone H1.4	1	NO
HIST1H2AA	1	Histone H2A type 1-A	0	NO
HIST1H2AB	1	Histone H2A type 1-B/E	0	NO
HIST1H2AC	1	Histone H2A type 1-C	0	NO
HIST1H2AD	1	Histone H2A type 1-D	0	NO
HIST1H2AH	1	Histone H2A type 1-H	0	NO
HIST1H2AJ	1	Histone H2A type 1-J	0	NO
HIST1H2AK	1	Histone H2A type 1	0	NO
HIST1H2BA	1	Histone H2B type 1-A	1	NO
HIST1H2BB	1	Histone H2B type 1-B	0	NO
HIST1H2BC	1	Histone H2B type 1-C/E/F/G/I	0	NO
HIST1H2BD	1	Histone H2B type 1-D	0	NO
HIST1H2BH	1	Histone H2B type 1-H	0	NO
HIST1H2BJ	1	Histone H2B type 1-J	0	NO
HIST1H2BK	1	Histone H2B type 1-K	0	NO
HIST1H2BL	1	Histone H2B type 1-L	0	NO
HIST1H2BM	1	Histone H2B type 1-M	1	NO
HIST1H2BN	1	Histone H2B type 1-N	0	NO
HIST1H2BO	1	Histone H2B type 1-O	0	NO
HIST1H3F	1	Histone H3.1	0	NO
HIST1H4A	1	Histone H4	0	NO
HIST1H4G	1	Histone H4-like protein type G	0	NO
HIST2H2AA3	1	Histone H2A type 2-A	0	NO
HIST2H2AB	1	Histone H2A type 2-B	1	NO
HIST2H2AC	1	Histone H2A type 2-C	0	NO
HIST2H2BC	1	Putative histone H2B type 2-C	0	NO
HIST2H2BD	1	Putative histone H2B type 2-D	0	NO
HIST2H2BE	1	Histone H2B type 2-E	0	NO
HIST2H2BF	1	Histone H2B type 2-F	0	NO
HIST2H3A	1	Histone H3.2	0	NO
HIST3H2A	1	Histone H2A type 3	0	NO
HIST3H2BB	1	Histone H2B type 3-B	0	NO
HIST3H3	1	Histone H3.1t	0	NO
HLF	1	Hepatic leukemia factor	0	YES
HMBS	1	Porphobilinogen deaminase	0	NO
HMGB1L1	1	Putative high mobility group protein B1-like 1	0	NO
HMGB1L10	1	Putative high mobility group protein 1-like 10	0	NO
HMGB4	1	High mobility group protein B4	0	NO
HMGN3	1	High mobility group nucleosome-binding domain-containing protein 3	0	NO
HMGN5	1	High mobility group nucleosome-binding domain-containing protein 5	1	NO
HNF1A	1	Hepatocyte nuclear factor 1-alpha	109	NO
HNRNPA1	1	Heterogeneous nuclear ribonucleoprotein A1	0	NO
HNRNPAB	1	Heterogeneous nuclear ribonucleoprotein A/B	0	NO
HNRNPD	1	Heterogeneous nuclear ribonucleoprotein D0	0	NO
HORMAD1	1	HORMA domain-containing protein 1	1	NO
HORMAD2	1	HORMA domain-containing protein 2	0	NO
HOXD10	1	Homeobox protein Hox-D10	0	NO
HOXD12	1	Homeobox protein Hox-D12	0	NO
HOXD13	1	Homeobox protein Hox-D13	0	YES
HP1BP3	1	Heterochromatin protein 1-binding protein 3	2	NO
HPGD	1	15-hydroxyprostaglandin dehydrogenase [NAD+]	0	NO
HRAS	1	GTPase HRas	647	YES
HSBP1	1	Heat shock factor-binding protein 1	0	NO
HTT	1	Huntingtin	1	NO
ID4	1	DNA-binding protein inhibitor ID-4	0	NO
IDE	1	Insulin-degrading enzyme	1	NO
IFI16	1	Gamma-interferon-inducible protein 16	0	NO
IFNG	1	Interferon gamma	0	NO
IFNW1	1	Interferon omega-1	0	NO
IFT20	1	Intraflagellar transport protein 20 homolog	0	NO
IFT57	1	Intraflagellar transport protein 57 homolog	2	NO
IFT80	1	Intraflagellar transport protein 80 homolog	0	NO
IFT88	1	Intraflagellar transport protein 88 homolog	0	NO
IGBP1	1	Immunoglobulin-binding protein 1	1	NO
IGF1	1	Insulin-like growth factor I	1	NO
IGF2BP2	1	Insulin-like growth factor 2 mRNA-binding protein 2	0	NO
IGFBP4	1	Insulin-like growth factor-binding protein 4	0	NO
IKBKAP	1	Elongator complex protein 1	4	NO
IKBKE	1	Inhibitor of nuclear factor kappa-B kinase subunit epsilon	3	NO
IKBKG	1	NF-kappa-B essential modulator	0	NO
IKZF1	1	DNA-binding protein Ikaros	1	YES
IL12A	1	Interleukin-12 subunit alpha	0	NO
IL12B	1	Interleukin-12 subunit beta	0	NO
IL8	1	Interleukin-8	0	NO
ILF3	1	Interleukin enhancer-binding factor 3	0	NO
ILK	1	Integrin-linked protein kinase	1	NO
ILKAP	1	Integrin-linked kinase-associated serine/threonine phosphatase 2C	0	NO
INA	1	Alpha-internexin	1	NO
ING1	1	Inhibitor of growth protein 1	0	NO
ING2	1	Inhibitor of growth protein 2	0	NO
ING5	1	Inhibitor of growth protein 5	0	NO
INO80	1	Putative DNA helicase INO80 complex homolog 1	0	NO
INPP5E	1	72 kDa inositol polyphosphate 5-phosphatase	1	NO
INPPL1	1	Phosphatidylinositol-3,4,5-trisphosphate 5-phosphatase 2	2	NO
IRF6	1	Interferon regulatory factor 6	0	NO
IVNS1ABP	1	Influenza virus NS1A-binding protein	1	NO
JAG2	1	Protein jagged-2	3	NO
JAK1	1	Tyrosine-protein kinase JAK1	54	YES
JAK2	1	Tyrosine-protein kinase JAK2	25930	YES
JAK3	1	Tyrosine-protein kinase JAK3	31	YES
JARID2	1	Protein Jumonji	2	NO
JDP2	1	Jun dimerization protein 2	0	NO
JMJD5	1	JmjC domain-containing protein 5	0	NO
JRKL	1	Jerky protein homolog-like	0	NO
KAT2A	1	Histone acetyltransferase KAT2A	0	NO
KATNAL1	1	Katanin p60 ATPase-containing subunit A-like 1	0	NO
KATNAL2	1	Katanin p60 ATPase-containing subunit A-like 2	1	NO
KBTBD10	1	Kelch repeat and BTB domain-containing protein 10	0	NO
KCNQ1	1	Potassium voltage-gated channel subfamily KQT member 1	0	NO
KCTD11	1	BTB/POZ domain-containing protein KCTD11	0	NO
KCTD13	1	BTB/POZ domain-containing adapter for CUL3-mediated RhoA degradation protein 1	0	NO
KDM1A	1	Lysine-specific histone demethylase 1A	1	NO
KDM5A	1	Lysine-specific demethylase 5A	2	YES
KIAA0174	1	IST1 homolog	0	NO
KIAA1949	1	Phostensin	0	NO
KIF12	1	Kinesin-like protein KIF12	0	NO
KIF13A	1	Kinesin-like protein KIF13A	2	NO
KIF16B	1	Kinesin-like protein KIF16B	6	NO
KIF17	1	Kinesin-like protein KIF17	0	NO
KIF18B	1	Kinesin-like protein KIF18B	0	NO
KIF19	1	Kinesin-like protein KIF19	0	NO
KIF1A	1	Kinesin-like protein KIF1A	1	NO
KIF1C	1	Kinesin-like protein KIF1C	2	NO
KIF20A	1	Kinesin-like protein KIF20A	0	NO
KIF21A	1	Kinesin-like protein KIF21A	1	NO
KIF21B	1	Kinesin-like protein KIF21B	0	NO
KIF24	1	Kinesin-like protein KIF24	0	NO
KIF26B	1	Kinesin-like protein KIF26B	0	NO
KIF27	1	Kinesin-like protein KIF27	0	NO
KIF3A	1	Kinesin-like protein KIF3A	0	NO
KIF3B	1	Kinesin-like protein KIF3B	3	NO
KIF3C	1	Kinesin-like protein KIF3C	0	NO
KIF4B	1	Chromosome-associated kinesin KIF4B	0	NO
KIF5A	1	Kinesin heavy chain isoform 5A	0	NO
KIF5C	1	Kinesin heavy chain isoform 5C	1	NO
KIF6	1	Kinesin-like protein KIF6	3	NO
KIF9	1	Kinesin-like protein KIF9	0	NO
KIFAP3	1	Kinesin-associated protein 3	0	NO
KIFC2	1	Kinesin-like protein KIFC2	1	NO
KITLG	1	Kit ligand	0	NO
KLC1	1	Kinesin light chain 1	0	NO
KLC2	1	Kinesin light chain 2	0	NO
KLC4	1	Kinesin light chain 4	1	NO
KLF6	1	Krueppel-like factor 6	4	NO
KLHDC3	1	Kelch domain-containing protein 3	0	NO
KLHL1	1	Kelch-like protein 1	0	NO
KLHL2	1	Kelch-like protein 2	0	NO
KLHL3	1	Kelch-like protein 3	0	NO
KLHL4	1	Kelch-like protein 4	3	NO
KLHL5	1	Kelch-like protein 5	0	NO
KLK10	1	Kallikrein-10	2	NO
KNCN	1	Kinocilin	0	NO
KPNA2	1	Importin subunit alpha-2	2	NO
KPTN	1	Kaptin	0	NO
KRIT1	1	Krev interaction trapped protein 1	1	NO
KRT14	1	Keratin, type I cytoskeletal 14	0	NO
KRT15	1	Keratin, type I cytoskeletal 15	0	NO
KRT16	1	Keratin, type I cytoskeletal 16	0	NO
KRT17	1	Keratin, type I cytoskeletal 17	1	NO
KRT19	1	Keratin, type I cytoskeletal 19	0	NO
KRT2	1	Keratin, type II cytoskeletal 2 epidermal	0	NO
KRT20	1	Keratin, type I cytoskeletal 20	1	NO
KRT31	1	Keratin, type I cuticular Ha1	0	NO
KRT5	1	Keratin, type II cytoskeletal 5	0	NO
KRT6A	1	Keratin, type II cytoskeletal 6A	0	NO
KRT6B	1	Keratin, type II cytoskeletal 6B	0	NO
KRT9	1	Keratin, type I cytoskeletal 9	1	NO
KRTAP21-1	1	Keratin-associated protein 21-1	1	NO
KY	1	Kyphoscoliosis peptidase	0	NO
LASP1	1	LIM and SH3 domain protein 1	0	YES
LCA5	1	Lebercilin	0	NO
LCP1	1	Plastin-2	0	YES
LDB3	1	LIM domain-binding protein 3	0	NO
LIN28A	1	Protein lin-28 homolog A	0	NO
LIN28B	1	Protein lin-28 homolog B	0	NO
LLGL1	1	Lethal(2) giant larvae protein homolog 1	3	NO
LLGL2	1	Lethal(2) giant larvae protein homolog 2	0	NO
LMOD1	1	Leiomodin-1	1	NO
LMOD2	1	Leiomodin-2	0	NO
LMOD3	1	Leiomodin-3	0	NO
LONP1	1	Lon protease homolog, mitochondrial	0	NO
LOR	1	Loricrin	0	NO
LRRC10	1	Leucine-rich repeat-containing protein 10	0	NO
LRRC26	1	Leucine-rich repeat-containing protein 26	0	NO
LRRFIP1	1	Leucine-rich repeat flightless-interacting protein 1	3	NO
LSM10	1	U7 snRNA-associated Sm-like protein LSm10	0	NO
LSM11	1	U7 snRNA-associated Sm-like protein LSm11	0	NO
LYN	1	Tyrosine-protein kinase Lyn	2	NO
LYST	1	Lysosomal-trafficking regulator	6	NO
LZTS1	1	Leucine zipper putative tumor suppressor 1	0	NO
MADD	1	MAP kinase-activating death domain protein	5	NO
MAEL	1	Protein maelstrom homolog	1	NO
MAP1A	1	Microtubule-associated protein 1A	3	NO
MAP1LC3A	1	Microtubule-associated proteins 1A/1B light chain 3A	0	NO
MAP1LC3B	1	Microtubule-associated proteins 1A/1B light chain 3B	0	NO
MAP1LC3B2	1	Microtubule-associated proteins 1A/1B light chain 3 beta 2	0	NO
MAP1LC3C	1	Microtubule-associated proteins 1A/1B light chain 3C	0	NO
MAP2K5	1	Dual specificity mitogen-activated protein kinase kinase 5	2	NO
MAP2K6	1	Dual specificity mitogen-activated protein kinase kinase 6	1	NO
MAP3K1	1	Mitogen-activated protein kinase kinase kinase 1	2	NO
MAP3K8	1	Mitogen-activated protein kinase kinase kinase 8	1	NO
MAP4	1	Microtubule-associated protein 4	0	NO
MAPK12	1	Mitogen-activated protein kinase 12	0	NO
MAPK13	1	Mitogen-activated protein kinase 13	3	NO
MAPK4	1	Mitogen-activated protein kinase 4	2	NO
MAPK6	1	Mitogen-activated protein kinase 6	3	NO
MAPK7	1	Mitogen-activated protein kinase 7	5	NO
MAST1	1	Microtubule-associated serine/threonine-protein kinase 1	5	NO
MAST2	1	Microtubule-associated serine/threonine-protein kinase 2	5	NO
MAZ	1	Myc-associated zinc finger protein	0	NO
MBD1	1	Methyl-CpG-binding domain protein 1	0	NO
MBD2	1	Methyl-CpG-binding domain protein 2	0	NO
MBD3	1	Methyl-CpG-binding domain protein 3	0	NO
MCF2	1	Proto-oncogene DBL	2	NO
MCM10	1	Protein MCM10 homolog	1	NO
MCM3AP	1	80 kDa MCM3-associated protein	4	NO
MCM9	1	DNA replication licensing factor MCM9	0	NO
MECOM	1	MDS1 and EVI1 complex locus protein EVI1	6	NO
MED12	1	Mediator of RNA polymerase II transcription subunit 12	3	NO
MED13	1	Mediator of RNA polymerase II transcription subunit 13	1	NO
MED14	1	Mediator of RNA polymerase II transcription subunit 14	4	NO
MED16	1	Mediator of RNA polymerase II transcription subunit 16	0	NO
MED17	1	Mediator of RNA polymerase II transcription subunit 17	0	NO
MED20	1	Mediator of RNA polymerase II transcription subunit 20	0	NO
MED21	1	Mediator of RNA polymerase II transcription subunit 21	0	NO
MED23	1	Mediator of RNA polymerase II transcription subunit 23	0	NO
MED24	1	Mediator of RNA polymerase II transcription subunit 24	0	NO
MED26	1	Mediator of RNA polymerase II transcription subunit 26	0	NO
MED27	1	Mediator of RNA polymerase II transcription subunit 27	0	NO
MED30	1	Mediator of RNA polymerase II transcription subunit 30	0	NO
MED4	1	Mediator of RNA polymerase II transcription subunit 4	0	NO
MED7	1	Mediator of RNA polymerase II transcription subunit 7	0	NO
MEOX1	1	Homeobox protein MOX-1	0	NO
MERIT40	1	BRCA1-A complex subunit MERIT40	0	NO
MICA	1	MHC class I polypeptide-related sequence A	0	NO
MICAL1	1	NEDD9-interacting protein with calponin homology and LIM domains	2	NO
MICAL2	1	Protein MICAL-2	0	NO
MICAL3	1	Protein MICAL-3	0	NO
MICALL1	1	MICAL-like protein 1	1	NO
MICALL2	1	MICAL-like protein 2	1	NO
MITF	1	Microphthalmia-associated transcription factor	0	YES
MKRN1	1	E3 ubiquitin-protein ligase makorin-1	0	NO
MKRN9P	1	Putative makorin-5	0	NO
MKS1	1	Meckel syndrome type 1 protein	0	NO
MLL	1	Histone-lysine N-methyltransferase MLL	11	YES
MND1	1	Meiotic nuclear division protein 1 homolog	0	NO
MNT	1	Max-binding protein MNT	0	NO
MORF4L1	1	Mortality factor 4-like protein 1	0	NO
MORF4L2	1	Mortality factor 4-like protein 2	0	NO
MOV10L1	1	Putative helicase Mov10l1	0	NO
MPG	1	DNA-3-methyladenine glycosylase	1	NO
MPHOSPH10	1	U3 small nucleolar ribonucleoprotein protein MPP10	0	NO
MPHOSPH6	1	M-phase phosphoprotein 6	0	NO
MPHOSPH9	1	M-phase phosphoprotein 9	0	NO
MPO	1	Myeloperoxidase	1	NO
MPRIP	1	Myosin phosphatase Rho-interacting protein	0	NO
MPZL2	1	Myelin protein zero-like protein 2	0	NO
MRPL41	1	39S ribosomal protein L41, mitochondrial	0	NO
MSL3	1	Male-specific lethal 3 homolog	0	NO
MTERF	1	Transcription termination factor, mitochondrial	0	NO
MUM1	1	PWWP domain-containing protein MUM1	0	NO
MYCBP2	1	Probable E3 ubiquitin-protein ligase MYCBP2	4	NO
MYH9	1	Myosin-9	7	YES
MYL2	1	Myosin regulatory light chain 2, ventricular/cardiac muscle isoform	0	NO
MYLIP	1	E3 ubiquitin-protein ligase MYLIP	0	NO
MYLK2	1	Myosin light chain kinase 2, skeletal/cardiac muscle	5	NO
MYO10	1	Myosin-X	0	NO
MYO15A	1	Myosin-XV	3	NO
MYO15B	1	Putative myosin-XVB	0	NO
MYO3A	1	Myosin-IIIa	10	NO
MYO3B	1	Myosin-IIIb	11	NO
MYO6	1	Myosin-VI	0	NO
MYO7A	1	Myosin-VIIa	1	NO
MYO7B	1	Myosin-VIIb	0	NO
MYST1	1	Probable histone acetyltransferase MYST1	0	NO
MYST2	1	Histone acetyltransferase MYST2	2	NO
MYST3	1	Histone acetyltransferase MYST3	1	NO
NAA10	1	N-alpha-acetyltransferase 10, NatA catalytic subunit	0	NO
NAP1L1	1	Nucleosome assembly protein 1-like 1	0	NO
NCALD	1	Neurocalcin-delta	0	NO
NCAPH2	1	Condensin-2 complex subunit H2	0	NO
NCOA3	1	Nuclear receptor coactivator 3	2	NO
NCOR1	1	Nuclear receptor corepressor 1	1	NO
NDRG1	1	Protein NDRG1	0	NO
NEFH	1	Neurofilament heavy polypeptide	0	NO
NEUROD1	1	Neurogenic differentiation factor 1	0	NO
NEUROG3	1	Neurogenin-3	0	NO
NF2	1	Merlin	683	YES
NFATC3	1	Nuclear factor of activated T-cells, cytoplasmic 3	1	NO
NFIA	1	Nuclear factor 1 A-type	0	NO
NFIB	1	Nuclear factor 1 B-type	0	YES
NFIC	1	Nuclear factor 1 C-type	0	NO
NFIX	1	Nuclear factor 1 X-type	1	NO
NGF	1	Beta-nerve growth factor	1	NO
NGFR	1	Tumor necrosis factor receptor superfamily member 16	0	NO
NHEJ1	1	Non-homologous end-joining factor 1	1	NO
NICN1	1	Nicolin-1	0	NO
NKAP	1	NF-kappa-B-activating protein	0	NO
NKX2-5	1	Homeobox protein Nkx-2.5	1	NO
NKX2-8	1	Homeobox protein Nkx-2.8	0	NO
NME1	1	Nucleoside diphosphate kinase A	0	NO
NME6	1	Nucleoside diphosphate kinase 6	0	NO
NOL8	1	Nucleolar protein 8	0	NO
NOS1	1	Nitric oxide synthase, brain	0	NO
NOS3	1	Nitric oxide synthase, endothelial	7	NO
NOSTRIN	1	Nostrin	0	NO
NOTCH2	1	Neurogenic locus notch homolog protein 2	15	YES
NPAT	1	Protein NPAT	0	NO
NPHP1	1	Nephrocystin-1	0	NO
NPHP4	1	Nephrocystin-4	0	NO
NPM1	1	Nucleophosmin	2286	YES
NPPC	1	C-type natriuretic peptide	0	NO
NR0B1	1	Nuclear receptor subfamily 0 group B member 1	1	NO
NR1H4	1	Bile acid receptor	2	NO
NSD1	1	Histone-lysine N-methyltransferase, H3 lysine-36 and H4 lysine-20 specific	1	YES
NSFL1C	1	NSFL1 cofactor p47	0	NO
NT5E	1	5&#39;-nucleotidase	1	NO
NT5M	1	5&#39;(3&#39;)-deoxyribonucleotidase, mitochondrial	0	NO
NTHL1	1	Endonuclease III-like protein 1	1	NO
NUDT1	1	7,8-dihydro-8-oxoguanine triphosphatase	0	NO
NUP160	1	Nuclear pore complex protein Nup160	2	NO
OVOL2	1	Transcription factor Ovo-like 2	1	NO
P0C6E5	1	Putative high mobility group protein B3-like protein	0	NO
P63128	1	HERV-K_6q14.1 provirus ancestral Gag-Pol polyprotein	0	NO
PA2G4	1	Proliferation-associated protein 2G4	0	NO
PAAF1	1	Proteasomal ATPase-associated factor 1	0	NO
PAICS	1	Multifunctional protein ADE2	0	NO
PALLD	1	Palladin	0	NO
PAPD4	1	Poly(A) RNA polymerase GLD2	0	NO
PAPOLB	1	Poly(A) polymerase beta	0	NO
PAPOLG	1	Poly(A) polymerase gamma	1	NO
PARD3B	1	Partitioning defective 3 homolog B	1	NO
PARD6A	1	Partitioning defective 6 homolog alpha	0	NO
PARD6B	1	Partitioning defective 6 homolog beta	0	NO
PARD6G	1	Partitioning defective 6 homolog gamma	0	NO
PARVA	1	Alpha-parvin	0	NO
PARVB	1	Beta-parvin	0	NO
PARVG	1	Gamma-parvin	0	NO
PATZ1	1	POZ-, AT hook-, and zinc finger-containing protein 1	0	NO
PAX2	1	Paired box protein Pax-2	0	NO
PAX4	1	Paired box protein Pax-4	0	NO
PBK	1	Lymphokine-activated killer T-cell-originated protein kinase	0	NO
PBX2	1	Pre-B-cell leukemia transcription factor 2	0	NO
PCBP1	1	Poly(rC)-binding protein 1	0	NO
PCF11	1	Pre-mRNA cleavage complex 2 protein Pcf11	0	NO
PCGF2	1	Polycomb group RING finger protein 2	2	NO
PCLO	1	Protein piccolo	0	NO
PCNP	1	PEST proteolytic signal-containing nuclear protein	0	NO
PDCD4	1	Programmed cell death protein 4	2	NO
PDLIM1	1	PDZ and LIM domain protein 1	0	NO
PDPN	1	Podoplanin	0	NO
PFAS	1	Phosphoribosylformylglycinamidine synthase	2	NO
PFDN1	1	Prefoldin subunit 1	0	NO
PGAP2	1	Post-GPI attachment to proteins factor 2	0	NO
PGM5	1	Phosphoglucomutase-like protein 5	0	NO
PHB	1	Prohibitin	0	NO
PHGDH	1	D-3-phosphoglycerate dehydrogenase	0	NO
PIAS1	1	E3 SUMO-protein ligase PIAS1	0	NO
PIM1	1	Proto-oncogene serine/threonine-protein kinase pim-1	2	YES
PIPSL	1	Putative PIP5K1A and PSMD4-like protein	0	NO
PKD1	1	Polycystin-1	1	NO
PKD2	1	Polycystin-2	0	NO
PKN1	1	Serine/threonine-protein kinase N1	6	NO
PKNOX2	1	Homeobox protein PKNOX2	0	NO
PLA2G16	1	Group XVI phospholipase A2	0	NO
PLAGL1	1	Zinc finger protein PLAGL1	0	NO
PLEC	1	Plectin	3	NO
PLEK2	1	Pleckstrin-2	0	NO
PLEKHA7	1	Pleckstrin homology domain-containing family A member 7	1	NO
PLEKHH1	1	Pleckstrin homology domain-containing family H member 1	0	NO
PLEKHH2	1	Pleckstrin homology domain-containing family H member 2	1	NO
PLEKHH3	1	Pleckstrin homology domain-containing family H member 3	1	NO
PLK2	1	Serine/threonine-protein kinase PLK2	3	NO
PLK4	1	Serine/threonine-protein kinase PLK4	0	NO
PLS1	1	Plastin-1	0	NO
PML	1	Probable transcription factor PML	4	YES
PMS2	1	Mismatch repair endonuclease PMS2	1	YES
PNP	1	Purine nucleoside phosphorylase	0	NO
POC1A	1	POC1 centriolar protein homolog A	0	NO
POC1B	1	POC1 centriolar protein homolog B	0	NO
POGZ	1	Pogo transposable element with ZNF domain	0	NO
POLD3	1	DNA polymerase delta subunit 3	0	NO
POLE3	1	DNA polymerase epsilon subunit 3	0	NO
POLM	1	DNA polymerase mu	1	NO
POLR1A	1	DNA-directed RNA polymerase I subunit RPA1	0	NO
POLR1B	1	DNA-directed RNA polymerase I subunit RPA2	0	NO
POLR1C	1	DNA-directed RNA polymerases I and III subunit RPAC1	0	NO
POLR1D	1	DNA-directed RNA polymerases I and III subunit RPAC2	0	NO
POLR1E	1	DNA-directed RNA polymerase I subunit RPA49	0	NO
POLR2J2	1	DNA-directed RNA polymerase II subunit RPB11-b1	0	NO
POLR2J3	1	DNA-directed RNA polymerase II subunit RPB11-b2	0	NO
POLR3A	1	DNA-directed RNA polymerase III subunit RPC1	0	NO
POLR3B	1	DNA-directed RNA polymerase III subunit RPC2	1	NO
POLR3C	1	DNA-directed RNA polymerase III subunit RPC3	0	NO
POLR3D	1	DNA-directed RNA polymerase III subunit RPC4	0	NO
POLR3E	1	DNA-directed RNA polymerase III subunit RPC5	1	NO
POLR3F	1	DNA-directed RNA polymerase III subunit RPC6	0	NO
POLR3G	1	DNA-directed RNA polymerase III subunit RPC7	0	NO
POLR3H	1	DNA-directed RNA polymerase III subunit RPC8	0	NO
POLR3K	1	DNA-directed RNA polymerase III subunit RPC10	0	NO
POLRMT	1	DNA-directed RNA polymerase, mitochondrial	0	NO
POMP	1	Proteasome maturation protein	0	NO
POTEKP	1	Putative beta-actin-like protein 3	0	NO
POU3F4	1	POU domain, class 3, transcription factor 4	0	NO
POU4F2	1	POU domain, class 4, transcription factor 2	1	NO
PPARG	1	Peroxisome proliferator-activated receptor gamma	1	YES
PPARGC1A	1	Peroxisome proliferator-activated receptor gamma coactivator 1-alpha	4	NO
PPIH	1	Peptidyl-prolyl cis-trans isomerase H	0	NO
PPM1D	1	Protein phosphatase 1D	0	NO
PPM1G	1	Protein phosphatase 1G	0	NO
PPP1CA	1	Serine/threonine-protein phosphatase PP1-alpha catalytic subunit	0	NO
PPP1CB	1	Serine/threonine-protein phosphatase PP1-beta catalytic subunit	1	NO
PPP1R13B	1	Apoptosis-stimulating of p53 protein 1	0	NO
PPP1R9A	1	Neurabin-1	1	NO
PPP2R2B	1	Serine/threonine-protein phosphatase 2A 55 kDa regulatory subunit B beta isoform	0	NO
PPP3CA	1	Serine/threonine-protein phosphatase 2B catalytic subunit alpha isoform	1	NO
PPP4R2	1	Serine/threonine-protein phosphatase 4 regulatory subunit 2	1	NO
PPP5C	1	Serine/threonine-protein phosphatase 5	1	NO
PRDM4	1	PR domain zinc finger protein 4	1	NO
PRDM5	1	PR domain zinc finger protein 5	1	NO
PRDM6	1	Putative histone-lysine N-methyltransferase PRDM6	0	NO
PRDM7	1	Probable histone-lysine N-methyltransferase PRDM7	0	NO
PRDM9	1	Histone-lysine N-methyltransferase PRDM9	2	NO
PRKCB	1	Protein kinase C beta type	7	NO
PRKCZ	1	Protein kinase C zeta type	6	NO
PRM3	1	Protamine-3	0	NO
PRMT5	1	Protein arginine N-methyltransferase 5	0	NO
PRMT6	1	Protein arginine N-methyltransferase 6	0	NO
PROP1	1	Homeobox protein prophet of Pit-1	0	NO
PROSAPIP1	1	ProSAP-interacting protein 1	0	NO
PRPF31	1	U4/U6 small nuclear ribonucleoprotein Prp31	0	NO
PRPF40A	1	Pre-mRNA-processing factor 40 homolog A	0	NO
PRPF4B	1	Serine/threonine-protein kinase PRP4 homolog	4	NO
PRPF6	1	Pre-mRNA-processing factor 6	0	NO
PRR5	1	Proline-rich protein 5	0	NO
PRRX2	1	Paired mesoderm homeobox protein 2	0	NO
PRSS50	1	Probable threonine protease PRSS50	0	NO
PSEN2	1	Presenilin-2	0	NO
PSMA8	1	Proteasome subunit alpha type-7-like	1	NO
PSMC1	1	26S protease regulatory subunit 4	0	NO
PSMC2	1	26S protease regulatory subunit 7	0	NO
PSMC3	1	26S protease regulatory subunit 6A	0	NO
PSMC3IP	1	Homologous-pairing protein 2 homolog	0	NO
PSMC4	1	26S protease regulatory subunit 6B	0	NO
PSMC5	1	26S protease regulatory subunit 8	1	NO
PSMC6	1	26S protease regulatory subunit 10B	1	NO
PSMD1	1	26S proteasome non-ATPase regulatory subunit 1	0	NO
PSMD10	1	26S proteasome non-ATPase regulatory subunit 10	0	NO
PSMD11	1	26S proteasome non-ATPase regulatory subunit 11	0	NO
PSMD12	1	26S proteasome non-ATPase regulatory subunit 12	0	NO
PSMD13	1	26S proteasome non-ATPase regulatory subunit 13	0	NO
PSMD14	1	26S proteasome non-ATPase regulatory subunit 14	0	NO
PSMD2	1	26S proteasome non-ATPase regulatory subunit 2	0	NO
PSMD3	1	26S proteasome non-ATPase regulatory subunit 3	0	NO
PSMD4	1	26S proteasome non-ATPase regulatory subunit 4	0	NO
PSMD5	1	26S proteasome non-ATPase regulatory subunit 5	0	NO
PSMD6	1	26S proteasome non-ATPase regulatory subunit 6	1	NO
PSMD7	1	26S proteasome non-ATPase regulatory subunit 7	0	NO
PSMD8	1	26S proteasome non-ATPase regulatory subunit 8	1	NO
PSME1	1	Proteasome activator complex subunit 1	0	NO
PSME2	1	Proteasome activator complex subunit 2	0	NO
PSME4	1	Proteasome activator complex subunit 4	2	NO
PSMF1	1	Proteasome inhibitor PI31 subunit	0	NO
PSTPIP1	1	Proline-serine-threonine phosphatase-interacting protein 1	0	NO
PSTPIP2	1	Proline-serine-threonine phosphatase-interacting protein 2	0	NO
PTGES3	1	Prostaglandin E synthase 3	0	NO
PTGS2	1	Prostaglandin G/H synthase 2	1	NO
PTK2B	1	Protein-tyrosine kinase 2-beta	1	NO
PTMS	1	Parathymosin	0	NO
PTPN11	1	Tyrosine-protein phosphatase non-receptor type 11	382	YES
PTPN13	1	Tyrosine-protein phosphatase non-receptor type 13	2	NO
PTPN14	1	Tyrosine-protein phosphatase non-receptor type 14	4	NO
PTPN20A	1	Tyrosine-protein phosphatase non-receptor type 20	0	NO
PTPN21	1	Tyrosine-protein phosphatase non-receptor type 21	0	NO
PTPN3	1	Tyrosine-protein phosphatase non-receptor type 3	0	NO
PTPN4	1	Tyrosine-protein phosphatase non-receptor type 4	0	NO
PTPRC	1	Receptor-type tyrosine-protein phosphatase C	8	NO
PTPRK	1	Receptor-type tyrosine-protein phosphatase kappa	4	NO
PXN	1	Paxillin	0	NO
PYHIN1	1	Pyrin and HIN domain-containing protein 1	0	NO
Q8N8Q3	1	Putative endonuclease FLJ39025	0	NO
Q9QC07	1	HERV-K_1q23.3 provirus ancestral Pol protein	0	NO
RAB11A	1	Ras-related protein Rab-11A	0	NO
RAB11B	1	Ras-related protein Rab-11B	0	NO
RAD21L1	1	Double-strand-break repair protein rad21-like protein 1	0	NO
RAD26L	1	Putative DNA repair and recombination protein RAD26-like	0	NO
RAG1	1	V(D)J recombination-activating protein 1	2	NO
RAG1AP1	1	RAG1-activating protein 1	0	NO
RAI14	1	Ankycorbin	0	NO
RALA	1	Ras-related protein Ral-A	2	NO
RALB	1	Ras-related protein Ral-B	1	NO
RANBP9	1	Ran-binding protein 9	2	NO
RAPH1	1	Ras-associated and pleckstrin homology domains-containing protein 1	4	NO
RAPSN	1	43 kDa receptor-associated protein of the synapse	0	NO
RASSF2	1	Ras association domain-containing protein 2	3	NO
RASSF3	1	Ras association domain-containing protein 3	0	NO
RASSF4	1	Ras association domain-containing protein 4	1	NO
[truncated: 364 more rows]
