# Supplementary material for: The Complete Spectrum of Yeast Chromosome Instability Genes Identifies Candidate CIN Cancer Genes and Functional Roles for ASTRA Complex Components
Source: PLoS Genet. 2011 Apr 28;7(4):e1002057. doi: 10.1371/journal.pgen.1002057 (PMC3084213; doi:10.1371/journal.pgen.1002057)
Supplement: Table S5 — SGA results for TTT and ASA1 ts-alleles. (XLS) [file pgen.1002057.s007.xls]

## Sheet: Sheet1
Table S5. SGA results for TTT and ASA1 ts-alleles
*Negative [Experimental - Control] values indicate negative genetic interactions and positive values indicate positive genetic interactions
tti1-1::URA3 query					asa1-1::URA3 query					tel2-15::NatMX query					tti2-1::URA3 query
ORF ID	Gene	allele tested	[Experimental - Control]	p-value	ORF ID	Gene	allele tested	[Experimental - Control]	p-value	ORF ID	Gene	allele tested	[Experimental - Control]	p-value	ORF ID	Gene	allele tested	[Experimental - Control]	p-value
YAL001C	TFC3	tfc3-G349E	0.00856867	0.880651	YAL001C	TFC3	tfc3-G349E	-0.141705	0.0612718	YAL001C	TFC3	tfc3-G349E	0.0378161	0.805609	YAL001C	TFC3	tfc3-G349E	0.193063	0.0130479
YAL002W	VPS8	YAL002W	-0.292522	0.0172224	YAL002W	VPS8	YAL002W	-0.0671342	0.759907	YAL002W	VPS8	YAL002W	-0.132429	0.50223	YAL002W	VPS8	YAL002W	-0.119414	0.0557962
YAL003W	EFB1	efb1-4	-0.10746	0.510228	YAL003W	EFB1	efb1-4	0.220828	0.299372	YAL003W	EFB1	efb1-4	0.263526	0.311699	YAL003W	EFB1	efb1-4	-0.0701626	0.52465
YAL003W	EFB1	YAL003W	-0.0252194	0.817635	YAL003W	EFB1	YAL003W	-0.236811	0.133895	YAL003W	EFB1	YAL003W	0.000315333	0.997932	YAL003W	EFB1	YAL003W	0.0637027	0.379309
YAL004W	YAL004W	YAL004W	0.091801	0.396074	YAL004W	YAL004W	YAL004W	-0.381657	0.393629	YAL004W	YAL004W	YAL004W	-0.011414	0.933899	YAL004W	YAL004W	YAL004W	0.0573481	0.187251
YAL005C	SSA1	YAL005C	0.0522869	0.38664	YAL005C	SSA1	YAL005C	0.45766	0.0136619	YAL005C	SSA1	YAL005C	0.223681	0.0735486	YAL005C	SSA1	YAL005C	0.134268	0.0111513
YAL007C	ERP2	YAL007C	0.0430797	0.854294	YAL007C	ERP2	YAL007C	0.196908	0.230176	YAL007C	ERP2	YAL007C	-0.0393673	0.754852	YAL007C	ERP2	YAL007C	-0.0549095	0.107382
YAL008W	FUN14	YAL008W	0.0225723	0.700256	YAL008W	FUN14	YAL008W	0.180524	0.233643	YAL008W	FUN14	YAL008W	-0.0293456	0.877606	YAL008W	FUN14	YAL008W	-0.071969	0.0559956
YAL009W	SPO7	YAL009W	0.156113	0.0776201	YAL009W	SPO7	YAL009W	0.351335	0.116879	YAL009W	SPO7	YAL009W	-0.113306	0.416182	YAL009W	SPO7	YAL009W	-0.0698983	0.0508005
YAL010C	MDM10	YAL010C	-0.103994	0.0512274	YAL010C	MDM10	YAL010C	0.458919	0.240288	YAL010C	MDM10	YAL010C	-0.0286156	0.178687	YAL010C	MDM10	YAL010C	0.240977	0.60312
YAL011W	SWC3	YAL011W	-0.61971	0.0662328	YAL011W	SWC3	YAL011W	-0.121116	0.669394	YAL011W	SWC3	YAL011W	-0.489833	0.00116542	YAL011W	SWC3	YAL011W	-0.370899	0.123597
YAL012W	CYS3	YAL012W	-0.21826	0.294334	YAL012W	CYS3	YAL012W	-0.397833	0.0860021	YAL012W	CYS3	YAL012W	-0.102841	0.0448531	YAL012W	CYS3	YAL012W	-0.22199	0.0101531
YAL013W	DEP1	YAL013W	0.314714	0.0143937	YAL013W	DEP1	YAL013W	0.530124	0.0265137	YAL013W	DEP1	YAL013W	0.222652	0.207909	YAL013W	DEP1	YAL013W	0.140356	0.00669494
YAL014C	SYN8	YAL014C	0.118929	0.336934	YAL014C	SYN8	YAL014C	-0.439572	0.215292	YAL014C	SYN8	YAL014C	-0.00304233	0.983998	YAL014C	SYN8	YAL014C	0.0558897	0.0737596
YAL015C	NTG1	YAL015C	0.204476	0.107634	YAL015C	NTG1	YAL015C	-0.103451	0.176898	YAL015C	NTG1	YAL015C	0.0639611	0.704797	YAL015C	NTG1	YAL015C	0.0935621	0.0291871
YAL016C-B	YAL016C-B	YAL016C-B	-0.0759347	0.475444	YAL016C-B	YAL016C-B	YAL016C-B	-0.181617	0.0147522	YAL016C-B	YAL016C-B	YAL016C-B	0.178676	0.256744	YAL016C-B	YAL016C-B	YAL016C-B	0.0887683	0.134107
YAL016W	TPD3	YAL016W	-0.114625	0.00780918	YAL016W	TPD3	YAL016W	-0.0221225	0.153344	YAL016W	TPD3	YAL016W	0.119093	0.570291	YAL016W	TPD3	YAL016W	-0.142673	0.615493
YAL017W	PSK1	YAL017W	0.209113	0.0298211	YAL017W	PSK1	YAL017W	0.195637	0.544627	YAL017W	PSK1	YAL017W	0.0913447	0.652958	YAL017W	PSK1	YAL017W	0.0645843	0.252332
YAL018C	YAL018C	YAL018C	0.0158669	0.879351	YAL018C	YAL018C	YAL018C	0.026399	0.785962	YAL018C	YAL018C	YAL018C	-0.038664	0.733733	YAL018C	YAL018C	YAL018C	0.047241	0.242429
YAL019W	FUN30	YAL019W	-0.559028	0.00102428	YAL019W	FUN30	YAL019W	-0.0123751	0.934825	YAL019W	FUN30	YAL019W	-0.179932	0.270224	YAL019W	FUN30	YAL019W	-0.0799026	0.0275637
YAL020C	ATS1	YAL020C	-0.112003	0.249249	YAL020C	ATS1	YAL020C	0.103208	0.381775	YAL020C	ATS1	YAL020C	-0.0449998	0.56738	YAL020C	ATS1	YAL020C	0.230855	0.0600551
YAL021C	CCR4	YAL021C	-0.316036	0.0154219	YAL021C	CCR4	YAL021C	0.254595	0.337763	YAL021C	CCR4	YAL021C	-0.0269627	0.801116	YAL021C	CCR4	YAL021C	0.111549	0.636464
YAL022C	FUN26	YAL022C	-0.0568982	0.483466	YAL022C	FUN26	YAL022C	0.0213308	0.888072	YAL022C	FUN26	YAL022C	0.0740562	0.454688	YAL022C	FUN26	YAL022C	0.00314088	0.894607
YAL023C	PMT2	YAL023C	0.0693882	0.141977	YAL023C	PMT2	YAL023C	-0.480419	0.162621	YAL023C	PMT2	YAL023C	0.53581	0.0121827	YAL023C	PMT2	YAL023C	0.106066	0.0183971
YAL024C	LTE1	YAL024C	0.0548208	0.10088	YAL024C	LTE1	YAL024C	0.0113091	0.916255	YAL024C	LTE1	YAL024C	-0.14438	0.337037	YAL024C	LTE1	YAL024C	-0.0192394	0.304079
YAL025C	MAK16	YAL025C	0.0395198	0.379547	YAL025C	MAK16	YAL025C	0.175316	0.0449314	YAL025C	MAK16	YAL025C	0.0885014	0.797039	YAL025C	MAK16	YAL025C	-0.0183452	0.835542
YAL026C	DRS2	YAL026C	-0.0404686	0.625461	YAL026C	DRS2	YAL026C	-0.0799003	0.438546	YAL026C	DRS2	YAL026C	0.253173	0.064189	YAL026C	DRS2	YAL026C	0.0128309	0.74314
YAL027W	SAW1	YAL027W	0.100614	0.630777	YAL027W	SAW1	YAL027W	0.0843469	0.356003	YAL027W	SAW1	YAL027W	-0.261251	0.183737	YAL027W	SAW1	YAL027W	-0.0659152	0.0117359
YAL028W	FRT2	YAL028W	-0.00970744	0.94772	YAL028W	FRT2	YAL028W	0.091312	0.733823	YAL028W	FRT2	YAL028W	-0.2876	0.102556	YAL028W	FRT2	YAL028W	-0.105782	0.0155263
YAL029C	MYO4	YAL029C	-0.054907	0.609679	YAL029C	MYO4	YAL029C	0.0638966	0.614176	YAL029C	MYO4	YAL029C	-0.116323	0.519891	YAL029C	MYO4	YAL029C	-0.0247765	0.42684
YAL030W	SNC1	YAL030W	0.0330327	0.651382	YAL030W	SNC1	YAL030W	-0.35284	0.155404	YAL030W	SNC1	YAL030W	-0.145958	0.36857	YAL030W	SNC1	YAL030W	0.0496123	0.322676
YAL031C	GIP4	YAL031C	0.210865	0.000366795	YAL031C	GIP4	YAL031C	0.331727	0.067478	YAL031C	GIP4	YAL031C	0.0425049	0.609754	YAL031C	GIP4	YAL031C	-0.0316643	0.272053
YAL032C	PRP45	YAL032C	0.0295966	0.880375	YAL032C	PRP45	YAL032C	-0.247643	0.314575	YAL032C	PRP45	YAL032C	-0.39372	0.0233583	YAL032C	PRP45	YAL032C	-0.0151483	0.615817
YAL033W	POP5	YAL033W	-0.733521	0.00056603	YAL033W	POP5	YAL033W	-0.114911	0.413686	YAL033W	POP5	YAL033W	-0.0696704	0.534498	YAL033W	POP5	YAL033W	-0.153736	0.0666306
YAL034C	FUN19	YAL034C	0.217298	0.262633	YAL034C	FUN19	YAL034C	-0.205826	0.546762	YAL034C	FUN19	YAL034C	-0.190754	0.428576	YAL034C	FUN19	YAL034C	0.0192563	0.256348
YAL034W-A	MTW1	mtw1-ts	-0.193289	0.0204684	YAL034W-A	MTW1	mtw1-ts	-0.228916	0.213837	YAL034W-A	MTW1	mtw1-ts	-0.28245	0.252089	YAL034W-A	MTW1	mtw1-ts	-0.0298723	0.707183
YAL034W-A	MTW1	YAL034W-A	0.0706752	0.272662	YAL034W-A	MTW1	YAL034W-A	-0.215647	0.284844	YAL034W-A	MTW1	YAL034W-A	-0.0586519	0.647551	YAL034W-A	MTW1	YAL034W-A	-0.0181322	0.555083
YAL035W	FUN12	YAL035W	0.223425	0.549374	YAL035W	FUN12	YAL035W	0.714957	0.172839	YAL035W	FUN12	YAL035W	0.0886952	0.429855	YAL035W	FUN12	YAL035W	0.0321884	0.703301
YAL036C	RBG1	YAL036C	0.152666	0.283162	YAL036C	RBG1	YAL036C	-0.0890328	0.62691	YAL036C	RBG1	YAL036C	0.0360737	0.589544	YAL036C	RBG1	YAL036C	-0.0442949	0.153386
YAL037C-A	YAL037C-A	YAL037C-A	-0.0600791	0.340216	YAL037C-A	YAL037C-A	YAL037C-A	-0.116986	0.158652	YAL037C-A	YAL037C-A	YAL037C-A	-0.157061	0.257643	YAL037C-A	YAL037C-A	YAL037C-A	0.0552857	0.058883
YAL037W	YAL037W	YAL037W	-0.121515	0.0460472	YAL037W	YAL037W	YAL037W	0.110849	0.379505	YAL037W	YAL037W	YAL037W	0.039324	0.61614	YAL037W	YAL037W	YAL037W	0.0466752	0.197361
YAL038W	CDC19	cdc19-1	-0.0408597	0.3524	YAL038W	CDC19	cdc19-1	0.307461	0.0909134	YAL038W	CDC19	cdc19-1	0.0190348	0.731077	YAL038W	CDC19	cdc19-1	0.0411491	0.519335
YAL038W	CDC19	YAL038W	-0.59616	0.12635	YAL038W	CDC19	YAL038W	-0.345981	0.306555	YAL038W	CDC19	YAL038W	0.00358544	0.951714	YAL038W	CDC19	YAL038W	-0.0324468	0.427391
YAL039C	CYC3	YAL039C	0.00844756	0.951766	YAL039C	CYC3	YAL039C	0.0183638	0.870504	YAL039C	CYC3	YAL039C	0.0269826	0.821892	YAL039C	CYC3	YAL039C	-0.0699693	0.14337
YAL040C	CLN3	YAL040C	-0.230553	0.0265521	YAL040C	CLN3	YAL040C	-0.513	0.103303	YAL040C	CLN3	YAL040C	0.00580389	0.955699	YAL040C	CLN3	YAL040C	-0.0480712	0.292601
YAL041W	CDC24	cdc24-1	-0.155252	0.805423	YAL041W	CDC24	cdc24-1	-0.110526	0.409133	YAL041W	CDC24	cdc24-1	0.157232	0.470823	YAL041W	CDC24	cdc24-1	0.218641	0.0408561
YAL041W	CDC24	cdc24-11	-0.230221	0.322968	YAL041W	CDC24	cdc24-11	-0.144358	0.393364	YAL041W	CDC24	cdc24-11	-0.407666	0.309962	YAL041W	CDC24	cdc24-11	-0.083992	0.0994787
YAL041W	CDC24	cdc24-2	0.347009	0.192638	YAL041W	CDC24	cdc24-2	-0.0518739	0.553454	YAL041W	CDC24	cdc24-2	-0.239299	0.0521862	YAL041W	CDC24	cdc24-2	-0.215314	0.119138
YAL041W	CDC24	cdc24-3	0.016259	0.911251	YAL041W	CDC24	cdc24-3	0.604627	0.0747337	YAL041W	CDC24	cdc24-3	-0.28184	0.382553	YAL041W	CDC24	cdc24-3	-0.0325212	0.711699
YAL041W	CDC24	cdc24-4	-0.0202147	0.787986	YAL041W	CDC24	cdc24-4	-0.0542804	0.609709	YAL041W	CDC24	cdc24-4	-0.281492	0.304941	YAL041W	CDC24	cdc24-4	0.0143131	0.871048
YAL041W	CDC24	cdc24-5	-0.219083	0.266957	YAL041W	CDC24	cdc24-5	-0.0702392	0.765696	YAL041W	CDC24	cdc24-5	-0.317787	0.298002	YAL041W	CDC24	cdc24-5	0.140292	0.157446
YAL041W	CDC24	cdc24-H	-0.456155	0.0133917	YAL041W	CDC24	cdc24-H	-0.139793	0.461667	YAL041W	CDC24	cdc24-H	-0.356776	0.0772292	YAL041W	CDC24	cdc24-H	-0.132943	0.207975
YAL041W	CDC24	YAL041W	0.244456	0.693125	YAL041W	CDC24	YAL041W	-0.321192	0.106571	YAL041W	CDC24	YAL041W	0.167682	0.113131	YAL041W	CDC24	YAL041W	0.0444545	0.241038
YAL042W	ERV46	YAL042W	0.282314	0.111984	YAL042W	ERV46	YAL042W	0.104437	0.223524	YAL042C-A	YAL042C-A	YAL043C-A	0.110598	0.484803	YAL042C-A	YAL042C-A	YAL042C-A	0.124007	0.449364
YAL043C	PTA1	YAL043C	-0.379752	0.00791408	YAL043C	PTA1	YAL043C	-0.0567782	0.64414	YAL042W	ERV46	YAL042W	0.18236	0.396329	YAL042W	ERV46	YAL042W	0.0318978	0.109741
YAL043C-A	YAL043C-A	YAL043C-A	-0.0323102	0.803858	YAL043C-A	YAL043C-A	YAL043C-A	0.420291	0.0906715	YAL043C	PTA1	YAL043C	-0.0831934	0.566992	YAL043C	PTA1	YAL043C	0.125406	0.235513
YAL044C	GCV3	YAL044C	-0.0648673	0.724094	YAL044C	GCV3	YAL044C	-0.0100083	0.908496	YAL044C	GCV3	YAL044C	0.0297179	0.910153	YAL044C	GCV3	YAL044C	-0.230364	0.34772
YAL044W-A	YAL044W-A	YAL044W-A	0.132042	0.104919	YAL044W-A	YAL044W-A	YAL044W-A	-0.0307612	0.404672	YAL044W-A	YAL044W-A	YAL044W-A	0.0228227	0.867296	YAL044W-A	YAL044W-A	YAL044W-A	0.0694964	0.0497092
YAL045C	YAL045C	YAL045C	-0.0690964	0.179871	YAL045C	YAL045C	YAL045C	0.0425298	0.838992	YAL045C	YAL045C	YAL045C	-0.0961	0.552185	YAL045C	YAL045C	YAL045C	0.0711007	0.0368914
YAL046C	AIM1	YAL046C	-0.000842333	0.987834	YAL046C	AIM1	YAL046C	-0.364001	0.316922	YAL046C	AIM1	YAL046C	-0.0180607	0.796038	YAL046C	AIM1	YAL046C	0.0291205	0.326588
YAL047C	SPC72	YAL047C	NA	NA	YAL047C	SPC72	YAL047C	-0.2661	0.339475	YAL047C	SPC72	YAL047C	NA	NA	YAL047C	SPC72	YAL047C	NA	NA
YAL048C	GEM1	YAL048C	-0.210995	0.000551998	YAL048C	GEM1	YAL048C	-0.0255267	0.8419	YAL048C	GEM1	YAL048C	0.0457419	0.653975	YAL048C	GEM1	YAL048C	-0.152743	0.00573246
YAL049C	AIM2	YAL049C	-0.0859959	0.0185506	YAL049C	AIM2	YAL049C	0.0459406	0.495632	YAL049C	AIM2	YAL049C	0.0548617	0.619425	YAL049C	AIM2	YAL049C	0.0152385	0.677577
YAL051W	OAF1	YAL051W	0.0160783	0.84365	YAL051W	OAF1	YAL051W	-0.3965	0.136756	YAL051W	OAF1	YAL051W	0.02469	0.522272	YAL051W	OAF1	YAL051W	-0.0614548	0.0591484
YAL053W	FLC2	YAL053W	-0.0985126	0.259495	YAL053W	FLC2	YAL053W	0.197568	0.0782636	YAL053W	FLC2	YAL053W	0.0941893	0.422478	YAL053W	FLC2	YAL053W	-0.0130509	0.62135
YAL054C	ACS1	YAL054C	0.0611658	0.230506	YAL054C	ACS1	YAL054C	-0.0728888	0.856247	YAL054C	ACS1	YAL054C	0.143518	0.0715775	YAL054C	ACS1	YAL054C	0.0512746	0.0959415
YAL055W	PEX22	YAL055W	0.482201	0.0532335	YAL055W	PEX22	YAL055W	0.255318	0.0243603	YAL055W	PEX22	YAL055W	0.122235	0.206595	YAL055W	PEX22	YAL055W	0.18261	0.0909569
YAL056W	GPB2	YAL056W	-0.100238	0.0834423	YAL056W	GPB2	YAL056W	0.0737859	0.295326	YAL056W	GPB2	YAL056W	-0.172682	0.360277	YAL056C-A	YAL056C-A	YAL056C-A	0.10806	0.0216738
YAL058C-A	YAL058C-A	YAL058C-A	-0.146071	0.210841	YAL058C-A	YAL058C-A	YAL058C-A	-0.258994	0.405493	YAL058C-A	YAL058C-A	YAL058C-A	0.328754	0.0424172	YAL056W	GPB2	YAL056W	0.0780695	0.138434
YAL058W	CNE1	YAL058W	-0.00452767	0.974112	YAL058W	CNE1	YAL058W	0.0321549	0.58223	YAL058W	CNE1	YAL058W	0.0183844	0.724694	YAL058W	CNE1	YAL058W	0.0722088	0.0388684
YAL059W	ECM1	YAL059W	0.163867	0.149646	YAL059W	ECM1	YAL059W	-0.366891	0.121415	YAL059W	ECM1	YAL059W	0.00482122	0.970611	YAL059W	ECM1	YAL059W	0.0562654	0.305604
YAL060W	BDH1	YAL060W	0.0323789	0.412971	YAL060W	BDH1	YAL060W	0.160167	0.543325	YAL060W	BDH1	YAL060W	-0.0755614	0.364784	YAL060W	BDH1	YAL060W	0.0712451	0.121188
YAL061W	BDH2	YAL061W	0.092005	0.689328	YAL061W	BDH2	YAL061W	0.274602	0.6237	YAL061W	BDH2	YAL061W	-0.102001	0.332211	YAL061W	BDH2	YAL061W	0.0671199	0.54866
YAL062W	GDH3	YAL062W	0.150507	0.0130715	YAL062W	GDH3	YAL062W	-0.247977	0.38192	YAL062W	GDH3	YAL062W	-0.044402	0.381266	YAL062W	GDH3	YAL062W	-0.0124475	0.613766
YAL064C-A	YAL064C-A	YAL064C-A	-0.0253648	0.581725	YAL064C-A	YAL064C-A	YAL064C-A	-0.299928	0.505955	YAL064C-A	YAL064C-A	YAL064C-A	0.0353144	0.786259	YAL064C-A	YAL064C-A	YAL064C-A	-0.0971679	0.02172
YAL065C	YAL065C	YAL065C	-0.122652	0.187525	YAL065C	YAL065C	YAL065C	-0.00835411	0.911875	YAL065C	YAL065C	YAL065C	0.0407302	0.646422	YAL065C	YAL065C	YAL065C	-0.00271063	0.951637
YAL066W	YAL066W	YAL066W	-0.00469444	0.958034	YAL066W	YAL066W	YAL066W	-0.325716	0.360469	YAL066W	YAL066W	YAL066W	-0.115516	0.282916	YAL066W	YAL066W	YAL066W	0.0533187	0.274161
YAL067C	SEO1	YAL067C	0.165143	0.308269	YAL067C	SEO1	YAL067C	-0.385791	0.208363	YAL067C	SEO1	YAL067C	0.0204302	0.690544	YAL067C	SEO1	YAL067C	-0.0475202	0.121334
YAL067W-A	YAL067W-A	YAL067W-A	-0.0167592	0.617594	YAL067W-A	YAL067W-A	YAL067W-A	0.26542	0.346303	YAL067W-A	YAL067W-A	YAL067W-A	-0.171536	0.180679	YAL067W-A	YAL067W-A	YAL067W-A	0.0394066	0.311618
YAL068C	PAU8	YAL068C	0.466272	0.100585	YAL068C	PAU8	YAL068C	-0.165173	0.211377	YAL068C	PAU8	YAL068C	-0.0400053	0.590761	YAL068C	PAU8	YAL068C	0.132292	0.168942
YAR002C-A	ERP1	YAR002C-A	0.0268768	0.783525	YAR002C-A	ERP1	YAR002C-A	-0.112148	0.59792	YAR002C-A	ERP1	YAR002C-A	-0.0514697	0.355167	YAR002C-A	ERP1	YAR002C-A	-0.03991	0.53862
YAR002W	NUP60	YAR002W	-0.406745	0.111579	YAR002W	NUP60	YAR002W	-0.0721747	0.841763	YAR002W	NUP60	YAR002W	0.413238	0.617918	YAR002W	NUP60	YAR002W	0.0408887	0.642675
YAR003W	SWD1	YAR003W	-0.081362	0.138819	YAR003W	SWD1	YAR003W	-0.155959	0.538886	YAR003W	SWD1	YAR003W	-0.448803	0.0766329	YAR003W	SWD1	YAR003W	-0.0415943	0.40275
YAR007C	RFA1	rfa1-M2	-0.552152	0.01425	YAR007C	RFA1	rfa1-M2	-0.530568	0.0131454	YAR007C	RFA1	rfa1-M2	-0.475765	0.027589	YAR007C	RFA1	rfa1-M2	-0.260872	0.208001
YAR007C	RFA1	YAR007C	-0.0547336	0.614082	YAR007C	RFA1	YAR007C	-0.138286	0.0553767	YAR007C	RFA1	YAR007C	-0.008182	0.877141	YAR007C	RFA1	YAR007C	-0.00618376	0.8573
YAR008W	SEN34	YAR008W	0.307775	0.0328087	YAR008W	SEN34	YAR008W	-0.225241	0.0856899	YAR008W	SEN34	YAR008W	0.132222	0.0197341	YAR008W	SEN34	YAR008W	-0.130394	0.0262431
YAR014C	BUD14	YAR014C	0.37557	0.00184527	YAR014C	BUD14	YAR014C	-0.112899	0.784668	YAR014C	BUD14	YAR014C	0.155928	0.365577	YAR014C	BUD14	YAR014C	0.165374	0.308447
YAR015W	ADE1	YAR015W	0.137913	0.195904	YAR015W	ADE1	YAR015W	-0.168643	0.663032	YAR015W	ADE1	YAR015W	-0.0612543	0.787845	YAR015W	ADE1	YAR015W	0.0652823	0.790063
YAR018C	KIN3	YAR018C	0.172348	0.322389	YAR018C	KIN3	YAR018C	0.282115	0.29621	YAR018C	KIN3	YAR018C	0.0779474	0.73267	YAR018C	KIN3	YAR018C	0.0450565	0.58939
YAR019C	CDC15	cdc15-1	0.0368416	0.539926	YAR019C	CDC15	cdc15-1	0.652155	0.0842864	YAR019C	CDC15	cdc15-1	0.0222548	0.897066	YAR019C	CDC15	cdc15-1	0.29526	0.0312849
YAR019C	CDC15	cdc15-2	-0.204364	0.478351	YAR019C	CDC15	cdc15-2	0.336994	0.12534	YAR019C	CDC15	cdc15-2	0.274396	0.663378	YAR019C	CDC15	cdc15-2	0.405372	0.00065718
YAR019C	CDC15	YAR019C	0.110251	0.375966	YAR019C	CDC15	YAR019C	-0.0654296	0.615331	YAR019C	CDC15	YAR019C	0.0119768	0.902898	YAR019C	CDC15	YAR019C	0.133015	0.0469155
YAR020C	PAU7	YAR020C	-0.121585	0.540937	YAR020C	PAU7	YAR020C	-0.172192	0.384334	YAR020C	PAU7	YAR020C	0.0992628	0.376059	YAR020C	PAU7	YAR020C	-0.000586921	0.969232
YAR023C	YAR023C	YAR023C	-0.0418498	0.576035	YAR023C	YAR023C	YAR023C	-0.232465	0.321571	YAR023C	YAR023C	YAR023C	-0.0840276	0.528372	YAR023C	YAR023C	YAR023C	-0.0350628	0.260008
YAR027W	UIP3	YAR027W	0.240372	0.0396718	YAR027W	UIP3	YAR027W	-0.144072	0.531003	YAR027W	UIP3	YAR027W	-0.0483577	0.595892	YAR027W	UIP3	YAR027W	-0.0754158	0.0037426
YAR028W	YAR028W	YAR028W	0.0662368	0.189634	YAR028W	YAR028W	YAR028W	0.164131	0.390803	YAR028W	YAR028W	YAR028W	0.310636	0.00950317	YAR028W	YAR028W	YAR028W	-0.0837199	0.00976671
YAR029W	YAR029W	YAR029W	0.457339	0.0878095	YAR029W	YAR029W	YAR029W	-0.0470594	0.71622	YAR029W	YAR029W	YAR029W	-0.18935	0.286855	YAR029W	YAR029W	YAR029W	-0.0282951	0.474644
YAR030C	YAR030C	YAR030C	0.0317968	0.910835	YAR030C	YAR030C	YAR030C	0.0311384	0.883732	YAR030C	YAR030C	YAR030C	0.108216	0.421637	YAR030C	YAR030C	YAR030C	0.0326107	0.94883
YAR031W	PRM9	YAR031W	0.00950567	0.850536	YAR031W	PRM9	YAR031W	0.122821	0.412476	YAR031W	PRM9	YAR031W	-0.036596	0.476058	YAR031W	PRM9	YAR031W	-0.0328515	0.130852
YAR035C-A	YAR035C-A	YAR035C-A	-0.0412182	0.383921	YAR035C-A	YAR035C-A	YAR035C-A	0.109958	0.0337713	YAR035C-A	YAR035C-A	YAR035C-A	0.0399721	0.432563	YAR035C-A	YAR035C-A	YAR035C-A	0.0373041	0.113369
YAR035W	YAT1	YAR035W	0.106408	0.368515	YAR035W	YAT1	YAR035W	-0.278077	0.353618	YAR035W	YAT1	YAR035W	0.27153	0.224909	YAR035W	YAT1	YAR035W	0.022715	0.630916
YAR037W	YAR037W	YAR037W	0.0480242	0.767006	YAR037W	YAR037W	YAR037W	0.160686	0.146342	YAR037W	YAR037W	YAR037W	-0.136687	0.380865	YAR037W	YAR037W	YAR037W	0.0131396	0.751902
YAR040C	YAR040C	YAR040C	0.0326554	0.590664	YAR040C	YAR040C	YAR040C	0.243149	0.276179	YAR040C	YAR040C	YAR040C	-0.122377	0.359206	YAR040C	YAR040C	YAR040C	-0.0411483	0.597036
YAR042W	SWH1	YAR042W	-0.160439	0.0434869	YAR042W	SWH1	YAR042W	0.0444383	0.715436	YAR042W	SWH1	YAR042W	-0.300965	0.02901	YAR042W	SWH1	YAR042W	0.0579209	0.140905
YAR043C	YAR043C	YAR043C	-0.0962673	0.0115545	YAR043C	YAR043C	YAR043C	0.0196703	0.807556	YAR043C	YAR043C	YAR043C	0.249922	0.0503099	YAR043C	YAR043C	YAR043C	0.0835664	0.0406963
YAR044W	YAR044W	YAR044W	0.106931	0.25807	YAR044W	YAR044W	YAR044W	0.0881939	0.332756	YAR044W	YAR044W	YAR044W	-0.205145	0.287888	YAR044W	YAR044W	YAR044W	0.115414	0.458817
YAR047C	YAR047C	YAR047C	0.219038	0.148131	YAR047C	YAR047C	YAR047C	-0.0729876	0.791235	YAR047C	YAR047C	YAR047C	0.0500133	0.867522	YAR047C	YAR047C	YAR047C	0.205647	0.011913
YAR050W	FLO1	YAR050W	-0.154889	0.234294	YAR050W	FLO1	YAR050W	-0.140794	0.740713	YAR050W	FLO1	YAR050W	-0.106959	0.427703	YAR050W	FLO1	YAR050W	-0.0102415	0.805708
YBL001C	ECM15	YBL001C	-0.137552	0.0599924	YBL001C	ECM15	YBL001C	-0.240777	0.0525766	YBL001C	ECM15	YBL001C	-0.0892857	0.305255	YBL001C	ECM15	YBL001C	0.018137	0.420704
YBL002W	HTB2	YBL002W	-0.0812978	0.656287	YBL002W	HTB2	YBL002W	0.172702	0.51765	YBL002W	HTB2	YBL002W	NA	NA	YBL002W	HTB2	YBL002W	0.0428359	0.184161
YBL003C	HTA2	YBL003C	-0.166564	0.0873506	YBL003C	HTA2	YBL003C	-0.467554	0.150441	YBL003C	HTA2	YBL003C	0.371951	0.00487744	YBL003C	HTA2	YBL003C	-0.0838171	0.0537724
YBL004W	UTP20	YBL004W	-0.00161922	0.984647	YBL004W	UTP20	YBL004W	-0.0202719	0.823733	YBL004W	UTP20	YBL004W	-0.0719144	0.488158	YBL004W	UTP20	YBL004W	-0.0472373	0.255976
YBL005W	PDR3	YBL005W	0.0842794	0.683042	YBL005W	PDR3	YBL005W	-0.0867944	0.630726	YBL005W	PDR3	YBL005W	0.327277	0.159764	YBL005W	PDR3	YBL005W	0.104632	0.165795
YBL006C	LDB7	YBL006C	-0.100351	0.763377	YBL006C	LDB7	YBL006C	0.135392	0.510819	YBL006C	LDB7	YBL006C	0.00826011	0.373914	YBL006C	LDB7	YBL006C	-0.148966	0.513056
YBL007C	SLA1	YBL007C	-0.452483	0.000941832	YBL007C	SLA1	YBL007C	-0.256449	0.0532499	YBL007C	SLA1	YBL007C	-0.150293	0.232539	YBL007C	SLA1	YBL007C	-0.27532	0.00744491
YBL008W	HIR1	YBL008W	0.203217	0.365642	YBL008W	HIR1	YBL008W	0.205962	0.412673	YBL008W	HIR1	YBL008W	0.0345457	0.832433	YBL008W	HIR1	YBL008W	0.0558391	0.399093
YBL008W-A	YBL008W-A	YBL008W-A	-0.0486697	0.704944	YBL008W-A	YBL008W-A	YBL008W-A	0.0501617	0.499266	YBL008W-A	YBL008W-A	YBL008W-A	0.114704	0.510429	YBL008W-A	YBL008W-A	YBL008W-A	-0.0584149	0.174459
YBL009W	ALK2	YBL009W	0.202403	0.0153743	YBL009W	ALK2	YBL009W	-0.214191	0.122461	YBL009W	ALK2	YBL009W	0.266153	0.0371764	YBL009W	ALK2	YBL009W	0.0132776	0.817758
YBL010C	YBL010C	YBL010C	-0.0933442	0.411732	YBL010C	YBL010C	YBL010C	-0.137438	0.361324	YBL010C	YBL010C	YBL010C	-0.00687456	0.966391	YBL010C	YBL010C	YBL010C	0.0360026	0.542733
YBL011W	SCT1	YBL011W	0.428609	0.0841932	YBL011W	SCT1	YBL011W	0.157814	0.50392	YBL011W	SCT1	YBL011W	0.0690973	0.564788	YBL011W	SCT1	YBL011W	0.0544309	0.0622789
YBL012C	YBL012C	YBL012C	0.184281	0.458405	YBL012C	YBL012C	YBL012C	0.0895176	0.635024	YBL012C	YBL012C	YBL012C	0.121243	0.635061	YBL012C	YBL012C	YBL012C	0.04695	0.3783
YBL013W	FMT1	YBL013W	-0.043153	0.672227	YBL013W	FMT1	YBL013W	-0.442826	0.199948	YBL013W	FMT1	YBL013W	-0.165767	0.312642	YBL013W	FMT1	YBL013W	-0.0381972	0.117491
YBL014C	RRN6	YBL014C	0.204524	0.192624	YBL014C	RRN6	YBL014C	0.0695082	0.577711	YBL014C	RRN6	YBL014C	-0.152312	0.512596	YBL014C	RRN6	YBL014C	-0.0979596	0.010826
YBL015W	ACH1	YBL015W	0.251424	0.0210815	YBL015W	ACH1	YBL015W	-0.440876	0.185296	YBL015W	ACH1	YBL015W	-0.192807	0.101567	YBL015W	ACH1	YBL015W	-0.106561	0.0871763
YBL016W	FUS3	YBL016W	0.184891	0.449185	YBL016W	FUS3	YBL016W	0.217328	0.179922	YBL016W	FUS3	YBL016W	0.294501	0.035733	YBL016W	FUS3	YBL016W	0.0271543	0.46351
YBL017C	PEP1	YBL017C	-0.248968	0.0249918	YBL017C	PEP1	YBL017C	0.0840801	0.866564	YBL017C	PEP1	YBL017C	0.0495728	0.626001	YBL017C	PEP1	YBL017C	0.0714045	0.488026
YBL018C	POP8	YBL018C	0.458818	0.000802129	YBL018C	POP8	YBL018C	0.133701	0.323325	YBL018C	POP8	YBL018C	0.324172	0.00894045	YBL018C	POP8	YBL018C	0.261378	0.000937565
YBL019W	APN2	YBL019W	-0.0783332	0.0437058	YBL019W	APN2	YBL019W	0.392971	0.0331529	YBL019W	APN2	YBL019W	0.0638889	0.655524	YBL019W	APN2	YBL019W	0.022568	0.843924
YBL020W	RFT1	YBL020W	-0.104789	0.284834	YBL020W	RFT1	YBL020W	-0.0177934	0.825882	YBL020W	RFT1	YBL020W	0.0686373	0.443573	YBL020W	RFT1	YBL020W	0.0879354	0.299539
YBL021C	HAP3	YBL021C	0.199403	0.150146	YBL021C	HAP3	YBL021C	-0.14114	0.328164	YBL021C	HAP3	YBL021C	0.0354316	0.758809	YBL021C	HAP3	YBL021C	-0.158434	0.0101763
YBL022C	PIM1	YBL022C	0.13472	0.0717887	YBL022C	PIM1	YBL022C	-0.291551	0.346233	YBL022C	PIM1	YBL022C	0.0174957	0.896678	YBL022C	PIM1	YBL022C	0.00684964	0.780524
YBL023C	MCM2	mcm2-1	-0.23114	0.00544586	YBL023C	MCM2	mcm2-1	0.0911088	0.389939	YBL023C	MCM2	mcm2-1	0.316185	0.276566	YBL023C	MCM2	mcm2-1	-0.0388647	0.4119
YBL023C	MCM2	YBL023C	0.531952	0.0101135	YBL023C	MCM2	YBL023C	-0.201363	0.201919	YBL023C	MCM2	YBL023C	-0.104718	0.418923	YBL023C	MCM2	YBL023C	-0.0676614	0.0250626
YBL024W	NCL1	YBL024W	-0.0516077	0.749654	YBL024W	NCL1	YBL024W	-0.175093	0.557777	YBL024W	NCL1	YBL024W	-0.0605124	0.452481	YBL024W	NCL1	YBL024W	0.0191548	0.616448
YBL025W	RRN10	YBL025W	NA	NA	YBL025W	RRN10	YBL025W	NA	NA	YBL025W	RRN10	YBL025W	-0.135544	0.0882139	YBL025W	RRN10	YBL025W	-0.0118078	0.474102
YBL027W	RPL19B	YBL027W	-0.0289196	0.760896	YBL027W	RPL19B	YBL027W	0.260204	0.442334	YBL027W	RPL19B	YBL027W	-0.451785	0.034869	YBL027W	RPL19B	YBL027W	-0.221053	0.00398766
YBL028C	YBL028C	YBL028C	-0.052069	0.181182	YBL028C	YBL028C	YBL028C	0.369847	0.275879	YBL028C	YBL028C	YBL028C	-0.0418332	0.784989	YBL028C	YBL028C	YBL028C	0.0839337	0.130648
YBL029C-A	YBL029C-A	YBL029C-A	-0.084572	0.234498	YBL029C-A	YBL029C-A	YBL029C-A	0.0571164	0.761513	YBL029C-A	YBL029C-A	YBL029C-A	0.107139	0.74259	YBL029C-A	YBL029C-A	YBL029C-A	0.0185212	0.421607
YBL029W	YBL029W	YBL029W	-0.0953697	0.162507	YBL029W	YBL029W	YBL029W	-0.0279948	0.941754	YBL029W	YBL029W	YBL029W	-0.0177272	0.861333	YBL029W	YBL029W	YBL029W	-0.0611564	0.0183204
YBL030C	PET9	YBL030C	0.035822	0.409841	YBL030C	PET9	YBL030C	0.102628	0.373507	YBL030C	PET9	YBL030C	0.0409422	0.713381	YBL030C	PET9	YBL030C	0.0905491	0.0827159
YBL031W	SHE1	YBL031W	-0.0954286	0.829195	YBL031W	SHE1	YBL031W	-0.212128	0.100312	YBL031W	SHE1	YBL031W	-0.394463	0.406161	YBL031W	SHE1	YBL031W	-0.189925	0.119818
YBL032W	HEK2	YBL032W	-0.0572069	0.418649	YBL032W	HEK2	YBL032W	0.10484	0.167354	YBL032W	HEK2	YBL032W	0.460526	0.0336185	YBL032W	HEK2	YBL032W	0.0345455	0.119504
YBL033C	RIB1	YBL033C	-0.000903	0.856065	YBL033C	RIB1	YBL033C	NA	NA	YBL033C	RIB1	YBL033C	0.0357098	0.865654	YBL033C	RIB1	YBL033C	NA	NA
YBL034C	STU1	stu1-12	-0.645995	0.000692365	YBL034C	STU1	stu1-12	-0.335061	0.219448	YBL034C	STU1	stu1-12	0.0329754	0.838845	YBL034C	STU1	stu1-12	-0.0329464	0.773712
YBL034C	STU1	stu1-5	-0.165395	0.189231	YBL034C	STU1	stu1-5	0.12439	0.266161	YBL034C	STU1	stu1-5	0.0505586	0.635441	YBL034C	STU1	stu1-5	0.0826306	0.167769
YBL034C	STU1	stu1-6	-0.384525	0.0117002	YBL034C	STU1	stu1-6	-0.528067	0.0115482	YBL034C	STU1	stu1-6	0.220142	0.543981	YBL034C	STU1	stu1-6	-0.125205	0.0957347
YBL034C	STU1	stu1-7	-0.752582	0.000594144	YBL034C	STU1	stu1-7	-0.499807	0.15285	YBL034C	STU1	stu1-7	0.0866114	0.782131	YBL034C	STU1	stu1-7	-0.413667	0.00133013
YBL034C	STU1	stu1-8	-0.187564	0.176921	YBL034C	STU1	stu1-8	-0.0716223	0.124333	YBL034C	STU1	stu1-8	NA	NA	YBL034C	STU1	stu1-8	-0.259821	0.374057
YBL035C	POL12	pol12-ts	-0.126233	0.321455	YBL035C	POL12	pol12-ts	0.103181	0.604638	YBL035C	POL12	pol12-ts	-1.22742	0.00296978	YBL035C	POL12	pol12-ts	0.0444657	0.64251
YBL035C	POL12	YBL035C	0.0594197	0.400698	YBL035C	POL12	YBL035C	-0.0593222	0.667588	YBL035C	POL12	YBL035C	0.109126	0.220959	YBL035C	POL12	YBL035C	0.143019	0.00530821
YBL036C	YBL036C	YBL036C	-0.0275283	0.712954	YBL036C	YBL036C	YBL036C	-0.199332	0.461484	YBL036C	YBL036C	YBL036C	0.303111	0.0494845	YBL036C	YBL036C	YBL036C	0.0315207	0.498313
YBL037W	APL3	YBL037W	0.00945489	0.921463	YBL037W	APL3	YBL037W	-0.426941	0.323451	YBL037W	APL3	YBL037W	0.25688	0.237471	YBL037W	APL3	YBL037W	-0.0769892	0.165276
YBL038W	MRPL16	YBL038W	0.0424808	0.849236	YBL038W	MRPL16	YBL038W	-0.149622	0.468985	YBL038W	MRPL16	YBL038W	0.0487114	0.572163	YBL038W	MRPL16	YBL038W	-0.0605102	0.420252
YBL039C	URA7	YBL039C	0.0930877	0.362298	YBL039C	URA7	YBL039C	0.20093	0.155583	YBL039C	URA7	YBL039C	0.165442	0.17278	YBL039C	URA7	YBL039C	0.178555	0.135334
YBL039W-A	YBL039W-A	YBL039W-A	0.198193	0.221722	YBL039W-A	YBL039W-A	YBL039W-A	-0.063227	0.689796	YBL039W-A	YBL039W-A	YBL039W-A	0.231856	0.172922	YBL039W-B	YBL039W-B	YBL039W-B	-0.00782158	0.724692
YBL041W	PRE7	YBL041W	NA	NA	YBL041W	PRE7	YBL041W	-0.337885	0.0287204	YBL041W	PRE7	YBL041W	-0.12436	0.373901	YBL041W	PRE7	YBL041W	-0.412947	0.00279089
YBL042C	FUI1	YBL042C	-0.0138687	0.908971	YBL042C	FUI1	YBL042C	-0.713878	0.0452818	YBL042C	FUI1	YBL042C	0.198067	0.378931	YBL042C	FUI1	YBL042C	-0.108478	0.00800734
YBL043W	ECM13	YBL043W	0.126777	0.0251264	YBL043W	ECM13	YBL043W	-0.156892	0.210359	YBL043W	ECM13	YBL043W	-0.0740986	0.660809	YBL043W	ECM13	YBL043W	-0.0471528	0.0555577
YBL044W	YBL044W	YBL044W	-0.145238	0.0710023	YBL044W	YBL044W	YBL044W	-0.0567556	0.423268	YBL044W	YBL044W	YBL044W	-0.158165	0.409551	YBL044W	YBL044W	YBL044W	-0.0211182	0.635652
YBL045C	COR1	YBL045C	-0.000354444	0.99772	YBL045C	COR1	YBL045C	0.144032	0.509261	YBL045C	COR1	YBL045C	0.0951313	0.552244	YBL045C	COR1	YBL045C	-0.0807443	0.116518
YBL046W	PSY4	YBL046W	0.357831	0.163851	YBL046W	PSY4	YBL046W	-0.191538	0.0144304	YBL046W	PSY4	YBL046W	-0.266905	0.134763	YBL046W	PSY4	YBL046W	-0.0831805	0.0382286
YBL047C	EDE1	YBL047C	0.51567	0.0831847	YBL047C	EDE1	YBL047C	0.00846444	0.93214	YBL047C	EDE1	YBL047C	-0.287082	0.0407456	YBL047C	EDE1	YBL047C	-0.1608	0.106274
YBL048W	YBL048W	YBL048W	0.0591546	0.779337	YBL048W	YBL048W	YBL048W	-0.220715	0.239947	YBL048W	YBL048W	YBL048W	-0.0109952	0.905714	YBL048W	YBL048W	YBL048W	0.0177153	0.544575
YBL049W	MOH1	YBL049W	0.158993	0.505261	YBL049W	MOH1	YBL049W	0.132925	0.592791	YBL049W	MOH1	YBL049W	-0.0586408	0.469151	YBL049W	MOH1	YBL049W	-0.0437264	0.437282
YBL050W	SEC17	sec17-1	-0.0507663	0.261892	YBL050W	SEC17	sec17-1	0.203523	0.0226692	YBL050W	SEC17	sec17-1	0.118212	0.437208	YBL050W	SEC17	sec17-1	0.0838767	0.215652
YBL050W	SEC17	YBL050W	0.0627981	0.497179	YBL050W	SEC17	YBL050W	-0.0140354	0.646873	YBL050W	SEC17	YBL050W	0.121418	0.183493	YBL050W	SEC17	YBL050W	-0.00587475	0.870262
YBL051C	PIN4	YBL051C	-0.773612	0.000874237	YBL051C	PIN4	YBL051C	-0.1964	0.37119	YBL051C	PIN4	YBL051C	-0.275878	0.0109915	YBL051C	PIN4	YBL051C	-0.0964186	0.638749
YBL052C	SAS3	YBL052C	0.165413	0.361682	YBL052C	SAS3	YBL052C	-0.76449	0.00484447	YBL052C	SAS3	YBL052C	-0.0732701	0.305772	YBL052C	SAS3	YBL052C	0.101064	0.0065523
YBL053W	YBL053W	YBL053W	0.299546	0.156553	YBL053W	YBL053W	YBL053W	-0.814811	0.00131722	YBL053W	YBL053W	YBL053W	0.268102	0.0459393	YBL053W	YBL053W	YBL053W	-0.0230781	0.355059
YBL054W	YBL054W	YBL054W	0.0685693	0.29004	YBL054W	YBL054W	YBL054W	0.122545	0.494337	YBL054W	YBL054W	YBL054W	-0.158732	0.157257	YBL054W	YBL054W	YBL054W	-0.0346956	0.250002
YBL055C	YBL055C	YBL055C	0.139042	0.0342268	YBL055C	YBL055C	YBL055C	-0.491911	0.109097	YBL055C	YBL055C	YBL055C	-0.0122242	0.889073	YBL055C	YBL055C	YBL055C	0.0702405	0.00852227
YBL056W	PTC3	YBL056W	-0.0347602	0.55257	YBL056W	PTC3	YBL056W	0.677192	0.00539556	YBL056W	PTC3	YBL056W	0.143497	0.427579	YBL056W	PTC3	YBL056W	0.0449191	0.146814
YBL057C	PTH2	YBL057C	0.0851371	0.48504	YBL057C	PTH2	YBL057C	-0.0218544	0.836273	YBL057C	PTH2	YBL057C	-0.291936	0.0705408	YBL057C	PTH2	YBL057C	0.0213608	0.409129
YBL058W	SHP1	YBL058W	0.259902	0.0378653	YBL058W	SHP1	YBL058W	1.0737	0.0552963	YBL058W	SHP1	YBL058W	0.0104453	0.889089	YBL058W	SHP1	YBL058W	0.135171	0.0409861
YBL059W	YBL059W	YBL059W	-0.0428446	0.629498	YBL059W	YBL059W	YBL059W	-0.116149	0.254128	YBL059W	YBL059W	YBL059W	0.153646	0.255545	YBL059W	YBL059W	YBL059W	-0.0831224	0.0914318
YBL060W	YEL1	YBL060W	-0.117337	0.172194	YBL060W	YEL1	YBL060W	0.0229543	0.976483	YBL060W	YEL1	YBL060W	0.270777	0.146971	YBL060W	YEL1	YBL060W	-0.0127088	0.763843
YBL061C	SKT5	YBL061C	-0.00993422	0.872636	YBL061C	SKT5	YBL061C	0.0633944	0.832494	YBL061C	SKT5	YBL061C	0.118585	0.374271	YBL061C	SKT5	YBL061C	0.0651565	0.115804
YBL062W	YBL062W	YBL062W	0.0686297	0.770967	YBL062W	YBL062W	YBL062W	0.221867	0.191176	YBL062W	YBL062W	YBL062W	0.000324333	0.996872	YBL062W	YBL062W	YBL062W	-0.0233897	0.401261
YBL063W	KIP1	YBL063W	-0.374505	0.00310764	YBL063W	KIP1	YBL063W	-0.471189	0.171982	YBL063W	KIP1	YBL063W	0.130296	0.124815	YBL063W	KIP1	YBL063W	-0.0153228	0.722318
YBL064C	PRX1	YBL064C	-0.115024	0.581242	YBL064C	PRX1	YBL064C	-0.364932	0.171291	YBL064C	PRX1	YBL064C	0.0322244	0.735781	YBL064C	PRX1	YBL064C	-0.0361693	0.164585
YBL065W	YBL065W	YBL065W	0.207073	0.403226	YBL065W	YBL065W	YBL065W	-0.0513424	0.870119	YBL065W	YBL065W	YBL065W	-0.117506	0.439605	YBL065W	YBL065W	YBL065W	0.0381067	0.363098
YBL066C	SEF1	YBL066C	0.18939	0.228165	YBL066C	SEF1	YBL066C	-0.128726	0.681098	YBL066C	SEF1	YBL066C	0.0169257	0.921772	YBL066C	SEF1	YBL066C	-0.0603411	0.193627
YBL067C	UBP13	YBL067C	0.53496	0.0257659	YBL067C	UBP13	YBL067C	0.396607	0.0384365	YBL067C	UBP13	YBL067C	-0.0503039	0.830485	YBL067C	UBP13	YBL067C	0.0629972	0.14176
YBL068W	PRS4	YBL068W	-0.233398	0.245468	YBL068W	PRS4	YBL068W	-0.409562	0.0570771	YBL068W	PRS4	YBL068W	-0.0746326	0.458687	YBL068W	PRS4	YBL068W	-0.0986012	0.0864496
YBL069W	AST1	YBL069W	0.0183903	0.804443	YBL069W	AST1	YBL069W	0.669698	0.0145985	YBL069W	AST1	YBL069W	-0.109483	0.469478	YBL069W	AST1	YBL069W	0.0119193	0.641325
YBL070C	YBL070C	YBL070C	0.0270428	0.757223	YBL070C	YBL070C	YBL070C	-0.0212993	0.933342	YBL070C	YBL070C	YBL070C	0.0425206	0.672947	YBL070C	YBL070C	YBL070C	0.0872312	0.421465
YBL071C	YBL071C	YBL071C	-0.0553926	0.76021	YBL071C	YBL071C	YBL071C	0.362632	0.358313	YBL071C	YBL071C	YBL071C	0.0491791	0.559514	YBL071C	YBL071C	YBL071C	0.050397	0.503313
YBL071C-B	YBL071C-B	YBL071C-B	0.269147	0.0034805	YBL071C-B	YBL071C-B	YBL071C-B	0.444869	0.00608972	YBL071C-B	YBL071C-B	YBL071C-B	-0.0286398	0.832413	YBL071C-B	YBL071C-B	YBL071C-B	0.0339241	0.721859
YBL071W-A	KTI11	YBL071W-A	0.45948	0.0202296	YBL071W-A	KTI11	YBL071W-A	-0.152794	0.0739974	YBL071W-A	KTI11	YBL071W-A	0.124257	0.61868	YBL071W-A	KTI11	YBL071W-A	-0.08331	0.121082
YBL072C	RPS8A	YBL072C	0.226682	0.0625959	YBL072C	RPS8A	YBL072C	0.545737	0.0322262	YBL072C	RPS8A	YBL072C	0.0826707	0.726523	YBL072C	RPS8A	YBL072C	0.30588	0.402035
YBL073W	YBL073W	YBL073W	NA	NA	YBL073W	YBL073W	YBL073W	-0.0850539	0.629883	YBL073W	YBL073W	YBL073W	0.0616771	0.412904	YBL073W	YBL073W	YBL073W	-0.211267	0.0620091
YBL074C	AAR2	YBL074C	-0.200541	0.00504825	YBL074C	AAR2	YBL074C	0.0255917	0.685134	YBL074C	AAR2	YBL074C	-0.0297318	0.500604	YBL074C	AAR2	YBL074C	-0.0108588	0.670898
YBL075C	SSA3	YBL075C	0.140021	0.0647121	YBL075C	SSA3	YBL075C	-0.105317	0.609435	YBL075C	SSA3	YBL075C	-0.13977	0.415725	YBL075C	SSA3	YBL075C	-0.00649873	0.827461
YBL076C	ILS1	ils1-1	-0.416796	0.00975276	YBL076C	ILS1	ils1-1	-0.0914852	0.169075	YBL076C	ILS1	ils1-1	-0.0670897	0.635408	YBL076C	ILS1	ils1-1	0.0950739	0.519805
YBL076C	ILS1	YBL076C	0.164933	0.326959	YBL076C	ILS1	YBL076C	-0.0910919	0.224413	YBL076C	ILS1	YBL076C	-0.0223341	0.894738	YBL076C	ILS1	YBL076C	0.00971931	0.455837
YBL078C	ATG8	YBL078C	-0.165352	0.428978	YBL078C	ATG8	YBL078C	-0.0768687	0.459282	YBL078C	ATG8	YBL078C	0.118805	0.352196	YBL078C	ATG8	YBL078C	0.00756382	0.841479
YBL079W	NUP170	YBL079W	-0.796028	0.00242437	YBL079W	NUP170	YBL079W	-0.134612	0.695937	YBL079W	NUP170	YBL079W	-0.102087	0.441355	YBL079W	NUP170	YBL079W	-0.0412945	0.338659
YBL080C	PET112	YBL080C	-0.235955	0.120313	YBL080C	PET112	YBL080C	0.0439654	0.849533	YBL080C	PET112	YBL080C	-0.0696426	0.53422	YBL080C	PET112	YBL080C	-0.209863	0.000623768
YBL081W	YBL081W	YBL081W	0.0321456	0.689158	YBL081W	YBL081W	YBL081W	0.0357652	0.787179	YBL081W	YBL081W	YBL081W	0.0863898	0.71437	YBL081W	YBL081W	YBL081W	0.0401761	0.505686
YBL082C	ALG3	YBL082C	0.418527	0.20963	YBL082C	ALG3	YBL082C	-0.0492811	0.577325	YBL082C	ALG3	YBL082C	-0.05712	0.797816	YBL082C	ALG3	YBL082C	-0.0167495	0.583764
YBL083C	YBL083C	YBL083C	0.0853648	0.167982	YBL083C	YBL083C	YBL083C	-0.0424903	0.858907	YBL083C	YBL083C	YBL083C	-0.0349647	0.459394	YBL083C	YBL083C	YBL083C	-0.0156778	0.641119
YBL084C	CDC27	cdc27-1	0.516617	0.000708657	YBL084C	CDC27	cdc27-1	0.346592	0.0251412	YBL084C	CDC27	cdc27-1	-0.0144758	0.513744	YBL084C	CDC27	cdc27-1	0.188079	0.0113471
YBL084C	CDC27	cdc27-2	0.414941	0.0180565	YBL084C	CDC27	cdc27-2	0.0952613	0.556773	YBL084C	CDC27	cdc27-2	-0.0252966	0.314204	YBL084C	CDC27	cdc27-2	0.151946	0.231508
YBL084C	CDC27	YBL084C	-0.0508383	0.489787	YBL084C	CDC27	YBL084C	0.0173727	0.869527	YBL084C	CDC27	YBL084C	0.486975	0.0456231	YBL084C	CDC27	YBL084C	-0.0346967	0.0715916
YBL085W	BOI1	YBL085W	-0.174489	0.143366	YBL085W	BOI1	YBL085W	0.26757	0.366947	YBL085W	BOI1	YBL085W	-0.230759	0.0975333	YBL085W	BOI1	YBL085W	0.00670753	0.945632
YBL086C	YBL086C	YBL086C	-0.0150062	0.895692	YBL086C	YBL086C	YBL086C	0.090483	0.0983494	YBL086C	YBL086C	YBL086C	-0.00431478	0.97185	YBL086C	YBL086C	YBL086C	-0.0430878	0.102765
YBL087C	RPL23A	YBL087C	-0.00800733	0.963374	YBL087C	RPL23A	YBL087C	0.273544	0.00756396	YBL087C	RPL23A	YBL087C	0.515034	0.0053376	YBL087C	RPL23A	YBL087C	0.0452129	0.144346
YBL088C	TEL1	YBL088C	-0.145528	0.11868	YBL088C	TEL1	YBL088C	0.237713	0.605381	YBL088C	TEL1	YBL088C	0.157596	0.310976	YBL088C	TEL1	YBL088C	-0.0114981	0.719821
YBL089W	AVT5	YBL089W	0.167123	0.250114	YBL089W	AVT5	YBL089W	0.0787811	0.328721	YBL089W	AVT5	YBL089W	-0.0146676	0.950368	YBL089W	AVT5	YBL089W	-0.081283	0.0631644
YBL090W	MRP21	YBL090W	0.10311	0.44396	YBL090W	MRP21	YBL090W	0.120555	0.209567	YBL090W	MRP21	YBL090W	0.0396048	0.726629	YBL090W	MRP21	YBL090W	-0.0921625	0.045692
YBL091C	MAP2	YBL091C	-0.204472	0.0858351	YBL091C	MAP2	YBL091C	-0.224518	0.00548242	YBL091C	MAP2	YBL091C	-0.403314	0.00742468	YBL091C	MAP2	YBL091C	-0.0481751	0.503627
YBL091C-A	SCS22	YBL091C-A	-0.469357	0.171708	YBL091C-A	SCS22	YBL091C-A	-0.459386	0.163894	YBL091C-A	SCS22	YBL091C-A	0.744754	0.0500805	YBL091C-A	SCS22	YBL091C-A	-0.0272115	0.521406
YBL092W	RPL32	YBL092W	-0.588318	0.0385026	YBL092W	RPL32	YBL092W	-0.246208	0.154856	YBL092W	RPL32	YBL092W	-0.123312	0.452085	YBL092W	RPL32	YBL092W	-0.594723	7.16039e-05
YBL093C	ROX3	rox3-182	NA	NA	YBL093C	ROX3	rox3-182	NA	NA	YBL093C	ROX3	rox3-182	NA	NA	YBL093C	ROX3	rox3-182	0.184284	0.289627
YBL093C	ROX3	YBL093C	NA	NA	YBL093C	ROX3	YBL093C	0.0755545	0.561936	YBL093C	ROX3	YBL093C	-0.138251	0.198119	YBL093C	ROX3	YBL093C	-0.00171908	0.996732
YBL094C	YBL094C	YBL094C	0.275483	0.56467	YBL094C	YBL094C	YBL094C	0.563781	0.610666	YBL094C	YBL094C	YBL094C	0.0953953	0.751217	YBL094C	YBL094C	YBL094C	0.0896575	0.819672
YBL095W	YBL095W	YBL095W	0.113047	0.563503	YBL095W	YBL095W	YBL095W	0.0497077	0.872282	YBL095W	YBL095W	YBL095W	0.0268272	0.618267	YBL095W	YBL095W	YBL095W	0.227242	0.321705
YBL096C	YBL096C	YBL096C	0.007138	0.897408	YBL096C	YBL096C	YBL096C	-0.0342184	0.946826	YBL096C	YBL096C	YBL096C	0.010184	0.928779	YBL096C	YBL096C	YBL096C	-0.105669	0.242904
YBL097W	BRN1	YBL097W	0.305103	0.367956	YBL097W	BRN1	YBL097W	-0.0123232	0.850842	YBL097W	BRN1	YBL097W	-0.0458718	0.578152	YBL097W	BRN1	YBL097W	0.0803867	0.13504
YBL098W	BNA4	YBL098W	-0.092845	0.186027	YBL098W	BNA4	YBL098W	-0.000319111	0.998757	YBL098W	BNA4	YBL098W	-0.12632	0.320715	YBL098W	BNA4	YBL098W	-0.119209	0.0173774
YBL099W	ATP1	YBL099W	0.0688994	0.465426	YBL099W	ATP1	YBL099W	0.0218079	0.965385	YBL099W	ATP1	YBL099W	0.14824	0.109383	YBL099W	ATP1	YBL099W	NA	NA
YBL100C	YBL100C	YBL100C	0.0648214	0.441036	YBL100C	YBL100C	YBL100C	-0.00582367	0.986794	YBL100C	YBL100C	YBL100C	0.079698	0.632782	YBL100C	YBL100C	YBL100C	NA	NA
YBL101C	ECM21	YBL101C	0.00837144	0.915646	YBL101C	ECM21	YBL101C	0.169261	0.177658	YBL101C	ECM21	YBL101C	0.104742	0.187267	YBL101C	ECM21	YBL101C	-0.0368662	0.387498
YBL101W-C	YBL101W-C	YBL101W-C	0.0353907	0.765388	YBL101W-C	YBL101W-C	YBL101W-C	-0.0463823	0.633919	YBL101W-C	YBL101W-C	YBL101W-C	0.0779431	0.508589	YBL101W-C	YBL101W-C	YBL101W-C	-0.0206355	0.204939
YBL102W	SFT2	YBL102W	0.0341967	0.523288	YBL102W	SFT2	YBL102W	-0.0974616	0.454113	YBL102W	SFT2	YBL102W	-0.262744	0.0253004	YBL102W	SFT2	YBL102W	-0.0456496	0.393275
YBL103C	RTG3	YBL103C	0.149154	0.0873314	YBL103C	RTG3	YBL103C	-0.307519	0.0184982	YBL103C	RTG3	YBL103C	0.0618286	0.545017	YBL103C	RTG3	YBL103C	0.00347243	0.912646
YBL104C	YBL104C	YBL104C	0.0210102	0.790834	YBL104C	YBL104C	YBL104C	-0.0105761	0.947094	YBL104C	YBL104C	YBL104C	0.0495783	0.350449	YBL104C	YBL104C	YBL104C	-0.0429923	0.441431
YBL105C	PKC1	pkc1-1	-1.02672	0.00407416	YBL105C	PKC1	pkc1-1	-0.355609	0.0359536	YBL105C	PKC1	pkc1-1	0.417172	0.121775	YBL105C	PKC1	pkc1-1	0.203236	0.00812905
YBL105C	PKC1	pkc1-2	-0.464649	0.00071564	YBL105C	PKC1	pkc1-2	-0.796151	0.000176507	YBL105C	PKC1	pkc1-2	-0.245219	0.465583	YBL105C	PKC1	pkc1-2	-0.382022	0.00145166
YBL105C	PKC1	pkc1-3	-0.685529	0.000144499	YBL105C	PKC1	pkc1-3	-0.657788	0.00896842	YBL105C	PKC1	pkc1-3	-0.481398	0.0497035	YBL105C	PKC1	pkc1-3	-0.291628	0.0629329
YBL105C	PKC1	pkc1-4	-0.593979	0.00496765	YBL105C	PKC1	pkc1-4	-0.72829	0.000833152	YBL105C	PKC1	pkc1-4	NA	NA	YBL105C	PKC1	pkc1-4	NA	NA
YBL105C	PKC1	pkc1-ts	-0.286871	0.10093	YBL105C	PKC1	pkc1-ts	-0.330637	0.113346	YBL105C	PKC1	pkc1-ts	0.346816	0.289374	YBL105C	PKC1	pkc1-ts	0.108761	0.109735
YBL105C	PKC1	YBL105C	-0.00716256	0.832864	YBL105C	PKC1	YBL105C	-0.0472413	0.657863	YBL105C	PKC1	YBL105C	0.0889434	0.573556	YBL105C	PKC1	YBL105C	0.0838394	0.0346172
YBL106C	SRO77	YBL106C	-0.15725	0.258169	YBL106C	SRO77	YBL106C	-0.215098	0.157889	YBL106C	SRO77	YBL106C	-0.108402	0.224132	YBL106C	SRO77	YBL106C	0.0688425	0.596787
YBL107C	YBL107C	YBL107C	0.122297	0.638558	YBL107C	YBL107C	YBL107C	0.00456633	0.988667	YBL107C	YBL107C	YBL107C	-0.0278429	0.510391	YBL107C	YBL107C	YBL107C	0.00192881	0.93448
YBR001C	NTH2	YBR001C	-0.0152799	0.895463	YBR001C	NTH2	YBR001C	0.502665	0.531479	YBR001C	NTH2	YBR001C	-0.0397323	0.733018	YBR001C	NTH2	YBR001C	-0.029855	0.655468
YBR003W	COQ1	YBR003W	-0.0290351	0.752439	YBR003W	COQ1	YBR003W	0.183971	0.754415	YBR003W	COQ1	YBR003W	0.0446447	0.571462	YBR003W	COQ1	YBR003W	-0.187253	0.0171549
YBR004C	GPI18	YBR004C	0.105761	0.250923	YBR004C	GPI18	YBR004C	0.145086	0.155112	YBR004C	GPI18	YBR004C	0.228571	0.215168	YBR004C	GPI18	YBR004C	0.0926837	0.335651
YBR005W	RCR1	YBR005W	0.0579724	0.180033	YBR005W	RCR1	YBR005W	-0.247759	0.510803	YBR005W	RCR1	YBR005W	0.0625843	0.507425	YBR005W	RCR1	YBR005W	-0.0470832	0.291433
YBR006W	UGA2	YBR006W	-0.157288	0.100084	YBR006W	UGA2	YBR006W	0.203751	0.299246	YBR006W	UGA2	YBR006W	0.0666744	0.210192	YBR006W	UGA2	YBR006W	-0.00903898	0.918092
YBR007C	DSF2	YBR007C	0.111779	0.163301	YBR007C	DSF2	YBR007C	-0.188567	0.611449	YBR007C	DSF2	YBR007C	0.154066	0.571847	YBR007C	DSF2	YBR007C	-0.00850033	0.867218
YBR008C	FLR1	YBR008C	-0.0359691	0.649611	YBR008C	FLR1	YBR008C	-0.0391453	0.708375	YBR008C	FLR1	YBR008C	0.0656152	0.146289	YBR008C	FLR1	YBR008C	-0.0435926	0.275491
YBR009C	HHF1	YBR009C	0.0704947	0.74105	YBR009C	HHF1	YBR009C	0.229263	0.405832	YBR009C	HHF1	YBR009C	-0.0252209	0.889125	YBR009C	HHF1	YBR009C	0.13225	0.0165062
YBR010W	HHT1	YBR010W	0.0102562	0.943355	YBR010W	HHT1	YBR010W	0.1542	0.582235	YBR010W	HHT1	YBR010W	0.0252502	0.631704	YBR010W	HHT1	YBR010W	0.0707272	0.0265438
YBR011C	IPP1	YBR011C	-0.187287	0.162505	YBR011C	IPP1	YBR011C	-0.0534821	0.26303	YBR011C	IPP1	YBR011C	-0.142974	0.392584	YBR011C	IPP1	YBR011C	-0.253161	0.0928503
YBR012C	YBR012C	YBR012C	0.0380252	0.713589	YBR012C	YBR012C	YBR012C	-0.121275	0.605198	YBR012C	YBR012C	YBR012C	0.0468361	0.570336	YBR012C	YBR012C	YBR012C	-0.00365615	0.925265
YBR013C	YBR013C	YBR013C	0.114055	0.112294	YBR013C	YBR013C	YBR013C	0.151972	0.622433	YBR013C	YBR013C	YBR013C	0.00208578	0.965304	YBR013C	YBR013C	YBR013C	0.0444226	0.151987
YBR014C	GRX7	YBR014C	-0.0462929	0.298111	YBR014C	GRX7	YBR014C	0.268904	0.736931	YBR014C	GRX7	YBR014C	-0.0134729	0.586832	YBR014C	GRX7	YBR014C	0.0714359	0.019077
YBR015C	MNN2	YBR015C	0.0630439	0.677911	YBR015C	MNN2	YBR015C	-0.43201	0.241763	YBR015C	MNN2	YBR015C	0.176803	0.0629459	YBR015C	MNN2	YBR015C	0.0795976	0.152911
YBR016W	YBR016W	YBR016W	0.128303	0.448754	YBR016W	YBR016W	YBR016W	0.163558	0.84165	YBR016W	YBR016W	YBR016W	0.035479	0.570363	YBR016W	YBR016W	YBR016W	0.0308317	0.547573
YBR018C	GAL7	YBR018C	-0.17298	0.0205838	YBR018C	GAL7	YBR018C	0.0580293	0.936566	YBR018C	GAL7	YBR018C	-0.0503961	0.383087	YBR018C	GAL7	YBR018C	-0.0775484	0.0233471
YBR019C	GAL10	YBR019C	0.154077	0.0262868	YBR019C	GAL10	YBR019C	0.0667991	0.77677	YBR019C	GAL10	YBR019C	-0.0166328	0.802206	YBR019C	GAL10	YBR019C	-0.0551527	0.0273972
YBR020W	GAL1	YBR020W	-0.076383	0.200023	YBR020W	GAL1	YBR020W	0.0148894	0.768267	YBR020W	GAL1	YBR020W	-0.102295	0.400359	YBR020W	GAL1	YBR020W	-0.0477202	0.260685
YBR021W	FUR4	YBR021W	0.528067	0.00358396	YBR021W	FUR4	YBR021W	0.521121	0.00767975	YBR021W	FUR4	YBR021W	0.0058177	0.96317	YBR021W	FUR4	YBR021W	0.306623	0.000513707
YBR022W	POA1	YBR022W	-0.0826033	0.344459	YBR022W	POA1	YBR022W	-0.100213	0.102746	YBR022W	POA1	YBR022W	-0.104808	0.188684	YBR022W	POA1	YBR022W	-0.0147232	0.685107
YBR023C	CHS3	YBR023C	-0.153527	0.0982588	YBR023C	CHS3	YBR023C	0.0214333	0.897725	YBR023C	CHS3	YBR023C	-0.0714434	0.560555	YBR023C	CHS3	YBR023C	0.0376819	0.685017
YBR024W	SCO2	YBR024W	0.0895446	0.547574	YBR024W	SCO2	YBR024W	-0.195827	0.287105	YBR024W	SCO2	YBR024W	0.0708609	0.695222	YBR024W	SCO2	YBR024W	0.0467072	0.0873546
YBR025C	OLA1	YBR025C	-0.124976	0.228697	YBR025C	OLA1	YBR025C	0.0762736	0.584032	YBR025C	OLA1	YBR025C	0.149326	0.309173	YBR025C	OLA1	YBR025C	0.0717342	0.503606
YBR026C	ETR1	YBR026C	-0.579158	0.00625353	YBR026C	ETR1	YBR026C	-0.243577	0.0867527	YBR026C	ETR1	YBR026C	-0.0325841	0.645221	YBR026C	ETR1	YBR026C	0.0619789	0.268532
YBR027C	YBR027C	YBR027C	-0.121884	0.146871	YBR027C	YBR027C	YBR027C	-0.321531	0.288339	YBR027C	YBR027C	YBR027C	0.010371	0.897956	YBR027C	YBR027C	YBR027C	0.0728572	0.0705258
YBR028C	YBR028C	YBR028C	0.0127268	0.773206	YBR028C	YBR028C	YBR028C	-0.349647	0.309688	YBR028C	YBR028C	YBR028C	-0.107408	0.0628713	YBR028C	YBR028C	YBR028C	-0.191805	0.0534536
YBR029C	CDS1	YBR029C	-0.127643	0.0582922	YBR029C	CDS1	YBR029C	0.349281	0.334636	YBR029C	CDS1	YBR029C	0.130415	0.254817	YBR029C	CDS1	YBR029C	-0.0574605	0.223122
YBR030W	YBR030W	YBR030W	-0.00129567	0.985671	YBR030W	YBR030W	YBR030W	-0.374226	0.308583	YBR030W	YBR030W	YBR030W	-0.0446752	0.609986	YBR030W	YBR030W	YBR030W	0.0207532	0.783138
YBR031W	RPL4A	YBR031W	0.123495	0.184613	YBR031W	RPL4A	YBR031W	0.172706	0.488505	YBR031W	RPL4A	YBR031W	0.325114	0.0137868	YBR031W	RPL4A	YBR031W	0.164486	0.0574441
YBR032W	YBR032W	YBR032W	-0.071403	0.129546	YBR032W	YBR032W	YBR032W	-0.280037	0.218285	YBR032W	YBR032W	YBR032W	-0.143939	0.294047	YBR032W	YBR032W	YBR032W	-0.0484654	0.493916
YBR033W	EDS1	YBR033W	0.316308	0.0318794	YBR033W	EDS1	YBR033W	0.531985	0.0831147	YBR033W	EDS1	YBR033W	0.349574	0.0353714	YBR033W	EDS1	YBR033W	0.177629	0.0626301
YBR034C	HMT1	YBR034C	0.446716	0.00522221	YBR034C	HMT1	YBR034C	-0.107837	0.316726	YBR034C	HMT1	YBR034C	-0.396018	0.00163784	YBR034C	HMT1	YBR034C	-0.102454	0.073535
YBR035C	PDX3	YBR035C	0.56767	0.0252322	YBR035C	PDX3	YBR035C	0.0963777	0.761227	YBR035C	PDX3	YBR035C	-0.0976449	0.604253	YBR035C	PDX3	YBR035C	-0.187728	0.0367195
YBR036C	CSG2	YBR036C	0.00441078	0.967171	YBR036C	CSG2	YBR036C	-0.424686	0.0382515	YBR036C	CSG2	YBR036C	-0.0198054	0.88241	YBR036C	CSG2	YBR036C	-0.115762	0.00455702
YBR037C	SCO1	YBR037C	0.0160844	0.804786	YBR037C	SCO1	YBR037C	-0.0138126	0.919161	YBR037C	SCO1	YBR037C	-0.038811	0.693646	YBR037C	SCO1	YBR037C	-0.0105778	0.882047
YBR038W	CHS2	YBR038W	-0.111535	0.562296	YBR038W	CHS2	YBR038W	0.291544	0.45288	YBR038W	CHS2	YBR038W	0.00994289	0.953437	YBR038W	CHS2	YBR038W	-0.0493426	0.119611
YBR039W	ATP3	YBR039W	0.105889	0.373901	YBR039W	ATP3	YBR039W	-0.0734751	0.373902	YBR039W	ATP3	YBR039W	0.054091	0.41085	YBR039W	ATP3	YBR039W	-0.268391	0.0157106
YBR040W	FIG1	YBR040W	-0.129357	0.216735	YBR040W	FIG1	YBR040W	-0.0880712	0.591042	YBR040W	FIG1	YBR040W	-0.065024	0.604022	YBR040W	FIG1	YBR040W	0.0407884	0.755119
YBR041W	FAT1	YBR041W	0.193855	0.0931107	YBR041W	FAT1	YBR041W	0.116241	0.63685	YBR041W	FAT1	YBR041W	-0.0714806	0.689538	YBR041W	FAT1	YBR041W	0.260434	0.00262589
YBR042C	CST26	YBR042C	0.121936	0.268732	YBR042C	CST26	YBR042C	-0.155127	0.409364	YBR042C	CST26	YBR042C	-0.161386	0.0499221	YBR042C	CST26	YBR042C	0.0321215	0.253762
YBR043C	QDR3	YBR043C	0.0146374	0.796627	YBR043C	QDR3	YBR043C	-0.0744092	0.873785	YBR043C	QDR3	YBR043C	0.0993982	0.344291	YBR043C	QDR3	YBR043C	0.13741	0.332557
YBR044C	TCM62	YBR044C	-0.128158	0.071608	YBR044C	TCM62	YBR044C	-0.429467	0.290358	YBR044C	TCM62	YBR044C	0.00182967	0.973636	YBR044C	TCM62	YBR044C	-0.0675976	0.483641
YBR045C	GIP1	YBR045C	0.0214473	0.897006	YBR045C	GIP1	YBR045C	-0.207622	0.63206	YBR045C	GIP1	YBR045C	-0.129426	0.328077	YBR045C	GIP1	YBR045C	-0.0440564	0.487244
YBR046C	ZTA1	YBR046C	0.159913	0.382136	YBR046C	ZTA1	YBR046C	-0.063978	0.888307	YBR046C	ZTA1	YBR046C	-0.0784917	0.344582	YBR046C	ZTA1	YBR046C	0.0471344	0.222052
YBR047W	FMP23	YBR047W	-0.0304643	0.602962	YBR047W	FMP23	YBR047W	0.0254047	0.953307	YBR047W	FMP23	YBR047W	-0.0721818	0.678761	YBR047W	FMP23	YBR047W	-0.0520147	0.415176
YBR048W	RPS11B	YBR048W	0.160967	0.0819544	YBR048W	RPS11B	YBR048W	0.808795	0.00195989	YBR048W	RPS11B	YBR048W	0.358438	0.0443002	YBR048W	RPS11B	YBR048W	0.169001	0.0145144
YBR050C	REG2	YBR050C	0.0108722	0.844845	YBR050C	REG2	YBR050C	-0.279137	0.21558	YBR050C	REG2	YBR050C	0.062641	0.522272	YBR050C	REG2	YBR050C	0.227945	0.241535
YBR051W	YBR051W	YBR051W	0.448734	0.0176961	YBR051W	YBR051W	YBR051W	-0.151726	0.362989	YBR051W	YBR051W	YBR051W	-0.17371	0.153064	YBR051W	YBR051W	YBR051W	0.0449725	0.253532
YBR052C	RFS1	YBR052C	0.171246	0.264986	YBR052C	RFS1	YBR052C	-0.323967	0.113475	YBR052C	RFS1	YBR052C	-0.0225501	0.797492	YBR052C	RFS1	YBR052C	0.0522289	0.0170318
YBR053C	YBR053C	YBR053C	0.252316	0.241298	YBR053C	YBR053C	YBR053C	0.340729	0.464608	YBR053C	YBR053C	YBR053C	-0.0299818	0.759704	YBR053C	YBR053C	YBR053C	0.0410155	0.437299
YBR054W	YRO2	YBR054W	0.407765	0.00317436	YBR054W	YRO2	YBR054W	-0.210681	0.224671	YBR054W	YRO2	YBR054W	0.032773	0.514696	YBR054W	YRO2	YBR054W	0.0186846	0.587545
YBR055C	PRP6	prp6-1	0.421552	0.244027	YBR055C	PRP6	prp6-1	0.0248561	0.928258	YBR055C	PRP6	prp6-1	0.286688	0.0573013	YBR055C	PRP6	prp6-1	0.132283	0.148179
YBR055C	PRP6	prp6-ts	0.167725	0.436422	YBR055C	PRP6	prp6-ts	-0.243742	0.0470842	YBR055C	PRP6	prp6-ts	0.541338	0.205945	YBR055C	PRP6	prp6-ts	0.155755	0.0808751
YBR055C	PRP6	YBR055C	-0.00519456	0.96813	YBR055C	PRP6	YBR055C	-0.156245	0.439169	YBR055C	PRP6	YBR055C	0.1404	0.374166	YBR055C	PRP6	YBR055C	0.0028119	0.880593
YBR056W	YBR056W	YBR056W	0.00587922	0.939249	YBR056W	YBR056W	YBR056W	-0.0902603	0.56237	YBR056W	YBR056W	YBR056W	0.169809	0.0643779	YBR056W	YBR056W	YBR056W	0.0238734	0.619854
YBR056W-A	YBR056W-A	YBR056W-A	0.0204942	0.815428	YBR056W-A	YBR056W-A	YBR056W-A	0.181909	0.508281	YBR056W-A	YBR056W-A	YBR056W-A	NA	NA	YBR056W-A	YBR056W-A	YBR056W-A	0.123791	0.0505673
YBR057C	MUM2	YBR057C	-0.161463	0.0820846	YBR057C	MUM2	YBR057C	-0.329385	0.43077	YBR057C	MUM2	YBR057C	0.0308666	0.784221	YBR057C	MUM2	YBR057C	0.0486595	0.116523
YBR058C	UBP14	YBR058C	0.214121	0.0392318	YBR058C	UBP14	YBR058C	0.361585	0.512643	YBR058C	UBP14	YBR058C	0.200113	0.0169876	YBR058C	UBP14	YBR058C	0.0587825	0.543556
YBR058C-A	TSC3	tsc3-2	0.427662	0.0232576	YBR058C-A	TSC3	tsc3-2	-0.00405056	0.975762	YBR058C-A	TSC3	tsc3-2	-0.0619969	0.269972	YBR058C-A	TSC3	tsc3-2	0.0298629	0.737151
YBR058C-A	TSC3	YBR058C-A	0.0766478	0.376338	YBR058C-A	TSC3	YBR058C-A	-0.180151	0.030139	YBR058C-A	TSC3	YBR058C-A	0.105647	0.56734	YBR058C-A	TSC3	YBR058C-A	-0.0645855	0.201219
YBR059C	AKL1	YBR059C	0.4465	0.0158093	YBR059C	AKL1	YBR059C	-0.221158	0.581502	YBR059C	AKL1	YBR059C	0.303226	0.060026	YBR059C	AKL1	YBR059C	0.169203	0.00800995
YBR060C	ORC2	orc2-1	0.254094	0.0233667	YBR060C	ORC2	orc2-1	0.124015	0.444889	YBR060C	ORC2	orc2-1	0.087722	0.647804	YBR060C	ORC2	orc2-1	0.221648	0.00851206
YBR060C	ORC2	orc2-2	0.303566	0.0267574	YBR060C	ORC2	orc2-2	0.422006	0.0381146	YBR060C	ORC2	orc2-2	-0.161928	0.340438	YBR060C	ORC2	orc2-2	0.317378	0.0273189
YBR060C	ORC2	orc2-3	0.178142	0.295246	YBR060C	ORC2	orc2-3	-0.184668	0.38558	YBR060C	ORC2	orc2-3	0.00742822	0.694696	YBR060C	ORC2	orc2-3	0.363496	0.00268604
YBR060C	ORC2	orc2-4	0.0611709	0.37554	YBR060C	ORC2	orc2-4	0.264985	0.0690437	YBR060C	ORC2	orc2-4	0.0194129	0.70663	YBR060C	ORC2	orc2-4	0.327779	0.00119307
YBR060C	ORC2	YBR060C	-0.0306922	0.267919	YBR060C	ORC2	YBR060C	-0.0224034	0.87234	YBR060C	ORC2	YBR060C	-0.0508824	0.63912	YBR060C	ORC2	YBR060C	-0.0110225	0.72919
YBR061C	TRM7	YBR061C	0.0199794	0.558795	YBR061C	TRM7	YBR061C	-0.0399053	0.828886	YBR061C	TRM7	YBR061C	0.00788552	0.916798	YBR061C	TRM7	YBR061C	-0.0492878	0.271095
YBR062C	YBR062C	YBR062C	-0.00595567	0.885886	YBR062C	YBR062C	YBR062C	-0.385106	0.239117	YBR062C	YBR062C	YBR062C	0.118195	0.577725	YBR062C	YBR062C	YBR062C	0.13942	0.0656215
YBR063C	YBR063C	YBR063C	0.0549884	0.832182	YBR063C	YBR063C	YBR063C	-0.215068	0.645273	YBR063C	YBR063C	YBR063C	-0.0924299	0.50703	YBR063C	YBR063C	YBR063C	0.112804	0.220908
YBR064W	YBR064W	YBR064W	0.0695642	0.459779	YBR064W	YBR064W	YBR064W	0.319456	0.11196	YBR064W	YBR064W	YBR064W	0.223231	0.184348	YBR064W	YBR064W	YBR064W	0.195509	0.395791
YBR065C	ECM2	YBR065C	0.00957911	0.837203	YBR065C	ECM2	YBR065C	-0.121216	0.553052	YBR065C	ECM2	YBR065C	-0.0392321	0.841932	YBR065C	ECM2	YBR065C	0.114413	0.450003
YBR066C	NRG2	YBR066C	-0.0153777	0.844694	YBR066C	NRG2	YBR066C	-0.237866	0.105731	YBR066C	NRG2	YBR066C	-0.0607117	0.73707	YBR066C	NRG2	YBR066C	0.0267937	0.254076
YBR067C	TIP1	YBR067C	0.166928	0.0789341	YBR067C	TIP1	YBR067C	0.276625	0.466454	YBR067C	TIP1	YBR067C	0.269658	0.0241159	YBR067C	TIP1	YBR067C	-0.0508481	0.0729157
YBR068C	BAP2	YBR068C	-0.110125	0.0300002	YBR068C	BAP2	YBR068C	-0.155551	0.768692	YBR068C	BAP2	YBR068C	-0.0451792	0.59262	YBR068C	BAP2	YBR068C	-0.0429551	0.0952048
YBR069C	TAT1	YBR069C	0.597728	0.00396836	YBR069C	TAT1	YBR069C	-0.714578	0.00560337	YBR069C	TAT1	YBR069C	-0.273924	0.0110958	YBR069C	TAT1	YBR069C	-0.0946104	0.00883966
YBR070C	ALG14	YBR070C	-0.121754	0.0520012	YBR070C	ALG14	YBR070C	0.076265	0.105219	YBR070C	ALG14	YBR070C	0.116365	0.271318	YBR070C	ALG14	YBR070C	0.0802829	0.0299524
YBR071W	YBR071W	YBR071W	0.0681837	0.117789	YBR071W	YBR071W	YBR071W	0.315446	0.582647	YBR071W	YBR071W	YBR071W	0.0756594	0.789539	YBR071W	YBR071W	YBR071W	-0.0352677	0.0613714
YBR072C-A	YBR072C-A	YBR072C-A	-0.0924282	0.250623	YBR072C-A	YBR072C-A	YBR072C-A	0.0284984	0.806906	YBR072C-A	YBR072C-A	YBR072C-A	-0.0204036	0.903961	YBR072C-A	YBR072C-A	YBR072C-A	0.0250293	0.313097
YBR072W	HSP26	YBR072W	-0.0868622	0.0991529	YBR072W	HSP26	YBR072W	-0.378558	0.233413	YBR072W	HSP26	YBR072W	-0.00935367	0.952662	YBR072W	HSP26	YBR072W	0.0157137	0.552844
YBR073W	RDH54	YBR073W	0.022745	0.69195	YBR073W	RDH54	YBR073W	-0.0862052	0.736204	YBR073W	RDH54	YBR073W	0.0794994	0.789412	YBR073W	RDH54	YBR073W	-0.077192	0.372154
YBR074W	YBR074W	YBR074W	0.0111362	0.914934	YBR074W	YBR074W	YBR074W	-0.0461594	0.908137	YBR074W	YBR074W	YBR074W	-0.0738014	0.501425	YBR074W	YBR074W	YBR074W	0.0107756	0.581086
YBR075W	YBR075W	YBR075W	0.164026	0.00985658	YBR075W	YBR075W	YBR075W	-0.00221228	0.981621	YBR075W	YBR075W	YBR075W	-0.0590213	0.622214	YBR075W	YBR075W	YBR075W	NA	NA
YBR076W	ECM8	YBR076W	0.0478208	0.736356	YBR076W	ECM8	YBR076W	-0.402072	0.0161218	YBR076W	ECM8	YBR076W	0.0417297	0.878857	YBR076W	ECM8	YBR076W	-0.048268	0.144055
YBR077C	SLM4	YBR077C	-0.996859	3.30081e-05	YBR077C	SLM4	YBR077C	-0.51831	0.00973999	YBR077C	SLM4	YBR077C	-0.682758	0.00991261	YBR077C	SLM4	YBR077C	-0.630636	0.00274067
YBR078W	ECM33	YBR078W	-0.189913	0.0517703	YBR078W	ECM33	YBR078W	-0.471224	0.0161493	YBR078W	ECM33	YBR078W	0.0542259	0.790152	YBR078W	ECM33	YBR078W	-0.460258	0.0110267
YBR079C	RPG1	rpg1-1	-0.219336	0.0724845	YBR079C	RPG1	rpg1-1	0.456175	0.309684	YBR079C	RPG1	rpg1-1	0.0178157	0.462376	YBR079C	RPG1	rpg1-1	-0.158412	0.0429958
YBR079C	RPG1	YBR079C	-0.156112	0.123857	YBR079C	RPG1	YBR079C	-0.0305708	0.808137	YBR079C	RPG1	YBR079C	-0.0706798	0.31662	YBR079C	RPG1	YBR079C	-0.039111	0.941327
YBR080C	SEC18	sec18-1	0.00309244	0.312311	YBR080C	SEC18	sec18-1	-0.329152	0.373901	YBR080C	SEC18	sec18-1	NA	NA	YBR080C	SEC18	sec18-1	-0.548766	0.207241
YBR080C	SEC18	YBR080C	0.0620089	0.55477	YBR080C	SEC18	YBR080C	-0.101199	0.0351553	YBR080C	SEC18	YBR080C	-0.218496	0.348774	YBR080C	SEC18	YBR080C	-0.0504551	0.0321929
YBR081C	SPT7	YBR081C	0.174462	0.419254	YBR081C	SPT7	YBR081C	-0.114592	0.291888	YBR081C	SPT7	YBR081C	-0.000514778	0.997094	YBR081C	SPT7	YBR081C	-0.190812	0.376382
YBR082C	UBC4	YBR082C	0.134979	0.0205359	YBR082C	UBC4	YBR082C	-0.122969	0.0569179	YBR082C	UBC4	YBR082C	-0.0184162	0.770408	YBR082C	UBC4	YBR082C	-0.00310967	0.896106
YBR083W	TEC1	YBR083W	0.245466	0.0247338	YBR083W	TEC1	YBR083W	-0.039113	0.875763	YBR083W	TEC1	YBR083W	-0.0384389	0.741099	YBR083W	TEC1	YBR083W	9.4787e-05	0.998876
YBR084C-A	RPL19A	YBR084C-A	-0.0638384	0.260686	YBR084C-A	RPL19A	YBR084C-A	0.147962	0.559602	YBR084C-A	RPL19A	YBR084C-A	0.44994	0.066559	YBR084C-A	RPL19A	YBR084C-A	0.139849	0.0885768
YBR084W	MIS1	YBR084W	0.0920379	0.219337	YBR084W	MIS1	YBR084W	0.218181	0.553028	YBR084W	MIS1	YBR084W	-0.00570978	0.96556	YBR084W	MIS1	YBR084W	0.0305375	0.478028
YBR085C-A	YBR085C-A	YBR085C-A	0.356463	0.0373213	YBR085C-A	YBR085C-A	YBR085C-A	0.239402	0.294047	YBR085C-A	YBR085C-A	YBR085C-A	0.0185912	0.479659	YBR085C-A	YBR085C-A	YBR085C-A	0.118664	0.0048653
YBR085W	AAC3	YBR085W	0.0127443	0.9322	YBR085W	AAC3	YBR085W	-0.131355	0.336433	YBR085W	AAC3	YBR085W	0.00821752	0.953295	YBR085W	AAC3	YBR085W	-0.0232999	0.86626
YBR087W	RFC5	rfc5-1	-0.346288	0.00636052	YBR087W	RFC5	rfc5-1	-0.217395	0.0702224	YBR087W	RFC5	rfc5-1	-0.0483333	0.15294	YBR087W	RFC5	rfc5-1	0.0231929	0.52605
YBR087W	RFC5	YBR087W	-0.0385637	0.636338	YBR087W	RFC5	YBR087W	0.23103	0.611408	YBR087W	RFC5	YBR087W	0.0440829	0.634993	YBR087W	RFC5	YBR087W	0.130954	0.307379
YBR088C	POL30	YBR088C	-0.284451	0.0240119	YBR088C	POL30	YBR088C	0.0171912	0.955034	YBR088C	POL30	YBR088C	-0.445454	0.0269957	YBR088C	POL30	YBR088C	-0.144631	0.0212984
YBR089W	YBR089W	YBR089W	NA	NA	YBR089W	YBR089W	YBR089W	NA	NA	YBR089W	YBR089W	YBR089W	NA	NA	YBR089W	YBR089W	YBR089W	-0.299402	0.324526
YBR090C	YBR090C	YBR090C	-0.0922119	0.158112	YBR090C	YBR090C	YBR090C	-0.16515	0.232272	YBR090C	YBR090C	YBR090C	-0.0990967	0.243975	YBR090C	YBR090C	YBR090C	0.0413221	0.725792
YBR090C-A	YBR090C-A	YBR090C-A	-0.332176	0.0890522	YBR090C-A	YBR090C-A	YBR090C-A	-0.355783	0.389832	YBR090C-A	YBR090C-A	YBR090C-A	0.0813752	0.72096	YBR090C-A	YBR090C-A	YBR090C-A	-0.0228246	0.705366
YBR091C	MRS5	YBR091C	0.0468927	0.482906	YBR091C	MRS5	YBR091C	-0.325418	0.0291319	YBR091C	MRS5	YBR091C	-0.0823046	0.341259	YBR091C	MRS5	YBR091C	-0.0242073	0.961739
YBR092C	PHO3	YBR092C	0.208633	0.210619	YBR092C	PHO3	YBR092C	-0.441502	0.250418	YBR092C	PHO3	YBR092C	-0.117608	0.436421	YBR092C	PHO3	YBR092C	-0.0845964	0.0771908
YBR093C	PHO5	YBR093C	-0.100188	0.148917	YBR093C	PHO5	YBR093C	0.0497366	0.904492	YBR093C	PHO5	YBR093C	0.246338	0.122591	YBR093C	PHO5	YBR093C	0.159296	0.0644939
YBR094W	PBY1	YBR094W	0.00117667	0.966903	YBR094W	PBY1	YBR094W	-0.0665764	0.666936	YBR094W	PBY1	YBR094W	0.143376	0.135925	YBR094W	PBY1	YBR094W	-0.02589	0.716537
YBR095C	RXT2	YBR095C	0.137955	0.017406	YBR095C	RXT2	YBR095C	0.251362	0.0175236	YBR095C	RXT2	YBR095C	0.143264	0.120134	YBR095C	RXT2	YBR095C	0.0351773	0.116644
YBR097W	VPS15	YBR097W	-0.0895594	0.00726827	YBR097W	VPS15	YBR097W	-0.0208809	0.0972716	YBR097W	VPS15	YBR097W	-0.0682481	0.557855	YBR097W	VPS15	YBR097W	-0.0275176	0.864359
YBR098W	MMS4	YBR098W	-0.0210224	0.786692	YBR098W	MMS4	YBR098W	0.131233	0.471482	YBR098W	MMS4	YBR098W	-0.021148	0.724113	YBR098W	MMS4	YBR098W	0.00659328	0.703751
YBR099C	YBR099C	YBR099C	0.0765119	0.28107	YBR099C	YBR099C	YBR099C	-0.148866	0.264537	YBR099C	YBR099C	YBR099C	0.106107	0.0289152	YBR099C	YBR099C	YBR099C	0.0697907	0.0901993
YBR100W	YBR100W	YBR100W	0.00740661	0.899245	YBR100W	YBR100W	YBR100W	0.344129	0.153365	YBR100W	YBR100W	YBR100W	0.170109	0.0616045	YBR100W	YBR100W	YBR100W	0.117278	0.0364632
YBR101C	FES1	YBR101C	-0.0006085	0.508637	YBR101C	FES1	YBR101C	NA	NA	YBR101C	FES1	YBR101C	-0.0209901	0.875315	YBR101C	FES1	YBR101C	NA	NA
YBR102C	EXO84	exo84-102	-0.0862207	0.71305	YBR102C	EXO84	exo84-102	0.173494	0.24465	YBR102C	EXO84	exo84-102	-0.119263	0.361014	YBR102C	EXO84	exo84-102	0.173139	0.382379
YBR102C	EXO84	YBR102C	-0.108844	0.373791	YBR102C	EXO84	YBR102C	-0.152401	0.406529	YBR102C	EXO84	YBR102C	-0.134701	0.537149	YBR102C	EXO84	YBR102C	0.0412494	0.130908
YBR103W	SIF2	YBR103W	0.164647	0.73198	YBR103W	SIF2	YBR103W	-0.204516	0.0550591	YBR103W	SIF2	YBR103W	-0.396246	0.00051987	YBR103W	SIF2	YBR103W	-0.772291	6.66089e-06
YBR104W	YMC2	YBR104W	-0.119811	0.0318014	YBR104W	YMC2	YBR104W	0.132523	0.537458	YBR104W	YMC2	YBR104W	-0.0781058	0.621424	YBR104W	YMC2	YBR104W	-0.064306	0.105946
YBR105C	VID24	YBR105C	0.117565	0.493303	YBR105C	VID24	YBR105C	-0.0242129	0.933271	YBR105C	VID24	YBR105C	0.286139	0.139119	YBR105C	VID24	YBR105C	0.0518873	0.49573
YBR106W	PHO88	YBR106W	-0.263725	0.0761863	YBR106W	PHO88	YBR106W	0.0704881	0.849866	YBR106W	PHO88	YBR106W	0.295667	0.0648185	YBR106W	PHO88	YBR106W	0.106485	0.761484
YBR107C	IML3	YBR107C	0.175194	0.0713536	YBR107C	IML3	YBR107C	-0.17347	0.227603	YBR107C	IML3	YBR107C	-0.0403874	0.480924	YBR107C	IML3	YBR107C	0.0133894	0.719459
YBR108W	AIM3	YBR108W	0.145217	0.0260428	YBR108W	AIM3	YBR108W	0.0111049	0.9597	YBR108W	AIM3	YBR108W	0.00934089	0.840169	YBR108W	AIM3	YBR108W	0.00754117	0.676219
YBR109C	CMD1	cmd1-1	-0.332323	0.0191373	YBR109C	CMD1	cmd1-1	-0.669416	0.00066359	YBR109C	CMD1	cmd1-1	-0.541316	0.0399064	YBR109C	CMD1	cmd1-1	-0.474079	0.00457813
YBR109C	CMD1	cmd1-3	-0.147166	0.0819285	YBR109C	CMD1	cmd1-3	-0.767437	0.00159789	YBR109C	CMD1	cmd1-3	-0.167367	0.281281	YBR109C	CMD1	cmd1-3	-0.104691	0.107764
YBR109C	CMD1	cmd1-8	-0.266371	0.31342	YBR109C	CMD1	cmd1-8	-0.366469	0.00872848	YBR109C	CMD1	cmd1-8	-0.640246	0.0288097	YBR109C	CMD1	cmd1-8	-0.895498	0.00129273
YBR109C	CMD1	YBR109C	NA	NA	YBR109C	CMD1	YBR109C	0.149744	0.512637	YBR109C	CMD1	YBR109C	NA	NA	YBR109C	CMD1	YBR109C	-0.283269	0.62602
YBR110W	ALG1	alg1-1	-0.155482	0.332999	YBR110W	ALG1	alg1-1	0.107634	0.702864	YBR110W	ALG1	alg1-1	-0.30876	0.584991	YBR110W	ALG1	alg1-1	0.109884	0.414994
YBR110W	ALG1	YBR110W	-0.11913	0.118494	YBR110W	ALG1	YBR110W	0.0438563	0.812207	YBR110W	ALG1	YBR110W	-0.028229	0.69378	YBR110W	ALG1	YBR110W	0.0402796	0.460131
YBR111C	YSA1	YBR111C	-0.135638	0.0845886	YBR111C	YSA1	YBR111C	-0.123998	0.115948	YBR111C	YSA1	YBR111C	-0.0253111	0.590174	YBR111C	YSA1	YBR111C	0.0577521	0.168934
YBR111W-A	SUS1	YBR111W-A	-0.0368474	0.558335	YBR111W-A	SUS1	YBR111W-A	-0.188017	0.31774	YBR111W-A	SUS1	YBR111W-A	-0.526037	0.0603994	YBR111W-A	SUS1	YBR111W-A	0.271096	0.0052352
YBR112C	CYC8	YBR112C	NA	NA	YBR112C	CYC8	YBR112C	NA	NA	YBR112C	CYC8	YBR112C	-0.107381	0.363068	YBR112C	CYC8	YBR112C	NA	NA
YBR113W	YBR113W	YBR113W	-0.0454997	0.676902	YBR113W	YBR113W	YBR113W	0.393749	0.447865	YBR113W	YBR113W	YBR113W	0.00816878	0.91735	YBR113W	YBR113W	YBR113W	-0.0497038	0.341494
YBR114W	RAD16	YBR114W	-0.134602	0.194512	YBR114W	RAD16	YBR114W	-0.00656856	0.921825	YBR114W	RAD16	YBR114W	-0.0849254	0.589085	YBR114W	RAD16	YBR114W	-0.0543165	0.112354
YBR115C	LYS2	YBR115C	NA	NA	YBR115C	LYS2	YBR115C	-0.082731	0.373901	YBR115C	LYS2	YBR115C	0.0744159	0.56661	YBR115C	LYS2	YBR115C	-0.0624772	0.876776
YBR116C	YBR116C	YBR116C	-0.105483	0.00571837	YBR116C	YBR116C	YBR116C	-0.0240316	0.802242	YBR116C	YBR116C	YBR116C	-0.0131452	0.842479	YBR116C	YBR116C	YBR116C	0.00135312	0.94881
YBR119W	MUD1	YBR119W	0.220599	0.0880076	YBR119W	MUD1	YBR119W	0.00727326	0.915925	YBR119W	MUD1	YBR119W	0.124836	0.0606647	YBR119W	MUD1	YBR119W	0.0660115	0.104077
YBR120C	CBP6	YBR120C	0.0974899	0.411738	YBR120C	CBP6	YBR120C	-0.0607801	0.603431	YBR120C	CBP6	YBR120C	0.0296062	0.529558	YBR120C	CBP6	YBR120C	-0.0458477	0.236524
YBR121C	GRS1	YBR121C	0.125379	0.650066	YBR121C	GRS1	YBR121C	-0.145542	0.248142	YBR121C	GRS1	YBR121C	0.00134911	0.971835	YBR121C	GRS1	YBR121C	-0.0575862	0.148654
YBR122C	MRPL36	YBR122C	0.041038	0.582808	YBR122C	MRPL36	YBR122C	0.266511	0.31722	YBR122C	MRPL36	YBR122C	-0.0293024	0.897182	YBR122C	MRPL36	YBR122C	-0.180426	0.0401438
YBR123C	TFC1	tfc1-E447K	0.140861	0.0751289	YBR123C	TFC1	tfc1-E447K	0.253611	0.00739492	YBR123C	TFC1	tfc1-E447K	0.243799	0.271297	YBR123C	TFC1	tfc1-E447K	0.335299	0.00286128
YBR124W	YBR124W	YBR124W	-0.0571858	0.90272	YBR124W	YBR124W	YBR124W	-0.163781	0.138314	YBR124W	YBR124W	YBR124W	0.0162758	0.644225	YBR124W	YBR124W	YBR124W	-0.00784598	0.831348
YBR125C	PTC4	YBR125C	0.55489	0.0246854	YBR125C	PTC4	YBR125C	-0.321634	0.0447649	YBR125C	PTC4	YBR125C	0.0555396	0.730222	YBR125C	PTC4	YBR125C	-0.0161909	0.62636
YBR126C	TPS1	YBR126C	-0.372511	0.00618696	YBR126C	TPS1	YBR126C	-0.087783	0.634874	YBR126C	TPS1	YBR126C	0.132047	0.334323	YBR126C	TPS1	YBR126C	0.219792	0.128922
YBR127C	VMA2	YBR127C	-0.0942617	0.117395	YBR127C	VMA2	YBR127C	-0.195023	0.184883	YBR127C	VMA2	YBR127C	-0.0322117	0.299537	YBR127C	VMA2	YBR127C	-0.242181	0.00962085
YBR128C	ATG14	YBR128C	0.115134	0.51666	YBR128C	ATG14	YBR128C	-0.136383	0.365952	YBR128C	ATG14	YBR128C	-0.0764687	0.293886	YBR128C	ATG14	YBR128C	-0.102958	0.104247
YBR129C	OPY1	YBR129C	0.0541651	0.172806	YBR129C	OPY1	YBR129C	-0.22446	0.61817	YBR129C	OPY1	YBR129C	0.00471611	0.968071	YBR129C	OPY1	YBR129C	-0.0167635	0.363338
YBR130C	SHE3	YBR130C	0.140057	0.398776	YBR130C	SHE3	YBR130C	-0.318893	0.21295	YBR130C	SHE3	YBR130C	0.0590263	0.485917	YBR130C	SHE3	YBR130C	-0.00126577	0.951893
YBR131W	CCZ1	YBR131W	-0.11661	0.576024	YBR131W	CCZ1	YBR131W	-0.177335	0.20467	YBR131W	CCZ1	YBR131W	-0.39322	0.0739315	YBR131W	CCZ1	YBR131W	-0.0413311	0.294088
YBR132C	AGP2	YBR132C	0.0741153	0.719779	YBR132C	AGP2	YBR132C	-0.0994748	0.552885	YBR132C	AGP2	YBR132C	0.0291572	0.328881	YBR132C	AGP2	YBR132C	-0.0447245	0.18388
YBR133C	HSL7	YBR133C	0.00609708	0.956424	YBR133C	HSL7	YBR133C	0.0179638	0.89415	YBR133C	HSL7	YBR133C	-0.0341718	0.750261	YBR133C	HSL7	YBR133C	0.032324	0.780254
YBR134W	YBR134W	YBR134W	-0.0263044	0.576998	YBR134W	YBR134W	YBR134W	0.0780987	0.108432	YBR134W	YBR134W	YBR134W	0.242544	0.0586975	YBR134W	YBR134W	YBR134W	0.0347757	0.102905
YBR135W	CKS1	cks1-35	-0.17451	0.464903	YBR135W	CKS1	cks1-35	-0.0678847	0.831803	YBR135W	CKS1	cks1-35	0.0109489	0.938757	YBR135W	CKS1	cks1-35	-0.362288	0.0492771
YBR135W	CKS1	cks1-38	-0.151915	0.472452	YBR135W	CKS1	cks1-38	-0.0911397	0.394388	YBR135W	CKS1	cks1-38	0.240768	0.174654	YBR135W	CKS1	cks1-38	-0.139453	0.011275
YBR135W	CKS1	YBR135W	-0.271787	0.00745025	YBR135W	CKS1	YBR135W	-0.129471	0.612318	YBR135W	CKS1	YBR135W	-0.0188586	0.89403	YBR135W	CKS1	YBR135W	-0.0571031	0.0446693
YBR137W	YBR137W	YBR137W	0.118433	0.321735	YBR137W	YBR137W	YBR137W	-0.298342	0.155243	YBR137W	YBR137W	YBR137W	-0.154973	0.234229	YBR137W	YBR137W	YBR137W	0.0491936	0.698207
YBR138C	YBR138C	YBR138C	0.0106339	0.890898	YBR138C	YBR138C	YBR138C	-0.158667	0.247002	YBR138C	YBR138C	YBR138C	0.287849	0.0937865	YBR138C	YBR138C	YBR138C	0.0918635	0.0131447
YBR139W	YBR139W	YBR139W	0.0380181	0.367813	YBR139W	YBR139W	YBR139W	-0.189969	0.14712	YBR139W	YBR139W	YBR139W	-0.0973412	0.204058	YBR139W	YBR139W	YBR139W	-0.0501396	0.0750512
YBR140C	IRA1	YBR140C	0.206119	0.0520972	YBR140C	IRA1	YBR140C	-0.138793	0.230111	YBR140C	IRA1	YBR140C	-0.125303	0.113925	YBR140C	IRA1	YBR140C	0.0769833	0.19709
YBR141C	YBR141C	YBR141C	0.160206	0.436257	YBR141C	YBR141C	YBR141C	-0.005637	0.965924	YBR141C	YBR141C	YBR141C	0.0564513	0.650009	YBR141C	YBR141C	YBR141C	0.190214	0.00724359
YBR142W	MAK5	YBR142W	-0.39609	0.261472	YBR142W	MAK5	YBR142W	-0.0884616	0.592668	YBR142W	MAK5	YBR142W	-0.0476344	0.494986	YBR142W	MAK5	YBR142W	0.0214433	0.56926
YBR143C	SUP45	sup45-ts	-0.591496	0.0793374	YBR143C	SUP45	sup45-ts	-0.899012	0.00490963	YBR143C	SUP45	sup45-ts	-0.569567	0.0273054	YBR143C	SUP45	sup45-ts	-1.07326	1.55525e-05
YBR143C	SUP45	YBR143C	-0.132584	0.00796954	YBR143C	SUP45	YBR143C	-0.266718	0.468853	YBR143C	SUP45	YBR143C	-0.0783676	0.346079	YBR143C	SUP45	YBR143C	-0.0740721	0.0120014
YBR144C	YBR144C	YBR144C	-0.132591	0.180298	YBR144C	YBR144C	YBR144C	-0.255208	0.379626	YBR144C	YBR144C	YBR144C	0.169765	0.118387	YBR144C	YBR144C	YBR144C	0.00568929	0.939208
YBR145W	ADH5	YBR145W	0.227892	0.0297598	YBR145W	ADH5	YBR145W	-0.00895985	0.938535	YBR145W	ADH5	YBR145W	0.00117696	0.985625	YBR145W	ADH5	YBR145W	-0.0246027	0.458522
YBR146W	MRPS9	YBR146W	0.100097	0.752167	YBR146W	MRPS9	YBR146W	-0.20315	0.444623	YBR146W	MRPS9	YBR146W	-0.141093	0.24976	YBR146W	MRPS9	YBR146W	-0.213852	0.0399552
YBR147W	RTC2	YBR147W	-0.0919468	0.147916	YBR147W	RTC2	YBR147W	-0.694336	0.0301167	YBR147W	RTC2	YBR147W	-0.0685163	0.610063	YBR147W	RTC2	YBR147W	0.14371	0.155291
YBR148W	YSW1	YBR148W	-0.0877417	0.210218	YBR148W	YSW1	YBR148W	-0.106601	0.709794	YBR148W	YSW1	YBR148W	0.101719	0.472429	YBR148W	YSW1	YBR148W	-0.0504053	0.671151
YBR149W	ARA1	YBR149W	-0.176991	0.018645	YBR149W	ARA1	YBR149W	0.423185	0.0788804	YBR149W	ARA1	YBR149W	0.123478	0.319645	YBR149W	ARA1	YBR149W	0.00149557	0.957073
YBR150C	TBS1	YBR150C	-0.0262828	0.932954	YBR150C	TBS1	YBR150C	-0.316325	0.366243	YBR150C	TBS1	YBR150C	0.19027	0.0341163	YBR150C	TBS1	YBR150C	0.221184	0.0245409
YBR151W	APD1	YBR151W	0.136207	0.401866	YBR151W	APD1	YBR151W	-0.0538587	0.441831	YBR151W	APD1	YBR151W	0.32185	0.0901898	YBR151W	APD1	YBR151W	-0.0190055	0.702783
YBR152W	SPP381	YBR152W	-0.498485	0.114497	YBR152W	SPP381	YBR152W	-0.0915971	0.291733	YBR152W	SPP381	YBR152W	0.0817914	0.387196	YBR152W	SPP381	YBR152W	-0.01728	0.778777
YBR153W	RIB7	YBR153W	0.422255	0.330257	YBR153W	RIB7	YBR153W	-0.0996806	0.603452	YBR153W	RIB7	YBR153W	0.0325779	0.921811	YBR153W	RIB7	YBR153W	0.0173468	0.817885
YBR154C	RPB5	rpb5-H147R	-0.118393	0.370064	YBR154C	RPB5	rpb5-H147R	0.114747	0.588604	YBR154C	RPB5	rpb5-H147R	-0.759752	0.100979	YBR154C	RPB5	rpb5-H147R	-0.47888	0.0123134
YBR154C	RPB5	YBR154C	0.131225	0.0681886	YBR154C	RPB5	YBR154C	0.0116976	0.856105	YBR154C	RPB5	YBR154C	0.352388	0.0014763	YBR154C	RPB5	YBR154C	-0.0261737	0.0944258
YBR155W	CNS1	cns1-1	NA	NA	YBR155W	CNS1	cns1-1	NA	NA	YBR155W	CNS1	cns1-1	-0.0786546	0.373901	YBR155W	CNS1	cns1-1	0.0354948	0.885844
YBR155W	CNS1	YBR155W	-0.0519398	0.310167	YBR155W	CNS1	YBR155W	-0.0132661	0.889655	YBR155W	CNS1	YBR155W	-0.166577	0.569751	YBR155W	CNS1	YBR155W	0.0425838	0.0971437
YBR156C	SLI15	sli15-3	0.37568	0.0805775	YBR156C	SLI15	sli15-3	-0.109274	0.802677	YBR156C	SLI15	sli15-3	-0.130033	0.334465	YBR156C	SLI15	sli15-3	0.0967499	0.181494
YBR156C	SLI15	YBR156C	0.04519	0.334144	YBR156C	SLI15	YBR156C	0.066771	0.264304	YBR156C	SLI15	YBR156C	0.156523	0.0340687	YBR156C	SLI15	YBR156C	-0.016773	0.301997
YBR157C	ICS2	YBR157C	0.0811781	0.431544	YBR157C	ICS2	YBR157C	-0.0344086	0.876574	YBR157C	ICS2	YBR157C	0.173147	0.170977	YBR157C	ICS2	YBR157C	0.064013	0.308174
YBR158W	AMN1	YBR158W	0.0440862	0.568236	YBR158W	AMN1	YBR158W	-0.305788	0.165565	YBR158W	AMN1	YBR158W	0.340418	0.0661053	YBR158W	AMN1	YBR158W	-0.0757044	0.0248562
YBR159W	IFA38	YBR159W	0.269899	0.00278399	YBR159W	IFA38	YBR159W	0.0745196	0.388145	YBR159W	IFA38	YBR159W	0.0288774	0.693195	YBR159W	IFA38	YBR159W	0.00251134	0.860392
YBR160W	CDC28	cdc28-1	0.154125	0.45941	YBR160W	CDC28	cdc28-1	0.243366	0.362567	YBR160W	CDC28	cdc28-1	-0.0418159	0.863059	YBR160W	CDC28	cdc28-1	0.00333498	0.965941
YBR160W	CDC28	cdc28-13	-0.279941	0.0158654	YBR160W	CDC28	cdc28-13	0.0747378	0.328876	YBR160W	CDC28	cdc28-13	0.104834	0.327007	YBR160W	CDC28	cdc28-13	-0.223928	0.0165794
YBR160W	CDC28	cdc28-4	-0.0415073	0.543223	YBR160W	CDC28	cdc28-4	0.388434	0.0429121	YBR160W	CDC28	cdc28-4	0.552805	0.128913	YBR160W	CDC28	cdc28-4	0.104904	0.538281
YBR160W	CDC28	cdc28-td	-1.27865	1.42417e-06	YBR160W	CDC28	cdc28-td	-1.09438	2.8206e-05	YBR160W	CDC28	cdc28-td	-0.524304	0.382088	YBR160W	CDC28	cdc28-td	-0.56627	0.423807
YBR160W	CDC28	YBR160W	0.0274908	0.867726	YBR160W	CDC28	YBR160W	0.342419	0.158116	YBR160W	CDC28	YBR160W	0.0563961	0.263098	YBR160W	CDC28	YBR160W	0.0234422	0.524899
YBR161W	CSH1	YBR161W	-0.127514	0.0124236	YBR161W	CSH1	YBR161W	-0.165236	0.41397	YBR161W	CSH1	YBR161W	0.275062	0.0245181	YBR161W	CSH1	YBR161W	0.0840487	0.46313
YBR162C	TOS1	YBR162C	0.114346	0.344326	YBR162C	TOS1	YBR162C	-0.157174	0.206173	YBR162C	TOS1	YBR162C	0.0139661	0.849601	YBR162C	TOS1	YBR162C	-0.00615942	0.779327
YBR162W-A	YSY6	YBR162W-A	0.0575211	0.746182	YBR162W-A	YSY6	YBR162W-A	-0.11513	0.672331	YBR162W-A	YSY6	YBR162W-A	-0.0446762	0.747373	YBR162W-A	YSY6	YBR162W-A	-0.101397	0.243323
YBR163W	DEM1	YBR163W	-0.0112307	0.94729	YBR163W	DEM1	YBR163W	0.00441733	0.984088	YBR163W	DEM1	YBR163W	-0.0994166	0.397827	YBR163W	DEM1	YBR163W	-0.361134	0.00055501
YBR164C	ARL1	YBR164C	-0.0716451	0.421276	YBR164C	ARL1	YBR164C	0.00114078	0.997725	YBR164C	ARL1	YBR164C	-0.135065	0.238392	YBR164C	ARL1	YBR164C	-0.052677	0.0825032
YBR165W	UBS1	YBR165W	-0.0339327	0.361164	YBR165W	UBS1	YBR165W	-0.0671307	0.448484	YBR165W	UBS1	YBR165W	0.0474913	0.459859	YBR165W	UBS1	YBR165W	0.0533296	0.796533
YBR166C	TYR1	YBR166C	-0.156457	0.261517	YBR166C	TYR1	YBR166C	-0.20928	0.0608326	YBR166C	TYR1	YBR166C	0.0123677	0.879571	YBR166C	TYR1	YBR166C	-0.0119398	0.706055
YBR167C	POP7	YBR167C	0.247418	0.00284423	YBR167C	POP7	YBR167C	0.0349933	0.481972	YBR167C	POP7	YBR167C	-0.207668	0.265792	YBR167C	POP7	YBR167C	0.0712497	0.138571
YBR168W	PEX32	YBR168W	0.0283987	0.884988	YBR168W	PEX32	YBR168W	-0.14658	0.728519	YBR168W	PEX32	YBR168W	-0.216794	0.0311996	YBR168W	PEX32	YBR168W	0.146471	0.35427
YBR169C	SSE2	YBR169C	-0.0900613	0.0941172	YBR169C	SSE2	YBR169C	-0.225184	0.254482	YBR169C	SSE2	YBR169C	-0.0247082	0.666982	YBR169C	SSE2	YBR169C	0.0101319	0.701719
YBR170C	NPL4	YBR170C	0.00506833	0.972214	YBR170C	NPL4	YBR170C	-0.37944	0.0396211	YBR170C	NPL4	YBR170C	0.145939	0.0318491	YBR170C	NPL4	YBR170C	-0.0672506	0.211989
YBR171W	SEC66	YBR171W	-0.337678	0.00484948	YBR171W	SEC66	YBR171W	0.545561	0.313957	YBR171W	SEC66	YBR171W	0.0959846	0.448399	YBR171W	SEC66	YBR171W	-0.0285765	0.155495
YBR172C	SMY2	YBR172C	0.0272903	0.718642	YBR172C	SMY2	YBR172C	0.726198	0.138003	YBR172C	SMY2	YBR172C	0.532868	0.285732	YBR172C	SMY2	YBR172C	0.271782	0.0344575
YBR173C	UMP1	YBR173C	-0.288162	0.00297738	YBR173C	UMP1	YBR173C	0.279426	0.0113535	YBR173C	UMP1	YBR173C	-0.0736144	0.649735	YBR173C	UMP1	YBR173C	0.0954749	0.221332
YBR174C	YBR174C	YBR174C	-0.0693698	0.242734	YBR174C	YBR174C	YBR174C	-0.104721	0.412997	YBR174C	YBR174C	YBR174C	-0.156288	0.105208	YBR174C	YBR174C	YBR174C	0.12072	0.0462214
YBR175W	SWD3	YBR175W	0.329822	0.183638	YBR175W	SWD3	YBR175W	-0.433871	0.0829542	YBR175W	SWD3	YBR175W	-0.236259	0.0827343	YBR175W	SWD3	YBR175W	0.11604	0.0337479
YBR176W	ECM31	YBR176W	-0.0222247	0.880541	YBR176W	ECM31	YBR176W	-0.0890706	0.202533	YBR176W	ECM31	YBR176W	-0.031194	0.876964	YBR176W	ECM31	YBR176W	0.0568964	0.256881
YBR177C	EHT1	YBR177C	-0.0816426	0.514315	YBR177C	EHT1	YBR177C	0.157268	0.341775	YBR177C	EHT1	YBR177C	-0.172861	0.545758	YBR177C	EHT1	YBR177C	-0.10388	0.00467066
YBR178W	YBR178W	YBR178W	-0.0720366	0.286285	YBR178W	YBR178W	YBR178W	-0.276782	0.278419	YBR178W	YBR178W	YBR178W	0.052047	0.6724	YBR178W	YBR178W	YBR178W	-0.0603826	0.358482
YBR179C	FZO1	YBR179C	-0.00473611	0.94828	YBR179C	FZO1	YBR179C	-0.211334	0.313446	YBR179C	FZO1	YBR179C	0.146094	0.176877	YBR179C	FZO1	YBR179C	-0.00400792	0.984318
YBR180W	DTR1	YBR180W	-0.0257858	0.776812	YBR180W	DTR1	YBR180W	-0.0370634	0.424985	YBR180W	DTR1	YBR180W	-0.112713	0.546766	YBR180W	DTR1	YBR180W	-0.0601061	0.0724265
YBR181C	RPS6B	YBR181C	0.0638184	0.195054	YBR181C	RPS6B	YBR181C	0.013518	0.945668	YBR181C	RPS6B	YBR181C	0.237002	0.104092	YBR181C	RPS6B	YBR181C	0.332206	0.0166044
YBR182C	SMP1	YBR182C	0.425098	0.0227017	YBR182C	SMP1	YBR182C	0.0328409	0.816497	YBR182C	SMP1	YBR182C	0.10736	0.350457	YBR182C	SMP1	YBR182C	0.0477001	0.341854
YBR182C-A	YBR182C-A	YBR182C-A	0.0784163	0.421181	YBR182C-A	YBR182C-A	YBR182C-A	-0.185331	0.0460607	YBR182C-A	YBR182C-A	YBR182C-A	-0.0702369	0.313203	YBR182C-A	YBR182C-A	YBR182C-A	-0.0148305	0.564736
YBR183W	YPC1	YBR183W	0.491451	0.000868173	YBR183W	YPC1	YBR183W	-0.389228	0.0210399	YBR183W	YPC1	YBR183W	-0.0232336	0.855981	YBR183W	YPC1	YBR183W	0.0303914	0.330923
YBR184W	YBR184W	YBR184W	-0.305264	0.0351138	YBR184W	YBR184W	YBR184W	0.0256774	0.788833	YBR184W	YBR184W	YBR184W	-0.176501	0.487245	YBR184W	YBR184W	YBR184W	-0.164194	0.00181126
YBR185C	MBA1	YBR185C	-0.0441072	0.795131	YBR185C	MBA1	YBR185C	0.319797	0.0237797	YBR185C	MBA1	YBR185C	-0.0987547	0.581101	YBR185C	MBA1	YBR185C	-0.0403287	0.207514
YBR186W	PCH2	YBR186W	-0.00863489	0.859059	YBR186W	PCH2	YBR186W	-0.0430283	0.644485	YBR186W	PCH2	YBR186W	0.197183	0.221367	YBR186W	PCH2	YBR186W	0.0215086	0.591665
YBR187W	GDT1	YBR187W	-0.0266682	0.782551	YBR187W	GDT1	YBR187W	0.134212	0.0462234	YBR187W	GDT1	YBR187W	-0.0244264	0.757023	YBR187W	GDT1	YBR187W	0.00386188	0.89558
YBR188C	NTC20	YBR188C	0.292869	0.00127873	YBR188C	NTC20	YBR188C	0.104029	0.301575	YBR188C	NTC20	YBR188C	-0.0220842	0.848611	YBR188C	NTC20	YBR188C	0.0679293	0.0514235
YBR189W	RPS9B	YBR189W	0.195104	0.0430171	YBR189W	RPS9B	YBR189W	-0.0931453	0.565836	YBR189W	RPS9B	YBR189W	0.0247737	0.710298	YBR189W	RPS9B	YBR189W	0.0166419	0.972417
YBR190W	YBR190W	YBR190W	NA	NA	YBR190W	YBR190W	YBR190W	NA	NA	YBR190W	YBR190W	YBR190W	NA	NA	YBR190W	YBR190W	YBR190W	NA	NA
YBR191W	RPL21A	YBR191W	0.0369089	0.866146	YBR191W	RPL21A	YBR191W	0.560392	0.172934	YBR191W	RPL21A	YBR191W	0.116186	0.515883	YBR191W	RPL21A	YBR191W	0.181234	0.00646122
YBR192W	RIM2	YBR192W	-0.116914	0.104007	YBR192W	RIM2	YBR192W	-0.00395344	0.936236	YBR192W	RIM2	YBR192W	0.032695	0.724917	YBR192W	RIM2	YBR192W	-0.00205396	0.887777
YBR193C	MED8	med8-39	-0.351503	0.00303254	YBR193C	MED8	med8-39	0.172995	0.463172	YBR193C	MED8	med8-39	0.60586	0.0184296	YBR193C	MED8	med8-39	0.270002	0.000595447
YBR193C	MED8	med8-51	0.0289151	0.792709	YBR193C	MED8	med8-51	0.112913	0.308317	YBR193C	MED8	med8-51	0.128069	0.297226	YBR193C	MED8	med8-51	0.109232	0.0163493
YBR193C	MED8	YBR193C	0.145459	0.193426	YBR193C	MED8	YBR193C	-0.282702	0.0124599	YBR193C	MED8	YBR193C	-0.0600582	0.66695	YBR193C	MED8	YBR193C	-0.068456	0.239252
YBR194W	AIM4	YBR194W	-0.162794	0.232731	YBR194W	AIM4	YBR194W	0.0199204	0.954765	YBR194W	AIM4	YBR194W	-0.0489557	0.861558	YBR194W	AIM4	YBR194W	0.0606004	0.846005
YBR195C	MSI1	YBR195C	-0.368532	0.0161648	YBR195C	MSI1	YBR195C	-0.314701	0.437635	YBR195C	MSI1	YBR195C	0.0521724	0.575316	YBR195C	MSI1	YBR195C	0.177379	0.000252391
YBR196C	PGI1	pgi1-2	0.0330764	0.655075	YBR196C	PGI1	pgi1-2	-0.246873	0.0108589	YBR196C	PGI1	pgi1-2	0.052611	0.570715	YBR196C	PGI1	pgi1-2	0.0741301	0.164591
YBR196C	PGI1	YBR196C	0.16141	0.367417	YBR196C	PGI1	YBR196C	0.934067	0.294929	YBR196C	PGI1	YBR196C	0.0355763	0.686061	YBR196C	PGI1	YBR196C	-0.0103912	0.967725
YBR196C-A	YBR196C-A	YBR196C-A	-0.474366	0.144693	YBR196C-A	YBR196C-A	YBR196C-A	-0.478006	0.0290566	YBR196C-A	YBR196C-A	YBR196C-A	0.143533	0.217742	YBR196C-A	YBR196C-A	YBR196C-A	-0.554748	0.0078833
YBR196C-B	YBR196C-B	YBR196C-B	0.099664	0.538006	YBR196C-B	YBR196C-B	YBR196C-B	-0.0726598	0.0772073	YBR196C-B	YBR196C-B	YBR196C-B	0.127329	0.1642	YBR196C-B	YBR196C-B	YBR196C-B	-0.00882188	0.711463
YBR197C	YBR197C	YBR197C	0.055309	0.822058	YBR197C	YBR197C	YBR197C	-0.500325	0.116549	YBR197C	YBR197C	YBR197C	0.003829	0.993508	YBR197C	YBR197C	YBR197C	-0.00675972	0.847377
YBR198C	TAF5	taf5-15	0.482494	0.0242305	YBR198C	TAF5	taf5-15	-0.120151	0.395157	YBR198C	TAF5	taf5-15	-0.00617411	0.671318	YBR198C	TAF5	taf5-15	0.102635	0.766402
YBR198C	TAF5	taf5-20	-0.32791	0.00170261	YBR198C	TAF5	taf5-20	NA	NA	YBR198C	TAF5	taf5-20	NA	NA	YBR198C	TAF5	taf5-20	-0.131596	0.147888
YBR198C	TAF5	taf5-3	0.0712057	0.294085	YBR198C	TAF5	taf5-3	-0.0182673	0.897798	YBR198C	TAF5	taf5-3	NA	NA	YBR198C	TAF5	taf5-3	0.153263	0.223712
YBR199W	KTR4	YBR199W	0.063971	0.468309	YBR199W	KTR4	YBR199W	-0.154485	0.12778	YBR199W	KTR4	YBR199W	-0.111907	0.416474	YBR199W	KTR4	YBR199W	0.092744	0.227449
YBR200W	BEM1	YBR200W	-0.178613	0.651861	YBR200W	BEM1	YBR200W	0.246189	0.480869	YBR200W	BEM1	YBR200W	-0.348283	0.235402	YBR200W	BEM1	YBR200W	-0.190438	0.0742565
YBR200W-A	YBR200W-A	YBR200W-A	0.164663	0.00109031	YBR200W-A	YBR200W-A	YBR200W-A	-0.0611683	0.607361	YBR200W-A	YBR200W-A	YBR200W-A	-0.222978	0.141162	YBR200W-A	YBR200W-A	YBR200W-A	0.00977687	0.812373
YBR201W	DER1	YBR201W	-0.0321104	0.633312	YBR201W	DER1	YBR201W	-0.28326	0.502258	YBR201W	DER1	YBR201W	0.0597206	0.755767	YBR201W	DER1	YBR201W	0.0046304	0.852587
YBR202W	MCM7	cdc47-ts	-0.226012	0.105865	YBR202W	MCM7	cdc47-ts	0.270326	0.135263	YBR202W	MCM7	cdc47-ts	NA	NA	YBR202W	MCM7	cdc47-ts	NA	NA
YBR202W	MCM7	YBR202W	-0.340042	0.00862128	YBR202W	MCM7	YBR202W	NA	NA	YBR202W	MCM7	YBR202W	NA	NA	YBR202W	MCM7	YBR202W	NA	NA
YBR203W	COS111	YBR203W	0.0183714	0.892013	YBR203W	COS111	YBR203W	-0.2314	0.336346	YBR203W	COS111	YBR203W	0.0621681	0.857854	YBR203W	COS111	YBR203W	-0.0121404	0.806413
YBR204C	YBR204C	YBR204C	0.705951	0.00905858	YBR204C	YBR204C	YBR204C	-0.196402	0.173796	YBR204C	YBR204C	YBR204C	0.130464	0.279357	YBR204C	YBR204C	YBR204C	-0.0447819	0.144884
YBR205W	KTR3	YBR205W	0.0253097	0.836563	YBR205W	KTR3	YBR205W	0.431941	0.20927	YBR205W	KTR3	YBR205W	0.0962127	0.542504	YBR205W	KTR3	YBR205W	0.0252727	0.373115
YBR206W	YBR206W	YBR206W	0.635137	0.0174375	YBR206W	YBR206W	YBR206W	0.117694	0.281207	YBR206W	YBR206W	YBR206W	0.556299	0.0408413	YBR206W	YBR206W	YBR206W	-0.014027	0.376883
YBR207W	FTH1	YBR207W	0.595504	0.0482038	YBR207W	FTH1	YBR207W	0.0528293	0.565684	YBR207W	FTH1	YBR207W	-0.123363	0.318203	YBR207W	FTH1	YBR207W	-0.00880256	0.747327
YBR208C	DUR1,2	YBR208C	0.104557	0.793771	YBR208C	DUR1,2	YBR208C	-0.0275812	0.725659	YBR208C	DUR1,2	YBR208C	0.143746	0.591825	YBR208C	DUR1,2	YBR208C	0.00315536	0.977946
YBR209W	YBR209W	YBR209W	-0.321056	0.31596	YBR209W	YBR209W	YBR209W	0.105554	0.609232	YBR209W	YBR209W	YBR209W	-0.0605424	0.774496	YBR209W	YBR209W	YBR209W	-0.0585111	0.039762
YBR210W	ERV15	YBR210W	0.0390556	0.758627	YBR210W	ERV15	YBR210W	0.423753	0.00861536	YBR210W	ERV15	YBR210W	-0.097972	0.575033	YBR210W	ERV15	YBR210W	0.102348	0.069816
YBR211C	AME1	ame1-4	0.180243	0.0861008	YBR211C	AME1	ame1-4	-0.628376	0.0240019	YBR211C	AME1	ame1-4	0.0384253	0.447826	YBR211C	AME1	ame1-4	0.114139	0.179296
YBR212W	NGR1	YBR212W	0.262846	0.31663	YBR212W	NGR1	YBR212W	-0.447123	0.0320167	YBR212W	NGR1	YBR212W	-0.020698	0.863179	YBR212W	NGR1	YBR212W	0.0674641	0.0155682
YBR213W	MET8	YBR213W	0.10285	0.631811	YBR213W	MET8	YBR213W	-0.426231	0.00440905	YBR213W	MET8	YBR213W	-0.0220124	0.878669	YBR213W	MET8	YBR213W	0.0302494	0.721301
YBR214W	SDS24	YBR214W	-0.0814632	0.527078	YBR214W	SDS24	YBR214W	-0.30896	0.41105	YBR214W	SDS24	YBR214W	0.00257456	0.993154	YBR214W	SDS24	YBR214W	-0.0419274	0.274087
YBR215W	HPC2	YBR215W	-0.183561	0.0617779	YBR215W	HPC2	YBR215W	-0.250269	0.478348	YBR215W	HPC2	YBR215W	0.276575	0.0241735	YBR215W	HPC2	YBR215W	0.0395606	0.395779
YBR216C	YBP1	YBR216C	0.28355	0.333002	YBR216C	YBP1	YBR216C	-0.150424	0.438078	YBR216C	YBP1	YBR216C	-0.197769	0.216304	YBR216C	YBP1	YBR216C	-0.0117735	0.790492
YBR217W	ATG12	YBR217W	0.266347	0.105487	YBR217W	ATG12	YBR217W	-0.0529504	0.834977	YBR217W	ATG12	YBR217W	-0.0739412	0.631021	YBR217W	ATG12	YBR217W	-0.00617181	0.838355
YBR218C	PYC2	YBR218C	0.152187	0.178473	YBR218C	PYC2	YBR218C	0.488875	0.243296	YBR218C	PYC2	YBR218C	0.236219	0.180815	YBR218C	PYC2	YBR218C	-0.0561585	0.118293
YBR219C	YBR219C	YBR219C	0.0194592	0.563312	YBR219C	YBR219C	YBR219C	0.329979	0.365138	YBR219C	YBR219C	YBR219C	-0.0892304	0.437097	YBR219C	YBR219C	YBR219C	0.0810749	0.547936
YBR220C	YBR220C	YBR220C	0.0619598	0.572448	YBR220C	YBR220C	YBR220C	0.138792	0.207715	YBR220C	YBR220C	YBR220C	0.598612	0.0716461	YBR220C	YBR220C	YBR220C	0.00195468	0.964865
YBR221C	PDB1	YBR221C	0.753376	0.00495143	YBR221C	PDB1	YBR221C	0.181719	0.444743	YBR221C	PDB1	YBR221C	-0.22362	0.0482032	YBR221C	PDB1	YBR221C	0.0832942	0.10848
YBR221W-A	YBR221W-A	YBR221W-A	-0.115494	0.169014	YBR221W-A	YBR221W-A	YBR221W-A	-0.311607	0.0817794	YBR221W-A	YBR221W-A	YBR221W-A	0.0658627	0.303389	YBR221W-A	YBR221W-A	YBR221W-A	-0.00633274	0.754534
YBR222C	PCS60	YBR222C	0.477726	0.150559	YBR222C	PCS60	YBR222C	-0.116016	0.0207253	YBR222C	PCS60	YBR222C	-0.0822131	0.17234	YBR222C	PCS60	YBR222C	-0.0266594	0.273348
YBR223C	TDP1	YBR223C	-0.105063	0.365334	YBR223C	TDP1	YBR223C	0.0155967	0.938424	YBR223C	TDP1	YBR223C	-0.161512	0.225272	YBR223C	TDP1	YBR223C	0.0419539	0.42046
YBR224W	YBR224W	YBR224W	-0.105431	0.205823	YBR224W	YBR224W	YBR224W	-0.0576272	0.684358	YBR224W	YBR224W	YBR224W	-0.309077	0.186633	YBR224W	YBR224W	YBR224W	0.0211861	0.54049
YBR225W	YBR225W	YBR225W	-0.137272	0.0464522	YBR225W	YBR225W	YBR225W	0.270023	0.0431291	YBR225W	YBR225W	YBR225W	0.153394	0.134834	YBR225W	YBR225W	YBR225W	-0.0307592	0.599095
YBR226C	YBR226C	YBR226C	0.594987	0.159709	YBR226C	YBR226C	YBR226C	0.167656	0.339983	YBR226C	YBR226C	YBR226C	0.412459	0.250691	YBR226C	YBR226C	YBR226C	0.154635	0.0736293
YBR227C	MCX1	YBR227C	0.190896	0.1962	YBR227C	MCX1	YBR227C	0.161274	0.380285	YBR227C	MCX1	YBR227C	-0.36848	0.0711968	YBR227C	MCX1	YBR227C	-0.071523	0.092949
YBR228W	SLX1	YBR228W	0.510246	0.165422	YBR228W	SLX1	YBR228W	-0.199003	0.405861	YBR228W	SLX1	YBR228W	-0.0415594	0.866476	YBR228W	SLX1	YBR228W	-0.018416	0.970853
YBR229C	ROT2	YBR229C	0.178534	0.329271	YBR229C	ROT2	YBR229C	-0.159183	0.166844	YBR229C	ROT2	YBR229C	0.190831	0.117383	YBR229C	ROT2	YBR229C	0.096586	0.368915
YBR230C	OM14	YBR230C	0.115067	0.715857	YBR230C	OM14	YBR230C	0.309632	0.137217	YBR230C	OM14	YBR230C	0.168724	0.551154	YBR230C	OM14	YBR230C	-0.0660627	0.171375
YBR231C	SWC5	YBR231C	-0.640695	0.00724834	YBR231C	SWC5	YBR231C	0.462671	0.13608	YBR231C	SWC5	YBR231C	-0.1321	0.516339	YBR231C	SWC5	YBR231C	0.242384	0.1919
YBR232C	YBR232C	YBR232C	-0.142666	0.0783928	YBR232C	YBR232C	YBR232C	-0.144524	0.377963	YBR232C	YBR232C	YBR232C	-0.272215	0.187272	YBR232C	YBR232C	YBR232C	-0.0348101	0.0942069
YBR233W	PBP2	YBR233W	0.252671	0.590785	YBR233W	PBP2	YBR233W	0.0158846	0.823492	YBR233W	PBP2	YBR233W	-0.328997	0.08771	YBR233W	PBP2	YBR233W	-0.0288381	0.597035
YBR234C	ARC40	YBR234C	-0.168744	0.373901	YBR234C	ARC40	YBR234C	NA	NA	YBR234C	ARC40	YBR234C	NA	NA	YBR234C	ARC40	YBR234C	-0.279263	0.17239
YBR235W	YBR235W	YBR235W	-0.107922	0.0835092	YBR235W	YBR235W	YBR235W	0.0483751	0.620414	YBR235W	YBR235W	YBR235W	-0.143172	0.338945	YBR235W	YBR235W	YBR235W	-0.0382271	0.217008
YBR236C	ABD1	abd1-5	NA	NA	YBR236C	ABD1	abd1-5	NA	NA	YBR236C	ABD1	abd1-5	-0.0183583	0.272188	YBR236C	ABD1	abd1-5	-0.00560149	0.373914
YBR236C	ABD1	abd1-8	0.220737	0.483583	YBR236C	ABD1	abd1-8	-0.0222386	0.936903	YBR236C	ABD1	abd1-8	0.0623074	0.896726	YBR236C	ABD1	abd1-8	0.0661445	0.38677
YBR236C	ABD1	YBR236C	0.141961	0.27427	YBR236C	ABD1	YBR236C	0.0647646	0.234169	YBR236C	ABD1	YBR236C	-0.0144903	0.862596	YBR236C	ABD1	YBR236C	0.0349913	0.325414
YBR237W	PRP5	prp5-1	0.460885	0.00512123	YBR237W	PRP5	prp5-1	-0.148725	0.328331	YBR237W	PRP5	prp5-1	-0.00778156	0.51658	YBR237W	PRP5	prp5-1	0.0958734	0.852713
YBR237W	PRP5	YBR237W	0.152728	0.310993	YBR237W	PRP5	YBR237W	-0.0267467	0.287187	YBR237W	PRP5	YBR237W	-0.0336421	0.754892	YBR237W	PRP5	YBR237W	0.015575	0.749845
YBR238C	YBR238C	YBR238C	0.28874	0.0163922	YBR238C	YBR238C	YBR238C	0.342931	0.114355	YBR238C	YBR238C	YBR238C	0.122535	0.174974	YBR238C	YBR238C	YBR238C	0.22402	0.000400048
YBR239C	ERT1	YBR239C	0.239624	0.199965	YBR239C	ERT1	YBR239C	-0.447114	0.112303	YBR239C	ERT1	YBR239C	-0.0778906	0.62713	YBR239C	ERT1	YBR239C	0.0546842	0.173084
YBR240C	THI2	YBR240C	-0.00424933	0.972602	YBR240C	THI2	YBR240C	-0.139524	0.469607	YBR240C	THI2	YBR240C	-0.0114327	0.916734	YBR240C	THI2	YBR240C	0.000150878	0.998225
YBR241C	YBR241C	YBR241C	-0.0114613	0.76599	YBR241C	YBR241C	YBR241C	0.289222	0.0286858	YBR241C	YBR241C	YBR241C	0.198218	0.104513	YBR241C	YBR241C	YBR241C	0.0327071	0.374849
YBR242W	YBR242W	YBR242W	-0.314626	0.0961499	YBR242W	YBR242W	YBR242W	0.316831	0.127487	YBR242W	YBR242W	YBR242W	-0.299627	0.15469	YBR242W	YBR242W	YBR242W	-0.0730218	0.100958
YBR243C	ALG7	YBR243C	0.632307	0.0027882	YBR243C	ALG7	YBR243C	-0.0896929	0.506362	YBR243C	ALG7	YBR243C	0.0400457	0.30708	YBR243C	ALG7	YBR243C	-0.0900808	0.491038
YBR244W	GPX2	YBR244W	-0.205509	0.0284841	YBR244W	GPX2	YBR244W	-0.336652	0.196722	YBR244W	GPX2	YBR244W	-0.328145	0.0414314	YBR244W	GPX2	YBR244W	0.0872075	0.218013
YBR245C	ISW1	YBR245C	-0.388876	0.0335078	YBR245C	ISW1	YBR245C	-0.0378291	0.726485	YBR245C	ISW1	YBR245C	0.142605	0.51561	YBR245C	ISW1	YBR245C	-0.00172442	0.95271
YBR246W	YBR246W	YBR246W	-0.284205	0.027165	YBR246W	YBR246W	YBR246W	0.161666	0.386571	YBR246W	YBR246W	YBR246W	0.160007	0.716889	YBR246W	YBR246W	YBR246W	0.115166	0.328419
YBR247C	ENP1	enp1-1	0.0921028	0.348542	YBR247C	ENP1	enp1-1	-0.134976	0.106417	YBR247C	ENP1	enp1-1	-0.020589	0.511783	YBR247C	ENP1	enp1-1	-0.106179	0.383299
YBR247C	ENP1	YBR247C	-0.0689073	0.117403	YBR247C	ENP1	YBR247C	0.0411061	0.835644	YBR247C	ENP1	YBR247C	0.185696	0.11529	YBR247C	ENP1	YBR247C	-0.00282385	0.915308
YBR248C	HIS7	YBR248C	-0.0100713	0.373914	YBR248C	HIS7	YBR248C	0.357251	0.249526	YBR248C	HIS7	YBR248C	-0.0130997	0.442381	YBR248C	HIS7	YBR248C	-0.195916	0.594404
YBR249C	ARO4	YBR249C	-0.0466343	0.472337	YBR249C	ARO4	YBR249C	0.598341	0.174535	YBR249C	ARO4	YBR249C	-0.0798418	0.384649	YBR249C	ARO4	YBR249C	-0.0706606	0.16456
YBR250W	SPO23	YBR250W	-0.155131	0.194407	YBR250W	SPO23	YBR250W	-0.1739	0.478763	YBR250W	SPO23	YBR250W	0.153094	0.174397	YBR250W	SPO23	YBR250W	0.0342341	0.780865
YBR251W	MRPS5	YBR251W	-0.0571131	0.123836	YBR251W	MRPS5	YBR251W	0.346268	0.269888	YBR251W	MRPS5	YBR251W	0.0294749	0.615815	YBR251W	MRPS5	YBR251W	0.142392	0.747408
YBR252W	DUT1	YBR252W	0.472704	0.0989389	YBR252W	DUT1	YBR252W	-0.0166189	0.9291	YBR252W	DUT1	YBR252W	-0.163624	0.30257	YBR252W	DUT1	YBR252W	-0.0983286	0.00510927
YBR254C	TRS20	YBR254C	0.14206	0.0637916	YBR254C	TRS20	YBR254C	0.199732	0.0359711	YBR254C	TRS20	YBR254C	0.553605	0.0114347	YBR254C	TRS20	YBR254C	0.060777	0.0609792
YBR255W	MTC4	YBR255W	0.586092	0.00426575	YBR255W	MTC4	YBR255W	-0.0933599	0.082911	YBR255W	MTC4	YBR255W	0.265204	0.0408099	YBR255W	MTC4	YBR255W	-9.61894e-05	0.998072
YBR256C	RIB5	YBR256C	0.031015	0.532022	YBR256C	RIB5	YBR256C	0.0792003	0.566711	YBR256C	RIB5	YBR256C	0.0187268	0.872648	YBR256C	RIB5	YBR256C	0.0209638	0.772219
YBR257W	POP4	YBR257W	0.118143	0.143973	YBR257W	POP4	YBR257W	0.11599	0.148966	YBR257W	POP4	YBR257W	0.0496837	0.699621	YBR257W	POP4	YBR257W	0.067301	0.502778
YBR258C	SHG1	YBR258C	0.641866	0.00544738	YBR258C	SHG1	YBR258C	-0.00348211	0.948493	YBR258C	SHG1	YBR258C	0.191683	0.185679	YBR258C	SHG1	YBR258C	0.124772	0.0448871
YBR259W	YBR259W	YBR259W	0.0282037	0.616387	YBR259W	YBR259W	YBR259W	0.12652	0.397825	YBR259W	YBR259W	YBR259W	0.314333	0.242398	YBR259W	YBR259W	YBR259W	-0.0352974	0.658226
YBR260C	RGD1	YBR260C	-0.254482	0.0707344	YBR260C	RGD1	YBR260C	-0.201578	0.358204	YBR260C	RGD1	YBR260C	-0.09514	0.522185	YBR260C	RGD1	YBR260C	-0.031561	0.413612
YBR261C	YBR261C	YBR261C	0.146676	0.168539	YBR261C	YBR261C	YBR261C	0.321569	0.585877	YBR261C	YBR261C	YBR261C	0.375289	0.272981	YBR261C	YBR261C	YBR261C	-0.0357325	0.405074
YBR262C	AIM5	YBR262C	0.109002	0.544335	YBR262C	AIM5	YBR262C	-0.0138947	0.920511	YBR262C	AIM5	YBR262C	-0.0220933	0.844265	YBR262C	AIM5	YBR262C	-0.0165733	0.476032
YBR263W	SHM1	YBR263W	0.00524511	0.953569	YBR263W	SHM1	YBR263W	0.0153768	0.679799	YBR263W	SHM1	YBR263W	0.0180349	0.860044	YBR263W	SHM1	YBR263W	-0.0231281	0.312794
YBR264C	YPT10	YBR264C	0.11363	0.587379	YBR264C	YPT10	YBR264C	0.0566302	0.850754	YBR264C	YPT10	YBR264C	0.0582853	0.604469	YBR264C	YPT10	YBR264C	-0.0405234	0.412605
YBR265W	TSC10	tsc10-1	0.056725	0.199914	YBR265W	TSC10	tsc10-1	-0.169537	0.183032	YBR265W	TSC10	tsc10-1	-0.0935343	0.792529	YBR265W	TSC10	tsc10-1	-0.0578788	0.491398
YBR265W	TSC10	YBR265W	-0.171225	0.233774	YBR265W	TSC10	YBR265W	-0.0236384	0.558144	YBR265W	TSC10	YBR265W	-0.255552	0.212989	YBR265W	TSC10	YBR265W	-0.0600974	0.0691816
YBR266C	SLM6	YBR266C	0.121412	0.0934365	YBR266C	SLM6	YBR266C	0.249471	0.330414	YBR266C	SLM6	YBR266C	0.0778166	0.223949	YBR266C	SLM6	YBR266C	0.0271563	0.92161
YBR267W	REI1	YBR267W	0.131758	0.13425	YBR267W	REI1	YBR267W	0.249835	0.279454	YBR267W	REI1	YBR267W	0.0797647	0.502539	YBR267W	REI1	YBR267W	0.0821199	0.3453
YBR268W	MRPL37	YBR268W	-0.146053	0.117289	YBR268W	MRPL37	YBR268W	0.096193	0.327979	YBR268W	MRPL37	YBR268W	0.15859	0.292771	YBR268W	MRPL37	YBR268W	-0.182365	0.558276
YBR269C	FMP21	YBR269C	0.433925	0.00411838	YBR269C	FMP21	YBR269C	-0.206557	0.254432	YBR269C	FMP21	YBR269C	-0.0758626	0.459895	YBR269C	FMP21	YBR269C	0.119891	0.204948
YBR270C	BIT2	YBR270C	0.0216388	0.871353	YBR270C	BIT2	YBR270C	-0.190723	0.30314	YBR270C	BIT2	YBR270C	0.0920242	0.179605	YBR270C	BIT2	YBR270C	0.0452072	0.20174
YBR271W	YBR271W	YBR271W	-0.206082	0.0487812	YBR271W	YBR271W	YBR271W	0.215174	0.179152	YBR271W	YBR271W	YBR271W	-0.0801859	0.374724	YBR271W	YBR271W	YBR271W	-0.101598	0.0074897
YBR272C	HSM3	YBR272C	0.0714606	0.78885	YBR272C	HSM3	YBR272C	-0.13266	0.425412	YBR272C	HSM3	YBR272C	-0.146968	0.271036	YBR272C	HSM3	YBR272C	0.0649335	0.00793497
YBR273C	UBX7	YBR273C	-0.107078	0.492029	YBR273C	UBX7	YBR273C	-0.244347	0.0707684	YBR273C	UBX7	YBR273C	0.0173459	0.870813	YBR273C	UBX7	YBR273C	0.0534651	0.51658
YBR274W	CHK1	YBR274W	0.169424	0.222805	YBR274W	CHK1	YBR274W	0.106895	0.492815	YBR274W	CHK1	YBR274W	0.0725482	0.552044	YBR274W	CHK1	YBR274W	-0.0433664	0.160099
YBR275C	RIF1	YBR275C	0.178474	0.511376	YBR275C	RIF1	YBR275C	-0.145963	0.461635	YBR275C	RIF1	YBR275C	0.0790982	0.423939	YBR275C	RIF1	YBR275C	-0.0578902	0.0552798
YBR276C	PPS1	YBR276C	0.378317	0.316608	YBR276C	PPS1	YBR276C	0.0912717	0.803151	YBR276C	PPS1	YBR276C	0.0992403	0.453662	YBR276C	PPS1	YBR276C	-0.0258318	0.373308
YBR277C	YBR277C	YBR277C	0.420463	7.39949e-05	YBR277C	YBR277C	YBR277C	-0.140054	0.297639	YBR277C	YBR277C	YBR277C	-0.0203564	0.889365	YBR277C	YBR277C	YBR277C	0.151306	0.0378827
YBR278W	DPB3	YBR278W	0.349575	0.000894935	YBR278W	DPB3	YBR278W	-0.192718	0.17177	YBR278W	DPB3	YBR278W	-0.140335	0.149315	YBR278W	DPB3	YBR278W	0.103789	0.172616
YBR279W	PAF1	YBR279W	-0.00159278	0.184219	YBR279W	PAF1	YBR279W	NA	NA	YBR279W	PAF1	YBR279W	0.0285223	0.242386	YBR279W	PAF1	YBR279W	-0.148464	0.353085
YBR280C	SAF1	YBR280C	0.0911227	0.439402	YBR280C	SAF1	YBR280C	-0.254952	0.0815912	YBR280C	SAF1	YBR280C	0.00509478	0.975587	YBR280C	SAF1	YBR280C	-0.0729936	0.0441511
YBR281C	DUG2	YBR281C	0.449952	0.0142143	YBR281C	DUG2	YBR281C	-0.125443	0.345583	YBR281C	DUG2	YBR281C	-0.050964	0.604754	YBR281C	DUG2	YBR281C	0.178578	0.0352211
YBR282W	MRPL27	YBR282W	0.366493	0.0506843	YBR282W	MRPL27	YBR282W	-0.117995	0.330291	YBR282W	MRPL27	YBR282W	0.0469401	0.68144	YBR282W	MRPL27	YBR282W	-0.104158	0.0633411
YBR283C	SSH1	YBR283C	0.174908	0.289526	YBR283C	SSH1	YBR283C	0.188821	0.700174	YBR283C	SSH1	YBR283C	-0.158308	0.273673	YBR283C	SSH1	YBR283C	0.0744733	0.268026
YBR284W	YBR284W	YBR284W	0.475105	0.000123697	YBR284W	YBR284W	YBR284W	-0.188345	0.621426	YBR284W	YBR284W	YBR284W	-0.192487	0.0880949	YBR284W	YBR284W	YBR284W	0.292628	0.0696856
YBR285W	YBR285W	YBR285W	-0.058825	0.599396	YBR285W	YBR285W	YBR285W	-0.264096	0.575124	YBR285W	YBR285W	YBR285W	0.195	0.456853	YBR285W	YBR285W	YBR285W	0.052426	0.542758
YBR286W	APE3	YBR286W	0.511511	0.000268998	YBR286W	APE3	YBR286W	0.422551	0.268359	YBR286W	APE3	YBR286W	-0.0352448	0.891952	YBR286W	APE3	YBR286W	0.264151	0.0852357
YBR287W	YBR287W	YBR287W	0.327267	0.269216	YBR287W	YBR287W	YBR287W	-0.152708	0.263736	YBR287W	YBR287W	YBR287W	0.0503643	0.406368	YBR287W	YBR287W	YBR287W	-0.0721861	0.0468227
YBR288C	APM3	YBR288C	-0.191027	0.0968279	YBR288C	APM3	YBR288C	-0.114861	0.408202	YBR288C	APM3	YBR288C	-0.283333	0.0174209	YBR288C	APM3	YBR288C	0.00595238	0.962441
YBR289W	SNF5	YBR289W	-0.158675	0.196956	YBR289W	SNF5	YBR289W	-0.518913	0.0134182	YBR289W	SNF5	YBR289W	-0.0237487	0.744986	YBR289W	SNF5	YBR289W	-0.0190666	0.657689
YBR290W	BSD2	YBR290W	-0.25368	0.0132735	YBR290W	BSD2	YBR290W	-0.161381	0.680682	YBR290W	BSD2	YBR290W	0.14374	0.208618	YBR290W	BSD2	YBR290W	-0.00842105	0.986765
YBR291C	CTP1	YBR291C	0.523791	6.11142e-05	YBR291C	CTP1	YBR291C	0.510092	0.138266	YBR291C	CTP1	YBR291C	0.158629	0.458984	YBR291C	CTP1	YBR291C	0.22723	0.0166585
YBR292C	YBR292C	YBR292C	-0.0307733	0.779282	YBR292C	YBR292C	YBR292C	0.241793	0.313516	YBR292C	YBR292C	YBR292C	0.227081	0.175605	YBR292C	YBR292C	YBR292C	0.0527563	0.299081
YBR293W	VBA2	YBR293W	0.0773292	0.257566	YBR293W	VBA2	YBR293W	-0.225653	0.122885	YBR293W	VBA2	YBR293W	0.0869496	0.633847	YBR293W	VBA2	YBR293W	0.0900195	0.014505
YBR294W	SUL1	YBR294W	0.0189043	0.813533	YBR294W	SUL1	YBR294W	-0.3566	0.176419	YBR294W	SUL1	YBR294W	0.100563	0.501288	YBR294W	SUL1	YBR294W	0.0867264	0.17174
YBR295W	PCA1	YBR295W	0.559413	1.41996e-05	YBR295W	PCA1	YBR295W	-0.04165	0.816235	YBR295W	PCA1	YBR295W	0.0620998	0.285759	YBR295W	PCA1	YBR295W	0.215788	0.00861053
YBR296C	PHO89	YBR296C	0.132343	0.137041	YBR296C	PHO89	YBR296C	-0.129395	0.422951	YBR296C	PHO89	YBR296C	0.40275	0.0129028	YBR296C	PHO89	YBR296C	-0.0895535	0.203431
YBR296C-A	YBR296C-A	YBR296C-A	-0.114274	0.440736	YBR296C-A	YBR296C-A	YBR296C-A	-0.101539	0.217853	YBR296C-A	YBR296C-A	YBR296C-A	-0.0391248	0.612562	YBR296C-A	YBR296C-A	YBR296C-A	0.00333993	0.877291
YBR297W	MAL33	YBR297W	0.475813	0.00258332	YBR297W	MAL33	YBR297W	-0.0602686	0.707836	YBR297W	MAL33	YBR297W	0.0429267	0.774899	YBR297W	MAL33	YBR297W	0.19026	0.00344407
YBR298C	MAL31	YBR298C	0.592031	0.00059284	YBR298C	MAL31	YBR298C	-0.0881929	0.582781	YBR298C	MAL31	YBR298C	-0.0626734	0.478306	YBR298C	MAL31	YBR298C	0.282609	0.0255478
YBR299W	MAL32	YBR299W	-0.105228	0.0524884	YBR299W	MAL32	YBR299W	-0.106363	0.0492161	YBR299W	MAL32	YBR299W	-0.133429	0.527982	YBR299W	MAL32	YBR299W	-0.0378839	0.322427
YBR300C	YBR300C	YBR300C	0.0541579	0.406811	YBR300C	YBR300C	YBR300C	0.172934	0.807862	YBR300C	YBR300C	YBR300C	0.0587434	0.646191	YBR300C	YBR300C	YBR300C	0.0868537	0.0738294
YBR301W	DAN3	YBR301W	0.268868	0.366684	YBR301W	DAN3	YBR301W	-0.382741	0.288155	YBR301W	DAN3	YBR301W	0.092134	0.0960387	YBR301W	DAN3	YBR301W	-0.047104	0.129462
YCL001W	RER1	YCL001W	0.279431	0.0879064	YCL001W	RER1	YCL001W	-0.00135867	0.996735	YCL001W	RER1	YCL001W	0.372179	0.0110814	YCL001W	RER1	YCL001W	-0.0451914	0.310329
YCL001W-A	YCL001W-A	YCL001W-A	0.545141	0.000902952	YCL001W-A	YCL001W-A	YCL001W-A	-0.302476	0.427943	YCL001W-A	YCL001W-A	YCL001W-A	-0.256578	0.20349	YCL001W-A	YCL001W-A	YCL001W-A	0.260726	0.0886084
YCL001W-B	YCL001W-B	YCL001W-B	0.169447	0.343419	YCL001W-B	YCL001W-B	YCL001W-B	0.295471	0.163156	YCL001W-B	YCL001W-B	YCL001W-B	-0.0527024	0.573555	YCL001W-B	YCL001W-B	YCL001W-B	0.0307713	0.427046
YCL002C	YCL002C	YCL002C	0.273281	0.358352	YCL002C	YCL002C	YCL002C	0.0426652	0.581909	YCL002C	YCL002C	YCL002C	-0.0460957	0.683686	YCL002C	YCL002C	YCL002C	0.00560953	0.923954
YCL004W	PGS1	YCL004W	0.170507	0.178876	YCL004W	PGS1	YCL004W	0.190068	0.00892474	YCL004W	PGS1	YCL004W	0.0175954	0.831222	YCL004W	PGS1	YCL004W	0.0301169	0.290417
YCL005W	LDB16	YCL005W	0.00689633	0.974144	YCL005W	LDB16	YCL005W	0.180342	0.401706	YCL005W	LDB16	YCL005W	0.114662	0.420208	YCL005W	LDB16	YCL005W	0.215972	0.0801264
YCL006C	YCL006C	YCL006C	0.0636651	0.102798	YCL006C	YCL006C	YCL006C	0.0370684	0.428299	YCL006C	YCL006C	YCL006C	-0.169893	0.284434	YCL006C	YCL006C	YCL006C	0.0834138	0.103938
YCL007C	YCL007C	YCL007C	-0.0131456	0.969463	YCL007C	YCL007C	YCL007C	-0.304042	0.157937	YCL007C	YCL007C	YCL007C	-0.000998556	0.996252	YCL007C	YCL007C	YCL007C	-0.483448	0.00353879
YCL008C	STP22	YCL008C	-0.200193	0.364195	YCL008C	STP22	YCL008C	0.024997	0.90861	YCL008C	STP22	YCL008C	-0.103019	0.632485	YCL008C	STP22	YCL008C	-0.0996179	0.702098
YCL009C	ILV6	YCL009C	0.0877209	0.53828	YCL009C	ILV6	YCL009C	-0.319189	0.154042	YCL009C	ILV6	YCL009C	0.331762	0.00617206	YCL009C	ILV6	YCL009C	0.0673461	0.530132
YCL010C	SGF29	YCL010C	-0.0313081	0.738624	YCL010C	SGF29	YCL010C	-0.349149	0.122349	YCL010C	SGF29	YCL010C	0.145196	0.257652	YCL010C	SGF29	YCL010C	0.216852	0.00446115
YCL011C	GBP2	YCL011C	0.112669	0.026507	YCL011C	GBP2	YCL011C	0.280605	0.56305	YCL011C	GBP2	YCL011C	0.284456	0.104603	YCL011C	GBP2	YCL011C	0.0549868	0.205428
YCL012W	YCL012W	YCL012W	0.686003	0.0167848	YCL012W	YCL012W	YCL012W	-0.222841	0.586447	YCL012W	YCL012W	YCL012W	0.0957494	0.244852	YCL012W	YCL012W	YCL012W	0.0277084	0.396322
YCL013W	YCL013W	YCL013W	0.674249	0.0202432	YCL013W	YCL013W	YCL013W	0.0696848	0.617467	YCL013W	YCL013W	YCL013W	0.0864984	0.354362	YCL013W	YCL013W	YCL013W	0.0481339	0.225438
YCL014W	BUD3	YCL014W	0.260248	0.0612865	YCL014W	BUD3	YCL014W	0.318671	0.147961	YCL014W	BUD3	YCL014W	-0.174359	0.447372	YCL014W	BUD3	YCL014W	-0.035766	0.244767
YCL016C	DCC1	YCL016C	0.155116	0.19182	YCL016C	DCC1	YCL016C	-0.015909	0.960684	YCL016C	DCC1	YCL016C	-0.134867	0.281075	YCL016C	DCC1	YCL016C	-0.0926185	0.0107714
YCL017C	NFS1	YCL017C	-0.0266397	0.672239	YCL017C	NFS1	YCL017C	0.0333431	0.820262	YCL017C	NFS1	YCL017C	-0.0706937	0.592014	YCL017C	NFS1	YCL017C	0.0294043	0.349441
YCL021W-A	YCL021W-A	YCL021W-A	0.169142	0.154286	YCL021W-A	YCL021W-A	YCL021W-A	-0.0517067	0.168866	YCL021W-A	YCL021W-A	YCL021W-A	-0.0642206	0.402528	YCL021W-A	YCL021W-A	YCL021W-A	-0.000675036	0.983729
YCL022C	YCL022C	YCL022C	-0.0248853	0.574025	YCL022C	YCL022C	YCL022C	0.143966	0.727102	YCL022C	YCL022C	YCL022C	-0.0174311	0.878033	YCL022C	YCL022C	YCL022C	-0.0649009	0.478209
YCL023C	YCL023C	YCL023C	0.0972561	0.026175	YCL023C	YCL023C	YCL023C	0.102473	0.320793	YCL023C	YCL023C	YCL023C	-0.0498188	0.521658	YCL023C	YCL023C	YCL023C	0.0421603	0.831628
YCL024W	KCC4	YCL024W	0.0301176	0.282009	YCL024W	KCC4	YCL024W	-0.0301523	0.665363	YCL024W	KCC4	YCL024W	-0.132588	0.105997	YCL024W	KCC4	YCL024W	-0.0131095	0.540427
YCL025C	AGP1	YCL025C	0.163328	0.383515	YCL025C	AGP1	YCL025C	0.113361	0.153556	YCL025C	AGP1	YCL025C	0.214035	0.130987	YCL025C	AGP1	YCL025C	0.0451883	0.322254
YCL026C	YCL026C	YCL026C	0.410384	0.0124273	YCL026C	YCL026C	YCL026C	-0.504535	0.233683	YCL026C	YCL026C	YCL026C	-0.246639	0.216672	YCL026C	YCL026C	YCL026C	0.11494	0.00899412
YCL026C-A	FRM2	YCL026C-A	0.0455739	0.788871	YCL026C-A	FRM2	YCL026C-A	-0.414127	0.3435	YCL026C-A	FRM2	YCL026C-A	0.11463	0.851976	YCL026C-A	FRM2	YCL026C-A	0.108716	0.0267046
YCL026C-B	HBN1	YCL026C-B	0.23737	0.0561181	YCL026C-B	HBN1	YCL026C-B	0.398298	0.435471	YCL026C-B	HBN1	YCL026C-B	0.076077	0.387794	YCL026C-B	HBN1	YCL026C-B	-0.00947378	0.551864
YCL027W	FUS1	YCL027W	0.293617	0.226818	YCL027W	FUS1	YCL027W	-0.0524259	0.80289	YCL027W	FUS1	YCL027W	0.128061	0.286819	YCL027W	FUS1	YCL027W	-0.00056369	0.983233
YCL028W	RNQ1	YCL028W	0.07532	0.526654	YCL028W	RNQ1	YCL028W	0.415283	0.451532	YCL028W	RNQ1	YCL028W	-0.000100667	0.999676	YCL028W	RNQ1	YCL028W	0.0355429	0.147116
YCL029C	BIK1	YCL029C	0.625603	0.0253963	YCL029C	BIK1	YCL029C	-0.127966	0.41174	YCL029C	BIK1	YCL029C	-0.170239	0.3555	YCL029C	BIK1	YCL029C	0.149584	0.00666613
YCL030C	HIS4	YCL030C	0.58383	0.0395171	YCL030C	HIS4	YCL030C	-0.109921	0.373901	YCL030C	HIS4	YCL030C	0.137275	0.352833	YCL030C	HIS4	YCL030C	NA	NA
YCL031C	RRP7	YCL031C	0.0996551	0.302319	YCL031C	RRP7	YCL031C	0.163419	0.057458	YCL031C	RRP7	YCL031C	-0.368412	0.0411294	YCL031C	RRP7	YCL031C	0.0719819	0.102391
YCL032W	STE50	YCL032W	-0.121625	0.545146	YCL032W	STE50	YCL032W	0.284216	0.473062	YCL032W	STE50	YCL032W	-0.0536073	0.759112	YCL032W	STE50	YCL032W	0.181666	0.0485204
YCL033C	YCL033C	YCL033C	0.160261	0.366047	YCL033C	YCL033C	YCL033C	0.354986	0.0284903	YCL033C	YCL033C	YCL033C	-0.0998077	0.64669	YCL033C	YCL033C	YCL033C	0.0296948	0.309368
YCL034W	LSB5	YCL034W	0.0371941	0.804285	YCL034W	LSB5	YCL034W	0.252143	0.221656	YCL034W	LSB5	YCL034W	-0.0508116	0.678257	YCL034W	LSB5	YCL034W	-0.0652214	0.0505188
YCL035C	GRX1	YCL035C	0.00701044	0.845415	YCL035C	GRX1	YCL035C	-0.0126794	0.961323	YCL035C	GRX1	YCL035C	0.0177274	0.797456	YCL035C	GRX1	YCL035C	0.029606	0.358736
YCL036W	GFD2	YCL036W	-0.0152226	0.853442	YCL036W	GFD2	YCL036W	0.160507	0.326354	YCL036W	GFD2	YCL036W	0.046994	0.708322	YCL036W	GFD2	YCL036W	-0.0750493	0.0885756
YCL037C	SRO9	YCL037C	-0.242821	0.441176	YCL037C	SRO9	YCL037C	-0.234716	0.26165	YCL037C	SRO9	YCL037C	0.0587917	0.721097	YCL037C	SRO9	YCL037C	-0.00747822	0.665987
YCL038C	ATG22	YCL038C	0.0961723	0.0694896	YCL038C	ATG22	YCL038C	0.021306	0.717154	YCL038C	ATG22	YCL038C	-0.0766837	0.40524	YCL038C	ATG22	YCL038C	-0.0301807	0.232824
YCL039W	GID7	YCL039W	0.639211	0.0135796	YCL039W	GID7	YCL039W	0.173743	0.681314	YCL039W	GID7	YCL039W	0.278971	0.134197	YCL039W	GID7	YCL039W	0.0153841	0.766647
YCL040W	GLK1	YCL040W	0.233312	0.479797	YCL040W	GLK1	YCL040W	-0.208872	0.599518	YCL040W	GLK1	YCL040W	-0.0596278	0.701058	YCL040W	GLK1	YCL040W	0.12575	0.231937
YCL041C	YCL041C	YCL041C	-0.113601	0.136254	YCL041C	YCL041C	YCL041C	0.158823	0.0784801	YCL041C	YCL041C	YCL041C	0.378644	0.0617837	YCL041C	YCL041C	YCL041C	0.044174	0.0972703
YCL042W	YCL042W	YCL042W	0.00358756	0.972596	YCL042W	YCL042W	YCL042W	-0.0855351	0.408331	YCL042W	YCL042W	YCL042W	-0.0649508	0.427294	YCL042W	YCL042W	YCL042W	0.0508766	0.269424
YCL043C	PDI1	YCL043C	0.101383	0.453139	YCL043C	PDI1	YCL043C	0.1244	0.258052	YCL043C	PDI1	YCL043C	-0.000914222	0.991399	YCL043C	PDI1	YCL043C	0.0532731	0.0725904
YCL044C	MGR1	YCL044C	-0.0424587	0.706153	YCL044C	MGR1	YCL044C	0.087811	0.492703	YCL044C	MGR1	YCL044C	0.0205038	0.887941	YCL044C	MGR1	YCL044C	-0.011268	0.634525
YCL045C	YCL045C	YCL045C	-0.0879392	0.362237	YCL045C	YCL045C	YCL045C	-0.0640882	0.797577	YCL045C	YCL045C	YCL045C	0.179337	0.352281	YCL045C	YCL045C	YCL045C	0.00542667	0.844111
YCL046W	YCL046W	YCL046W	0.276518	0.263817	YCL046W	YCL046W	YCL046W	-0.366178	0.333905	YCL046W	YCL046W	YCL046W	0.123199	0.409847	YCL046W	YCL046W	YCL046W	0.0898652	0.146689
YCL047C	YCL047C	YCL047C	-0.0511058	0.738641	YCL047C	YCL047C	YCL047C	-0.10346	0.748611	YCL047C	YCL047C	YCL047C	-0.155765	0.149643	YCL047C	YCL047C	YCL047C	-0.0612814	0.0304266
YCL048W	SPS22	YCL048W	-0.0962851	0.359729	YCL048W	SPS22	YCL048W	-0.222884	0.33704	YCL048W	SPS22	YCL048W	-0.153414	0.54447	YCL048W	SPS22	YCL048W	-0.0409459	0.439184
YCL049C	YCL049C	YCL049C	0.217345	0.0839397	YCL049C	YCL049C	YCL049C	0.223211	0.206414	YCL049C	YCL049C	YCL049C	-0.0748169	0.578238	YCL049C	YCL049C	YCL049C	-0.0493285	0.118494
YCL050C	APA1	YCL050C	0.484821	0.135179	YCL050C	APA1	YCL050C	-0.0468097	0.572674	YCL050C	APA1	YCL050C	0.0818089	0.563724	YCL050C	APA1	YCL050C	-0.0199129	0.561524
YCL051W	LRE1	YCL051W	0.451757	0.0210973	YCL051W	LRE1	YCL051W	0.0453463	0.680806	YCL051W	LRE1	YCL051W	0.23654	0.216493	YCL051W	LRE1	YCL051W	-0.101379	0.00996906
YCL052C	PBN1	YCL052C	-0.0248642	0.671343	YCL052C	PBN1	YCL052C	0.0317342	0.456772	YCL052C	PBN1	YCL052C	0.123328	0.140734	YCL052C	PBN1	YCL052C	-0.00844268	0.771181
YCL054W	SPB1	YCL054W	0.311909	0.0477245	YCL054W	SPB1	YCL054W	-0.002148	0.985419	YCL054W	SPB1	YCL054W	0.167553	0.432944	YCL054W	SPB1	YCL054W	0.0595941	0.122766
YCL055W	KAR4	YCL055W	0.0297669	0.540524	YCL055W	KAR4	YCL055W	0.0873649	0.696858	YCL055W	KAR4	YCL055W	-0.179569	0.0872088	YCL055W	KAR4	YCL055W	-0.0695842	0.049288
YCL056C	YCL056C	YCL056C	0.0471958	0.469605	YCL056C	YCL056C	YCL056C	0.0620592	0.310685	YCL056C	YCL056C	YCL056C	-0.175474	0.169403	YCL056C	YCL056C	YCL056C	0.254819	0.207044
YCL057C-A	YCL057C-A	YCL057C-A	0.0575802	0.653636	YCL057C-A	YCL057C-A	YCL057C-A	0.238371	0.121915	YCL057C-A	YCL057C-A	YCL057C-A	-0.308365	0.0105068	YCL057C-A	YCL057C-A	YCL057C-A	-0.0242127	0.789587
YCL057W	PRD1	YCL057W	-0.0361663	0.638748	YCL057W	PRD1	YCL057W	-0.0883249	0.722795	YCL057W	PRD1	YCL057W	0.27036	0.0927181	YCL057W	PRD1	YCL057W	0.0807271	0.433688
YCL058C	FYV5	YCL058C	-0.0870641	0.373901	YCL058C	FYV5	YCL058C	-0.178225	0.373901	YCL058C	FYV5	YCL058C	NA	NA	YCL058C	FYV5	YCL058C	-0.0419544	0.319106
YCL059C	KRR1	krr1-17	-0.00357944	0.97941	YCL059C	KRR1	krr1-17	0.135375	0.619022	YCL059C	KRR1	krr1-17	-0.00291567	0.912726	YCL059C	KRR1	krr1-17	0.0372168	0.908941
YCL059C	KRR1	krr1-18	-0.296134	0.581954	YCL059C	KRR1	krr1-18	-0.320883	0.155384	YCL059C	KRR1	krr1-18	-0.0292001	0.17703	YCL059C	KRR1	krr1-18	-0.145587	0.0662896
YCL059C	KRR1	YCL059C	NA	NA	YCL059C	KRR1	YCL059C	-0.0187397	0.37391	YCL059C	KRR1	YCL059C	NA	NA	YCL059C	KRR1	YCL059C	-0.240469	0.471711
YCL060C	YCL060C	YCL060C	0.172866	0.429067	YCL060C	YCL060C	YCL060C	-0.141115	0.0891282	YCL060C	YCL060C	YCL060C	-0.441447	0.105324	YCL060C	YCL060C	YCL060C	-0.06385	0.165512
YCL061C	MRC1	YCL061C	-0.510059	0.0204167	YCL061C	MRC1	YCL061C	-0.544637	0.125162	YCL061C	MRC1	YCL061C	-0.530039	0.0027941	YCL061C	MRC1	YCL061C	0.245625	0.437807
YCL062W	YCL062W	YCL062W	-0.862924	0.00183246	YCL062W	YCL062W	YCL062W	-0.132995	0.636413	YCL062W	YCL062W	YCL062W	-0.361844	0.0732939	YCL062W	YCL062W	YCL062W	-0.58474	0.0191011
YCL063W	VAC17	YCL063W	-0.252616	0.0533316	YCL063W	VAC17	YCL063W	-0.151458	0.662017	YCL063W	VAC17	YCL063W	-0.515823	0.0415462	YCL063W	VAC17	YCL063W	-0.345028	0.418418
YCL064C	CHA1	YCL064C	0.105794	0.147083	YCL064C	CHA1	YCL064C	-0.000757889	0.99698	YCL064C	CHA1	YCL064C	0.118302	0.496824	YCL064C	CHA1	YCL064C	-0.00322093	0.923683
YCL069W	VBA3	YCL069W	-0.0667576	0.432077	YCL069W	VBA3	YCL069W	-0.409008	0.136346	YCL069W	VBA3	YCL069W	0.38833	0.120957	YCL069W	VBA3	YCL069W	0.074231	0.0236291
YCL074W	YCL074W	YCL074W	0.0307371	0.537887	YCL074W	YCL074W	YCL074W	-0.0416016	0.783914	YCL074W	YCL074W	YCL074W	0.105437	0.507516	YCL074W	YCL074W	YCL074W	0.0539887	0.241694
YCL075W	YCL075W	YCL075W	-0.0892934	0.0263275	YCL075W	YCL075W	YCL075W	-0.231422	0.171602	YCL075W	YCL075W	YCL075W	0.0778192	0.209548	YCL075W	YCL075W	YCL075W	-0.0169881	0.663222
YCL076W	YCL076W	YCL076W	-0.0809817	0.451753	YCL076W	YCL076W	YCL076W	-0.226019	0.107878	YCL076W	YCL076W	YCL076W	-0.0618557	0.421756	YCL076W	YCL076W	YCL076W	0.0382799	0.0584568
YCR001W	YCR001W	YCR001W	-0.172402	0.0201509	YCR001W	YCR001W	YCR001W	0.237884	0.0394981	YCR001W	YCR001W	YCR001W	0.168534	0.363144	YCR001W	YCR001W	YCR001W	-0.0859648	0.050323
YCR002C	CDC10	cdc10-1	-0.589576	0.071774	YCR002C	CDC10	cdc10-1	-0.549338	0.0156371	YCR002C	CDC10	cdc10-1	-0.182922	0.0432677	YCR002C	CDC10	cdc10-1	-0.910105	0.00144347
YCR002C	CDC10	cdc10-2	0.131525	0.279741	YCR002C	CDC10	cdc10-2	-0.075444	0.570942	YCR002C	CDC10	cdc10-2	-0.00915533	0.958577	YCR002C	CDC10	cdc10-2	0.0747621	0.402075
YCR002C	CDC10	cdc10-4	-0.270711	0.113083	YCR002C	CDC10	cdc10-4	-0.267541	0.259237	YCR002C	CDC10	cdc10-4	-0.0139499	0.673835	YCR002C	CDC10	cdc10-4	-0.34248	0.000784506
YCR002C	CDC10	cdc10-5	0.306409	0.590356	YCR002C	CDC10	cdc10-5	-0.346375	0.373901	YCR002C	CDC10	cdc10-5	-0.00288456	0.793335	YCR002C	CDC10	cdc10-5	NA	NA
YCR002C	CDC10	YCR002C	0.121408	0.765227	YCR002C	CDC10	YCR002C	0.440812	0.236448	YCR002C	CDC10	YCR002C	0.0578972	0.373907	YCR002C	CDC10	YCR002C	-0.409174	0.374362
YCR003W	MRPL32	YCR003W	-0.0154536	0.865518	YCR003W	MRPL32	YCR003W	0.0712163	0.3389	YCR003W	MRPL32	YCR003W	0.034439	0.728446	YCR003W	MRPL32	YCR003W	0.029248	0.652931
YCR004C	YCP4	YCR004C	0.278951	0.318529	YCR004C	YCP4	YCR004C	-0.183537	0.244377	YCR004C	YCP4	YCR004C	-0.0869668	0.470539	YCR004C	YCP4	YCR004C	-0.0203226	0.47217
YCR005C	CIT2	YCR005C	0.172321	0.0115106	YCR005C	CIT2	YCR005C	0.0416941	0.749945	YCR005C	CIT2	YCR005C	0.0999193	0.357673	YCR005C	CIT2	YCR005C	0.00801335	0.71029
YCR006C	YCR006C	YCR006C	-0.0241537	0.852666	YCR006C	YCR006C	YCR006C	-0.11259	0.606172	YCR006C	YCR006C	YCR006C	0.174703	0.475208	YCR006C	YCR006C	YCR006C	0.0153619	0.978163
YCR007C	YCR007C	YCR007C	-0.00837067	0.88176	YCR007C	YCR007C	YCR007C	-0.0505372	0.799697	YCR007C	YCR007C	YCR007C	0.066019	0.581967	YCR007C	YCR007C	YCR007C	0.04448	0.255472
YCR008W	SAT4	YCR008W	-0.171016	0.329056	YCR008W	SAT4	YCR008W	-0.292911	0.275404	YCR008W	SAT4	YCR008W	-0.130888	0.352762	YCR008W	SAT4	YCR008W	-0.0376015	0.310798
YCR009C	RVS161	YCR009C	0.30545	0.0572216	YCR009C	RVS161	YCR009C	0.247603	0.0595995	YCR009C	RVS161	YCR009C	0.230828	0.137696	YCR009C	RVS161	YCR009C	0.155841	0.064194
YCR010C	ADY2	YCR010C	-0.0639188	0.571608	YCR010C	ADY2	YCR010C	0.715032	0.133863	YCR010C	ADY2	YCR010C	0.0860313	0.266954	YCR010C	ADY2	YCR010C	-0.147601	0.00526899
YCR011C	ADP1	YCR011C	0.126111	0.367124	YCR011C	ADP1	YCR011C	0.275312	0.231875	YCR011C	ADP1	YCR011C	0.0916867	0.238913	YCR011C	ADP1	YCR011C	0.0321349	0.271936
YCR012W	PGK1	YCR012W	0.128428	0.348579	YCR012W	PGK1	YCR012W	0.239896	0.0376412	YCR012W	PGK1	YCR012W	0.23583	0.262576	YCR012W	PGK1	YCR012W	0.043157	0.103816
YCR014C	POL4	YCR014C	0.0183158	0.906468	YCR014C	POL4	YCR014C	0.0149943	0.77726	YCR014C	POL4	YCR014C	-0.247618	0.0266609	YCR014C	POL4	YCR014C	0.115055	0.0411717
YCR015C	YCR015C	YCR015C	-0.00893989	0.895751	YCR015C	YCR015C	YCR015C	-0.109657	0.724462	YCR015C	YCR015C	YCR015C	0.152847	0.144441	YCR015C	YCR015C	YCR015C	0.0670712	0.271778
YCR016W	YCR016W	YCR016W	-0.227918	0.00389196	YCR016W	YCR016W	YCR016W	-0.0314923	0.563409	YCR016W	YCR016W	YCR016W	-0.0324003	0.894666	YCR016W	YCR016W	YCR016W	-0.114543	0.0111245
YCR017C	CWH43	YCR017C	-0.180899	0.144526	YCR017C	CWH43	YCR017C	-0.183734	0.151266	YCR017C	CWH43	YCR017C	0.0702761	0.409437	YCR017C	CWH43	YCR017C	-0.0324286	0.266413
YCR019W	MAK32	YCR019W	0.0667999	0.522854	YCR019W	MAK32	YCR019W	-0.0493794	0.663599	YCR019W	MAK32	YCR019W	0.0907313	0.36015	YCR019W	MAK32	YCR019W	-0.0275018	0.25644
YCR020C	PET18	YCR020C	0.284131	0.390242	YCR020C	PET18	YCR020C	0.0771069	0.24819	YCR020C	PET18	YCR020C	-0.0242016	0.889672	YCR020C	PET18	YCR020C	-0.0926878	0.0861112
YCR020C-A	MAK31	YCR020C-A	0.505719	0.112756	YCR020C-A	MAK31	YCR020C-A	-0.089549	0.329913	YCR020C-A	MAK31	YCR020C-A	-0.370709	0.00700709	YCR020C-A	MAK31	YCR020C-A	-0.0775305	0.0806657
YCR020W-B	HTL1	YCR020W-B	NA	NA	YCR020W-B	HTL1	YCR020W-B	-0.18114	0.382928	YCR020W-B	HTL1	YCR020W-B	NA	NA	YCR020W-B	HTL1	YCR020W-B	-0.143865	0.291164
YCR021C	HSP30	YCR021C	0.156933	0.140696	YCR021C	HSP30	YCR021C	0.322649	0.0423536	YCR021C	HSP30	YCR021C	0.115502	0.506815	YCR021C	HSP30	YCR021C	-0.029358	0.367458
YCR022C	YCR022C	YCR022C	0.0894697	0.23599	YCR022C	YCR022C	YCR022C	0.0683633	0.852132	YCR022C	YCR022C	YCR022C	0.197043	0.303721	YCR022C	YCR022C	YCR022C	-0.0329706	0.569127
YCR023C	YCR023C	YCR023C	0.015671	0.830601	YCR023C	YCR023C	YCR023C	-0.0422128	0.721873	YCR023C	YCR023C	YCR023C	-0.0300014	0.836368	YCR023C	YCR023C	YCR023C	-0.00909321	0.722755
YCR024C	SLM5	YCR024C	0.123275	0.644224	YCR024C	SLM5	YCR024C	-0.008145	0.96947	YCR024C	SLM5	YCR024C	NA	NA	YCR024C	SLM5	YCR024C	-0.0589264	0.719621
YCR024C-A	PMP1	YCR024C-A	0.474388	0.00251362	YCR024C-A	PMP1	YCR024C-A	-0.167819	0.497958	YCR024C-A	PMP1	YCR024C-A	-0.00519633	0.967945	YCR024C-A	PMP1	YCR024C-A	-0.0486268	0.199288
YCR025C	YCR025C	YCR025C	0.518755	0.000190426	YCR025C	YCR025C	YCR025C	0.0439976	0.552659	YCR025C	YCR025C	YCR025C	-0.0231953	0.860772	YCR025C	YCR025C	YCR025C	0.092198	0.158334
YCR026C	NPP1	YCR026C	0.469055	0.00416637	YCR026C	NPP1	YCR026C	-0.0163983	0.841299	YCR026C	NPP1	YCR026C	0.205786	0.372315	YCR026C	NPP1	YCR026C	0.104598	0.0104549
YCR027C	RHB1	YCR027C	0.543069	0.000146054	YCR027C	RHB1	YCR027C	0.0102473	0.97455	YCR027C	RHB1	YCR027C	0.295415	0.139372	YCR027C	RHB1	YCR027C	0.0941096	0.400296
YCR028C	FEN2	YCR028C	0.0183999	0.968587	YCR028C	FEN2	YCR028C	-0.132905	0.645888	YCR028C	FEN2	YCR028C	0.0147086	0.399517	YCR028C	FEN2	YCR028C	0.00333728	0.995691
YCR028C-A	RIM1	YCR028C-A	-0.0381628	0.751714	YCR028C-A	RIM1	YCR028C-A	0.378399	0.0634989	YCR028C-A	RIM1	YCR028C-A	0.0833437	0.341211	YCR028C-A	RIM1	YCR028C-A	0.125963	0.0874782
YCR030C	SYP1	YCR030C	0.066223	0.638954	YCR030C	SYP1	YCR030C	-0.156051	0.331509	YCR030C	SYP1	YCR030C	-0.0748246	0.348648	YCR030C	SYP1	YCR030C	0.1872	0.263585
YCR031C	RPS14A	YCR031C	0.15242	0.193237	YCR031C	RPS14A	YCR031C	0.177133	0.373432	YCR031C	RPS14A	YCR031C	0.603392	0.0154947	YCR031C	RPS14A	YCR031C	0.0962037	0.0135428
YCR032W	BPH1	YCR032W	0.331515	0.0139762	YCR032W	BPH1	YCR032W	0.172282	0.277142	YCR032W	BPH1	YCR032W	-0.169449	0.0782159	YCR032W	BPH1	YCR032W	-0.0414748	0.146661
YCR033W	SNT1	YCR033W	0.21956	0.0966272	YCR033W	SNT1	YCR033W	-0.173652	0.074633	YCR033W	SNT1	YCR033W	-0.476412	0.00316697	YCR033W	SNT1	YCR033W	-0.493615	0.0258609
YCR034W	FEN1	YCR034W	0.550702	0.000521343	YCR034W	FEN1	YCR034W	0.0907418	0.497196	YCR034W	FEN1	YCR034W	0.0900947	0.422198	YCR034W	FEN1	YCR034W	0.0278979	0.556048
YCR035C	RRP43	YCR035C	0.259806	0.164261	YCR035C	RRP43	YCR035C	-0.122927	0.319873	YCR035C	RRP43	YCR035C	-0.0559766	0.3502	YCR035C	RRP43	YCR035C	0.0964687	0.0131265
YCR036W	RBK1	YCR036W	0.518945	3.08939e-05	YCR036W	RBK1	YCR036W	-0.113912	0.817418	YCR036W	RBK1	YCR036W	-0.134456	0.141095	YCR036W	RBK1	YCR036W	0.231024	0.0238881
YCR037C	PHO87	YCR037C	0.310343	0.00880539	YCR037C	PHO87	YCR037C	-0.108069	0.539177	YCR037C	PHO87	YCR037C	-0.0356814	0.493722	YCR037C	PHO87	YCR037C	0.106293	0.0204106
YCR042C	TAF2	taf2-1	0.112104	0.0322073	YCR042C	TAF2	taf2-1	0.0601961	0.671505	YCR042C	TAF2	taf2-1	NA	NA	YCR042C	TAF2	taf2-1	-0.0378508	0.421443
YCR043C	YCR043C	YCR043C	0.133199	0.173311	YCR043C	YCR043C	YCR043C	0.0622111	0.908462	YCR043C	YCR043C	YCR043C	0.0714311	0.547535	YCR043C	YCR043C	YCR043C	0.0287231	0.767398
YCR044C	PER1	YCR044C	0.108391	0.319422	YCR044C	PER1	YCR044C	0.28149	0.0299723	YCR044C	PER1	YCR044C	-0.125711	0.0627624	YCR044C	PER1	YCR044C	0.189254	0.0654304
YCR045C	YCR045C	YCR045C	0.620387	1.19001e-05	YCR045C	YCR045C	YCR045C	-0.134542	0.799444	YCR045C	YCR045C	YCR045C	-0.0521328	0.690992	YCR045C	YCR045C	YCR045C	0.152371	0.230747
YCR046C	IMG1	YCR046C	-0.213246	0.0378593	YCR046C	IMG1	YCR046C	0.066694	0.639354	YCR046C	IMG1	YCR046C	-0.000343778	0.997727	YCR046C	IMG1	YCR046C	-0.209081	0.0160994
YCR047C	BUD23	YCR047C	-0.0126812	0.126251	YCR047C	BUD23	YCR047C	-0.106546	0.684106	YCR047C	BUD23	YCR047C	0.014867	0.358497	YCR047C	BUD23	YCR047C	-0.0799701	0.0976101
YCR048W	ARE1	YCR048W	0.0275481	0.841162	YCR048W	ARE1	YCR048W	-0.00876156	0.953071	YCR048W	ARE1	YCR048W	0.1688	0.17743	YCR048W	ARE1	YCR048W	0.132674	0.0598885
YCR049C	YCR049C	YCR049C	-0.0488366	0.344548	YCR049C	YCR049C	YCR049C	0.604637	0.125905	YCR049C	YCR049C	YCR049C	0.133774	0.231175	YCR049C	YCR049C	YCR049C	0.000657048	0.985378
YCR050C	YCR050C	YCR050C	0.507989	0.000530172	YCR050C	YCR050C	YCR050C	0.737141	0.139084	YCR050C	YCR050C	YCR050C	0.109669	0.38223	YCR050C	YCR050C	YCR050C	0.186305	0.0421235
YCR051W	YCR051W	YCR051W	0.0950088	0.133992	YCR051W	YCR051W	YCR051W	0.214146	0.365289	YCR051W	YCR051W	YCR051W	0.352221	0.0179058	YCR051W	YCR051W	YCR051W	0.0483774	0.0785729
YCR052W	RSC6	YCR052W	-0.230975	0.137408	YCR052W	RSC6	YCR052W	-0.521493	0.212812	YCR052W	RSC6	YCR052W	-0.132513	0.130761	YCR052W	RSC6	YCR052W	-0.00820479	0.652027
YCR053W	THR4	YCR053W	-0.57651	0.255353	YCR053W	THR4	YCR053W	0.0521466	0.941585	YCR053W	THR4	YCR053W	-0.8613	0.00173342	YCR053W	THR4	YCR053W	-0.538399	0.289699
YCR054C	CTR86	YCR054C	0.0174902	0.855151	YCR054C	CTR86	YCR054C	0.0924867	0.355091	YCR054C	CTR86	YCR054C	0.183574	0.34859	YCR054C	CTR86	YCR054C	-0.0285465	0.216448
YCR057C	PWP2	YCR057C	-0.0120811	0.835534	YCR057C	PWP2	YCR057C	0.0549786	0.338443	YCR057C	PWP2	YCR057C	-0.0455281	0.830508	YCR057C	PWP2	YCR057C	-0.0212277	0.592866
YCR059C	YIH1	YCR059C	-0.00205989	0.982643	YCR059C	YIH1	YCR059C	0.164191	0.420549	YCR059C	YIH1	YCR059C	0.236438	0.0492916	YCR059C	YIH1	YCR059C	-0.027733	0.252227
YCR060W	TAH1	YCR060W	0.149012	0.818954	YCR060W	TAH1	YCR060W	-0.0375899	0.823277	YCR060W	TAH1	YCR060W	-0.781627	0.0269201	YCR060W	TAH1	YCR060W	-0.59274	0.0922717
YCR061W	YCR061W	YCR061W	0.605824	0.000507071	YCR061W	YCR061W	YCR061W	0.022296	0.899596	YCR061W	YCR061W	YCR061W	-0.0985317	0.149619	YCR061W	YCR061W	YCR061W	0.175176	0.0990752
YCR062W	YCR062W	YCR062W	-0.172711	0.137441	YCR062W	YCR062W	YCR062W	-0.413523	0.287342	YCR062W	YCR062W	YCR062W	-0.057267	0.464692	YCR062W	YCR062W	YCR062W	0.00388535	0.895543
YCR063W	BUD31	YCR063W	-0.033604	0.677725	YCR063W	BUD31	YCR063W	-0.0558215	0.619463	YCR063W	BUD31	YCR063W	-0.0714008	0.61031	YCR063W	BUD31	YCR063W	-0.19439	0.0204173
YCR065W	HCM1	YCR065W	0.319869	0.112604	YCR065W	HCM1	YCR065W	-0.13109	0.492343	YCR065W	HCM1	YCR065W	-0.683836	0.00133169	YCR065W	HCM1	YCR065W	-0.0530442	0.717263
YCR066W	RAD18	YCR066W	0.173216	0.305752	YCR066W	RAD18	YCR066W	-0.294543	0.131045	YCR066W	RAD18	YCR066W	-0.044099	0.736048	YCR066W	RAD18	YCR066W	-0.0663617	0.00620758
YCR067C	SED4	YCR067C	-0.00661933	0.949532	YCR067C	SED4	YCR067C	-0.448654	0.1653	YCR067C	SED4	YCR067C	0.036008	0.55788	YCR067C	SED4	YCR067C	-0.00982108	0.758697
YCR068W	ATG15	YCR068W	0.585214	4.6132e-05	YCR068W	ATG15	YCR068W	-0.0486044	0.790802	YCR068W	ATG15	YCR068W	-0.0109991	0.79483	YCR068W	ATG15	YCR068W	0.170295	0.0019781
YCR069W	CPR4	YCR069W	-0.0140789	0.662983	YCR069W	CPR4	YCR069W	-0.296494	0.447471	YCR069W	CPR4	YCR069W	0.207277	0.116455	YCR069W	CPR4	YCR069W	0.0948449	0.0847656
YCR071C	IMG2	YCR071C	0.46614	0.00125023	YCR071C	IMG2	YCR071C	0.10932	0.717324	YCR071C	IMG2	YCR071C	0.0323407	0.797696	YCR071C	IMG2	YCR071C	0.000367483	0.997091
YCR072C	RSA4	YCR072C	-0.0116927	0.718959	YCR072C	RSA4	YCR072C	0.389603	0.108393	YCR072C	RSA4	YCR072C	-0.104551	0.137902	YCR072C	RSA4	YCR072C	-0.0786406	0.0289619
YCR073C	SSK22	YCR073C	0.354139	0.116587	YCR073C	SSK22	YCR073C	-0.356191	0.418239	YCR073C	SSK22	YCR073C	0.0489734	0.623636	YCR073C	SSK22	YCR073C	0.0285909	0.604065
YCR073W-A	SOL2	YCR073W-A	-0.259867	0.0456438	YCR073W-A	SOL2	YCR073W-A	-0.223759	0.546374	YCR073W-A	SOL2	YCR073W-A	-0.178237	0.197995	YCR073W-A	SOL2	YCR073W-A	-0.0817869	0.419796
YCR075C	ERS1	YCR075C	-0.0240469	0.644194	YCR075C	ERS1	YCR075C	-0.503949	0.239721	YCR075C	ERS1	YCR075C	0.161869	0.160317	YCR075C	ERS1	YCR075C	0.152746	0.179139
YCR075W-A	YCR075W-A	YCR075W-A	-0.372109	0.107313	YCR075W-A	YCR075W-A	YCR075W-A	-0.0845937	0.309046	YCR075W-A	YCR075W-A	YCR075W-A	0.497682	0.0810624	YCR075W-A	YCR075W-A	YCR075W-A	-0.168414	0.00496429
YCR076C	YCR076C	YCR076C	-0.0214914	0.42612	YCR076C	YCR076C	YCR076C	-0.0666752	0.896932	YCR076C	YCR076C	YCR076C	0.220033	0.270783	YCR076C	YCR076C	YCR076C	0.0378957	0.33935
YCR077C	PAT1	YCR077C	-0.0540827	0.148503	YCR077C	PAT1	YCR077C	-0.214284	0.624192	YCR077C	PAT1	YCR077C	-0.269253	0.0633168	YCR077C	PAT1	YCR077C	0.0108192	0.847137
YCR079W	PTC6	YCR079W	0.0715173	0.594917	YCR079W	PTC6	YCR079W	-0.201189	0.718734	YCR079W	PTC6	YCR079W	-0.180174	0.755199	YCR079W	PTC6	YCR079W	0.252448	0.0590095
YCR081W	SRB8	YCR081W	-0.306998	0.370625	YCR081W	SRB8	YCR081W	-0.369888	0.148067	YCR081W	SRB8	YCR081W	NA	NA	YCR081W	SRB8	YCR081W	0.120638	0.784643
YCR082W	AHC2	YCR082W	-0.0994053	0.517655	YCR082W	AHC2	YCR082W	-0.120892	0.483926	YCR082W	AHC2	YCR082W	-0.0956551	0.494755	YCR082W	AHC2	YCR082W	0.00540107	0.978765
YCR083W	TRX3	YCR083W	0.300535	0.00469601	YCR083W	TRX3	YCR083W	0.153758	0.358045	YCR083W	TRX3	YCR083W	0.163172	0.099992	YCR083W	TRX3	YCR083W	0.0235168	0.62031
YCR084C	TUP1	YCR084C	NA	NA	YCR084C	TUP1	YCR084C	NA	NA	YCR084C	TUP1	YCR084C	NA	NA	YCR084C	TUP1	YCR084C	NA	NA
YCR085W	YCR085W	YCR085W	0.614725	0.000190458	YCR085W	YCR085W	YCR085W	-0.0460004	0.845172	YCR085W	YCR085W	YCR085W	0.0824887	0.2193	YCR085W	YCR085W	YCR085W	0.202469	0.00252646
YCR086W	CSM1	YCR086W	0.1741	0.00815673	YCR086W	CSM1	YCR086W	0.0904373	0.582246	YCR086W	CSM1	YCR086W	0.141395	0.256814	YCR086W	CSM1	YCR086W	0.140284	0.00797378
YCR087C-A	LUG1	YCR087C-A	0.596686	5.24843e-05	YCR087C-A	LUG1	YCR087C-A	0.127488	0.496179	YCR087C-A	LUG1	YCR087C-A	0.220918	0.170578	YCR087C-A	LUG1	YCR087C-A	0.178768	0.00228562
YCR087W	YCR087W	YCR087W	0.636401	0.00350857	YCR087W	YCR087W	YCR087W	-0.014662	0.912866	YCR087W	YCR087W	YCR087W	0.226348	0.43214	YCR087W	YCR087W	YCR087W	0.230308	0.00236327
YCR088W	ABP1	YCR088W	-0.0533733	0.445232	YCR088W	ABP1	YCR088W	0.298491	0.0625848	YCR088W	ABP1	YCR088W	-0.0671581	0.175665	YCR088W	ABP1	YCR088W	0.00797554	0.7871
YCR089W	FIG2	YCR089W	0.0936621	0.510078	YCR089W	FIG2	YCR089W	-0.407972	0.00689685	YCR089W	FIG2	YCR089W	0.149931	0.654535	YCR089W	FIG2	YCR089W	-0.0877401	0.00483534
YCR090C	YCR090C	YCR090C	-0.160477	0.229501	YCR090C	YCR090C	YCR090C	-0.535317	0.066625	YCR090C	YCR090C	YCR090C	0.0790428	0.689102	YCR090C	YCR090C	YCR090C	-0.0146219	0.651359
YCR091W	KIN82	YCR091W	0.125576	0.574438	YCR091W	KIN82	YCR091W	-0.408202	0.281217	YCR091W	KIN82	YCR091W	0.341102	0.109379	YCR091W	KIN82	YCR091W	0.117487	0.24762
YCR092C	MSH3	YCR092C	0.139409	0.347232	YCR092C	MSH3	YCR092C	0.304424	0.264392	YCR092C	MSH3	YCR092C	0.448487	0.0228924	YCR092C	MSH3	YCR092C	0.0139023	0.739375
YCR093W	CDC39	cdc39-1	-0.258416	0.0255076	YCR093W	CDC39	cdc39-1	0.117883	0.403641	YCR093W	CDC39	cdc39-1	NA	NA	YCR093W	CDC39	cdc39-1	-0.0460925	0.169781
YCR093W	CDC39	YCR093W	-0.0525944	0.533391	YCR093W	CDC39	YCR093W	0.117399	0.136999	YCR093W	CDC39	YCR093W	0.408258	0.0225504	YCR093W	CDC39	YCR093W	0.0583098	0.60299
YCR094W	CDC50	YCR094W	0.203044	0.148271	YCR094W	CDC50	YCR094W	-0.274992	0.260819	YCR094W	CDC50	YCR094W	0.185025	0.152512	YCR094W	CDC50	YCR094W	0.0343308	0.441657
YCR095C	OCA4	YCR095C	0.152108	0.0266504	YCR095C	OCA4	YCR095C	-0.166519	0.509336	YCR095C	OCA4	YCR095C	-0.269909	0.0120696	YCR095C	OCA4	YCR095C	-0.10122	0.0557961
YCR098C	GIT1	YCR098C	-0.0714364	0.267227	YCR098C	GIT1	YCR098C	0.264239	0.503097	YCR098C	GIT1	YCR098C	0.310809	0.504168	YCR098C	GIT1	YCR098C	-0.0316377	0.422919
YCR099C	YCR099C	YCR099C	0.133273	0.62276	YCR099C	YCR099C	YCR099C	-0.211073	0.071179	YCR099C	YCR099C	YCR099C	0.0321647	0.743753	YCR099C	YCR099C	YCR099C	-0.0124832	0.607746
YCR100C	YCR100C	YCR100C	0.659237	0.00116157	YCR100C	YCR100C	YCR100C	0.00329989	0.989596	YCR100C	YCR100C	YCR100C	-0.115138	0.26235	YCR100C	YCR100C	YCR100C	-0.0208316	0.350588
YCR101C	YCR101C	YCR101C	-0.0209856	0.384904	YCR101C	YCR101C	YCR101C	0.279832	0.33109	YCR101C	YCR101C	YCR101C	0.217669	0.162728	YCR101C	YCR101C	YCR101C	0.0344052	0.35012
YCR102C	YCR102C	YCR102C	0.484438	0.0134205	YCR102C	YCR102C	YCR102C	0.0538391	0.662278	YCR102C	YCR102C	YCR102C	-0.161334	0.29409	YCR102C	YCR102C	YCR102C	-0.00165166	0.95229
YCR102W-A	YCR102W-A	YCR102W-A	0.165614	0.274102	YCR102W-A	YCR102W-A	YCR102W-A	0.158824	0.531117	YCR102W-A	YCR102W-A	YCR102W-A	0.107035	0.400374	YCR102W-A	YCR102W-A	YCR102W-A	0.0531119	0.0388672
YCR105W	ADH7	YCR105W	0.156884	0.00732426	YCR105W	ADH7	YCR105W	0.0849446	0.40861	YCR105W	ADH7	YCR105W	0.142783	0.168586	YCR105W	ADH7	YCR105W	-0.0091778	0.869817
YCR106W	RDS1	YCR106W	0.180789	0.357172	YCR106W	RDS1	YCR106W	0.191809	0.436583	YCR106W	RDS1	YCR106W	0.155375	0.128179	YCR106W	RDS1	YCR106W	-0.0741151	0.0317231
YCR107W	AAD3	YCR107W	-0.0112385	0.891418	YCR107W	AAD3	YCR107W	0.0688253	0.344019	YCR107W	AAD3	YCR107W	-0.0101089	0.944084	YCR107W	AAD3	YCR107W	0.0212418	0.349843
YDL001W	RMD1	YDL001W	-0.0406943	0.633147	YDL001W	RMD1	YDL001W	-0.180055	0.161263	YDL001W	RMD1	YDL001W	-0.0736191	0.383875	YDL001W	RMD1	YDL001W	-0.125835	0.00749681
YDL002C	NHP10	YDL002C	-0.0399304	0.439553	YDL002C	NHP10	YDL002C	-0.305244	0.0933316	YDL002C	NHP10	YDL002C	-0.252209	0.0130271	YDL002C	NHP10	YDL002C	0.207686	0.147203
YDL003W	MCD1	mcd1-73	-0.0136791	0.914351	YDL003W	MCD1	mcd1-73	0.15482	0.145719	YDL003W	MCD1	mcd1-73	0.296958	0.0413083	YDL003W	MCD1	mcd1-73	0.0865584	0.167725
YDL003W	MCD1	YDL003W	0.171429	0.0701661	YDL003W	MCD1	YDL003W	-0.414785	0.27246	YDL003W	MCD1	YDL003W	-0.410186	0.241154	YDL003W	MCD1	YDL003W	0.0372185	0.401167
YDL004W	ATP16	YDL004W	NA	NA	YDL004W	ATP16	YDL004W	-0.124626	0.760029	YDL004W	ATP16	YDL004W	NA	NA	YDL004W	ATP16	YDL004W	NA	NA
YDL006W	PTC1	YDL006W	-0.208287	0.0995735	YDL006W	PTC1	YDL006W	-0.535205	0.00437851	YDL006W	PTC1	YDL006W	-0.034748	0.450266	YDL006W	PTC1	YDL006W	0.0178245	0.927329
YDL007W	RPT2	rpt2-RF	0.318246	0.160748	YDL007W	RPT2	rpt2-RF	-0.0829997	0.802037	YDL007W	RPT2	rpt2-RF	-0.131541	0.820712	YDL007W	RPT2	rpt2-RF	0.055546	0.343244
YDL007W	RPT2	YDL007W	-0.265065	0.000176217	YDL007W	RPT2	YDL007W	0.116969	0.280454	YDL007W	RPT2	YDL007W	0.0319103	0.84772	YDL007W	RPT2	YDL007W	-0.00676226	0.824397
YDL008W	APC11	apc11-13	-0.005096	0.918989	YDL008W	APC11	apc11-13	-0.162219	0.0103666	YDL008W	APC11	apc11-13	-0.0122152	0.546606	YDL008W	APC11	apc11-13	-0.472394	0.000957198
YDL008W	APC11	apc11-22	NA	NA	YDL008W	APC11	apc11-22	NA	NA	YDL008W	APC11	apc11-22	NA	NA	YDL008W	APC11	apc11-22	NA	NA
YDL008W	APC11	YDL008W	-0.33187	0.374804	YDL008W	APC11	YDL008W	0.45522	0.366459	YDL008W	APC11	YDL008W	-0.0846846	0.481652	YDL008W	APC11	YDL008W	0.0346403	0.105602
YDL009C	YDL009C	YDL009C	0.022358	0.432924	YDL009C	YDL009C	YDL009C	-0.0965071	0.741912	YDL009C	YDL009C	YDL009C	0.0743601	0.349824	YDL009C	YDL009C	YDL009C	-0.0481284	0.167958
YDL010W	GRX6	YDL010W	0.114253	0.516118	YDL010W	GRX6	YDL010W	-0.465949	0.250868	YDL010W	GRX6	YDL010W	0.237865	0.0816419	YDL010W	GRX6	YDL010W	0.0631338	0.129146
YDL011C	YDL011C	YDL011C	0.00351067	0.980451	YDL011C	YDL011C	YDL011C	-0.441906	0.230361	YDL011C	YDL011C	YDL011C	-0.231968	0.0392815	YDL011C	YDL011C	YDL011C	-0.080536	0.0194659
YDL012C	YDL012C	YDL012C	-0.124984	0.177737	YDL012C	YDL012C	YDL012C	0.100527	0.710305	YDL012C	YDL012C	YDL012C	0.0325901	0.857877	YDL012C	YDL012C	YDL012C	0.111359	0.315314
YDL013W	SLX5	YDL013W	0.455749	0.0602973	YDL013W	SLX5	YDL013W	-0.463509	0.0835264	YDL013W	SLX5	YDL013W	-0.0149938	0.939622	YDL013W	SLX5	YDL013W	0.327821	0.00764296
YDL014W	NOP1	nop1-2	0.0269763	0.123955	YDL014W	NOP1	nop1-2	-0.0329952	0.373901	YDL014W	NOP1	nop1-2	-0.187921	0.373901	YDL014W	NOP1	nop1-2	0.168406	0.817832
YDL014W	NOP1	nop1-3	-0.317748	0.00473608	YDL014W	NOP1	nop1-3	-0.336456	0.0410884	YDL014W	NOP1	nop1-3	0.0572894	0.782145	YDL014W	NOP1	nop1-3	-0.218786	0.00363473
YDL014W	NOP1	YDL014W	-0.403014	0.216319	YDL014W	NOP1	YDL014W	0.078624	0.492938	YDL014W	NOP1	YDL014W	-0.0146642	0.902528	YDL014W	NOP1	YDL014W	-0.0375248	0.132114
YDL015C	TSC13	YDL015C	-0.0870587	0.493778	YDL015C	TSC13	YDL015C	-0.0501673	0.300838	YDL015C	TSC13	YDL015C	-0.484487	0.00471414	YDL015C	TSC13	YDL015C	-0.00187152	0.951612
YDL017W	CDC7	cdc7-1	0.0841747	0.328156	YDL017W	CDC7	cdc7-1	-0.112875	0.0145955	YDL017W	CDC7	cdc7-1	-0.473393	0.378313	YDL017W	CDC7	cdc7-1	-0.26931	0.00146496
YDL017W	CDC7	cdc7-4	-0.0391893	0.875723	YDL017W	CDC7	cdc7-4	0.162922	0.163091	YDL017W	CDC7	cdc7-4	-0.185262	0.0872155	YDL017W	CDC7	cdc7-4	-0.157967	0.0112687
YDL017W	CDC7	YDL017W	0.00791967	0.914562	YDL017W	CDC7	YDL017W	0.559737	0.390524	YDL017W	CDC7	YDL017W	0.44259	0.0433129	YDL017W	CDC7	YDL017W	0.0579484	0.0855267
YDL018C	ERP3	YDL018C	-0.230409	0.0646336	YDL018C	ERP3	YDL018C	0.0885651	0.614153	YDL018C	ERP3	YDL018C	0.0650992	0.617473	YDL018C	ERP3	YDL018C	0.0553846	0.915893
YDL019C	OSH2	YDL019C	-0.0236951	0.613137	YDL019C	OSH2	YDL019C	0.041511	0.951453	YDL019C	OSH2	YDL019C	0.190363	0.180839	YDL019C	OSH2	YDL019C	0.0323207	0.333524
YDL020C	RPN4	YDL020C	0.0444863	0.565242	YDL020C	RPN4	YDL020C	-0.131246	0.495755	YDL020C	RPN4	YDL020C	0.120926	0.378554	YDL020C	RPN4	YDL020C	0.264125	0.212726
YDL021W	GPM2	YDL021W	NA	NA	YDL021W	GPM2	YDL021W	-0.460411	0.120533	YDL021W	GPM2	YDL021W	-0.257585	0.373901	YDL021W	GPM2	YDL021W	-0.274968	0.557786
YDL022W	GPD1	YDL022W	-0.0531742	0.205635	YDL022W	GPD1	YDL022W	-0.146159	0.341755	YDL022W	GPD1	YDL022W	0.0537144	0.651478	YDL022W	GPD1	YDL022W	0.0827299	0.0142798
YDL023C	YDL023C	YDL023C	-0.127417	0.115149	YDL023C	YDL023C	YDL023C	-0.189435	0.377707	YDL023C	YDL023C	YDL023C	0.224882	0.0123543	YDL023C	YDL023C	YDL023C	0.0472622	0.128276
YDL024C	DIA3	YDL024C	-0.0373662	0.501002	YDL024C	DIA3	YDL024C	-0.286191	0.539415	YDL024C	DIA3	YDL024C	-0.193856	0.0357469	YDL024C	DIA3	YDL024C	-0.0222608	0.446707
YDL025C	YDL025C	YDL025C	0.0375677	0.85631	YDL025C	YDL025C	YDL025C	-0.587473	0.0705181	YDL025C	YDL025C	YDL025C	-0.281881	0.0301471	YDL025C	YDL025C	YDL025C	-0.0370898	0.512171
YDL026W	YDL026W	YDL026W	0.0338529	0.779742	YDL026W	YDL026W	YDL026W	0.0585501	0.890523	YDL026W	YDL026W	YDL026W	-0.361327	0.0454079	YDL026W	YDL026W	YDL026W	-0.0339595	0.234813
YDL027C	YDL027C	YDL027C	0.0493794	0.490973	YDL027C	YDL027C	YDL027C	-0.285345	0.526926	YDL027C	YDL027C	YDL027C	0.273255	0.253047	YDL027C	YDL027C	YDL027C	0.00982628	0.516922
YDL028C	MPS1	mps1-1	0.319332	0.379343	YDL028C	MPS1	mps1-1	NA	NA	YDL028C	MPS1	mps1-1	NA	NA	YDL028C	MPS1	mps1-1	-0.303233	0.354416
YDL028C	MPS1	mps1-3796	-0.300944	0.000835929	YDL028C	MPS1	mps1-3796	-0.0819138	0.323964	YDL028C	MPS1	mps1-3796	-0.0552396	0.297051	YDL028C	MPS1	mps1-3796	-0.0577223	0.191614
YDL028C	MPS1	mps1-417	-0.890434	0.00397927	YDL028C	MPS1	mps1-417	0.228838	0.500376	YDL028C	MPS1	mps1-417	-0.204577	0.358414	YDL028C	MPS1	mps1-417	-0.299414	0.0101663
YDL028C	MPS1	mps1-6	NA	NA	YDL028C	MPS1	mps1-6	NA	NA	YDL028C	MPS1	mps1-6	NA	NA	YDL028C	MPS1	mps1-6	0.151495	0.698328
YDL028C	MPS1	YDL028C	0.225133	0.486208	YDL028C	MPS1	YDL028C	-0.247504	0.326344	YDL028C	MPS1	YDL028C	0.0578373	0.802977	YDL028C	MPS1	YDL028C	0.0592249	0.0831718
YDL029W	ARP2	arp2-14	-0.10106	0.661205	YDL029W	ARP2	arp2-14	-0.658966	0.027522	YDL029W	ARP2	arp2-14	-1.15144	0.00172857	YDL029W	ARP2	arp2-14	-0.490644	0.000230341
YDL029W	ARP2	YDL029W	0.299675	0.108479	YDL029W	ARP2	YDL029W	0.728965	0.0500812	YDL029W	ARP2	YDL029W	0.340731	0.0388159	YDL029W	ARP2	YDL029W	0.216585	0.00144161
YDL030W	PRP9	prp9-1	0.43053	0.141606	YDL030W	PRP9	prp9-1	0.0374026	0.566007	YDL030W	PRP9	prp9-1	-0.202855	0.389641	YDL030W	PRP9	prp9-1	-0.161265	0.740372
YDL030W	PRP9	prp9-ts	NA	NA	YDL030W	PRP9	prp9-ts	NA	NA	YDL030W	PRP9	prp9-ts	NA	NA	YDL030W	PRP9	prp9-ts	-0.335792	0.370363
YDL030W	PRP9	YDL030W	0.114862	0.482381	YDL030W	PRP9	YDL030W	0.0212683	0.584717	YDL030W	PRP9	YDL030W	-0.157114	0.178577	YDL030W	PRP9	YDL030W	0.00728833	0.862775
YDL031W	DBP10	YDL031W	-0.21682	0.013558	YDL031W	DBP10	YDL031W	-0.204012	0.0302964	YDL031W	DBP10	YDL031W	0.22514	0.35876	YDL031W	DBP10	YDL031W	0.0308745	0.154508
YDL032W	YDL032W	YDL032W	0.0558283	0.681324	YDL032W	YDL032W	YDL032W	-0.0562964	0.865297	YDL032W	YDL032W	YDL032W	-0.0752412	0.300716	YDL032W	YDL032W	YDL032W	-0.120134	0.0144464
YDL033C	SLM3	YDL033C	0.139406	0.184172	YDL033C	SLM3	YDL033C	0.251391	0.42193	YDL033C	SLM3	YDL033C	0.237723	0.0811834	YDL033C	SLM3	YDL033C	-0.0450169	0.50367
YDL034W	YDL034W	YDL034W	-0.106436	0.115063	YDL034W	YDL034W	YDL034W	-0.140101	0.630043	YDL034W	YDL034W	YDL034W	0.00773267	0.922254	YDL034W	YDL034W	YDL034W	0.0143324	0.668982
YDL035C	GPR1	YDL035C	-0.113303	0.298467	YDL035C	GPR1	YDL035C	-0.161321	0.297761	YDL035C	GPR1	YDL035C	-0.000232667	0.997847	YDL035C	GPR1	YDL035C	0.171519	0.00837134
YDL036C	PUS9	YDL036C	-0.0244481	0.682709	YDL036C	PUS9	YDL036C	-0.194485	0.150744	YDL036C	PUS9	YDL036C	-0.0104969	0.938184	YDL036C	PUS9	YDL036C	0.0700785	0.436522
YDL037C	BSC1	YDL037C	0.0742507	0.756571	YDL037C	BSC1	YDL037C	0.0731299	0.733834	YDL037C	BSC1	YDL037C	-0.00308967	0.967029	YDL037C	BSC1	YDL037C	0.0455493	0.499269
YDL038C	YDL038C	YDL038C	0.170197	0.0926	YDL038C	YDL038C	YDL038C	-0.18133	0.206848	YDL038C	YDL038C	YDL038C	0.286494	0.164496	YDL038C	YDL038C	YDL038C	0.00752581	0.639582
YDL039C	PRM7	YDL039C	0.135692	0.155619	YDL039C	PRM7	YDL039C	-0.016023	0.925233	YDL039C	PRM7	YDL039C	0.0607422	0.64592	YDL039C	PRM7	YDL039C	-0.0409654	0.191774
YDL040C	NAT1	YDL040C	0.0451919	0.639235	YDL040C	NAT1	YDL040C	0.187577	0.292155	YDL040C	NAT1	YDL040C	-0.106434	0.57706	YDL040C	NAT1	YDL040C	0.0473262	0.418948
YDL041W	YDL041W	YDL041W	NA	NA	YDL041W	YDL041W	YDL041W	-0.348111	0.16024	YDL041W	YDL041W	YDL041W	NA	NA	YDL041W	YDL041W	YDL041W	NA	NA
YDL042C	SIR2	YDL042C	-0.00133956	0.373914	YDL042C	SIR2	YDL042C	-0.377774	0.153247	YDL042C	SIR2	YDL042C	NA	NA	YDL042C	SIR2	YDL042C	NA	NA
YDL043C	PRP11	prp11-ts	0.00969933	0.949441	YDL043C	PRP11	prp11-ts	0.103301	0.315601	YDL043C	PRP11	prp11-ts	-0.0131404	0.711188	YDL043C	PRP11	prp11-ts	-0.203976	0.173945
YDL043C	PRP11	YDL043C	-0.0675142	0.268264	YDL043C	PRP11	YDL043C	0.0462263	0.684374	YDL043C	PRP11	YDL043C	0.116851	0.508488	YDL043C	PRP11	YDL043C	0.0562703	0.191117
YDL044C	MTF2	YDL044C	0.042192	0.737388	YDL044C	MTF2	YDL044C	-0.00767967	0.980916	YDL044C	MTF2	YDL044C	0.0803344	0.356055	YDL044C	MTF2	YDL044C	-0.164247	0.21366
YDL045C	FAD1	YDL045C	0.115519	0.0319759	YDL045C	FAD1	YDL045C	0.150215	0.23597	YDL045C	FAD1	YDL045C	NA	NA	YDL045C	FAD1	YDL045C	-0.013315	0.606441
YDL045W-A	MRP10	YDL045W-A	0.153248	0.0836111	YDL045W-A	MRP10	YDL045W-A	0.122884	0.697899	YDL045W-A	MRP10	YDL045W-A	-0.0820866	0.35669	YDL045W-A	MRP10	YDL045W-A	-0.0411463	0.584586
YDL046W	NPC2	YDL046W	0.028395	0.472167	YDL046W	NPC2	YDL046W	-0.234364	0.50982	YDL046W	NPC2	YDL046W	0.00716711	0.953715	YDL046W	NPC2	YDL046W	0.0513293	0.0364775
YDL047W	SIT4	YDL047W	-0.00160442	0.816908	YDL047W	SIT4	YDL047W	-0.0108148	0.303063	YDL047W	SIT4	YDL047W	0.0290006	0.753507	YDL047W	SIT4	YDL047W	0.023773	0.690904
YDL048C	STP4	YDL048C	0.0105394	0.882816	YDL048C	STP4	YDL048C	0.0403457	0.838167	YDL048C	STP4	YDL048C	-0.06349	0.700766	YDL048C	STP4	YDL048C	0.0160988	0.656925
YDL049C	KNH1	YDL049C	0.0454779	0.468364	YDL049C	KNH1	YDL049C	-0.1791	0.555489	YDL049C	KNH1	YDL049C	0.157452	0.299528	YDL049C	KNH1	YDL049C	0.0290844	0.376349
YDL050C	YDL050C	YDL050C	0.293573	0.1787	YDL050C	YDL050C	YDL050C	-0.0923309	0.408958	YDL050C	YDL050C	YDL050C	-0.126034	0.473111	YDL050C	YDL050C	YDL050C	-0.0824375	0.0317668
YDL051W	LHP1	YDL051W	0.00272456	0.976615	YDL051W	LHP1	YDL051W	-0.146124	0.326251	YDL051W	LHP1	YDL051W	-0.116739	0.485527	YDL051W	LHP1	YDL051W	-0.0384538	0.109438
YDL052C	SLC1	YDL052C	-0.0633434	0.34785	YDL052C	SLC1	YDL052C	-0.00616244	0.978061	YDL052C	SLC1	YDL052C	-0.295364	0.250561	YDL052C	SLC1	YDL052C	0.105182	0.0765986
YDL053C	PBP4	YDL053C	0.250585	0.0304899	YDL053C	PBP4	YDL053C	0.0668798	0.760188	YDL053C	PBP4	YDL053C	0.43391	0.0252398	YDL053C	PBP4	YDL053C	0.0512907	0.0176276
YDL054C	MCH1	YDL054C	-0.0697272	0.546762	YDL054C	MCH1	YDL054C	-0.314728	0.04531	YDL054C	MCH1	YDL054C	0.154228	0.221259	YDL054C	MCH1	YDL054C	-0.0100803	0.569272
YDL055C	PSA1	YDL055C	0.122693	0.1707	YDL055C	PSA1	YDL055C	0.0331964	0.732921	YDL055C	PSA1	YDL055C	-0.105384	0.452982	YDL055C	PSA1	YDL055C	-0.0296533	0.428872
YDL056W	MBP1	YDL056W	0.237858	0.0097716	YDL056W	MBP1	YDL056W	0.0790107	0.881668	YDL056W	MBP1	YDL056W	0.356522	0.001851	YDL056W	MBP1	YDL056W	0.0537785	0.265439
YDL057W	YDL057W	YDL057W	-0.0787861	0.0513842	YDL057W	YDL057W	YDL057W	0.0856694	0.891385	YDL057W	YDL057W	YDL057W	0.0424113	0.708102	YDL057W	YDL057W	YDL057W	0.0394953	0.720689
YDL058W	USO1	uso1-1	-0.574499	0.00076427	YDL058W	USO1	uso1-1	-0.676488	0.00165015	YDL058W	USO1	uso1-1	-0.495597	0.0163492	YDL058W	USO1	uso1-1	-0.535693	0.000381132
YDL058W	USO1	YDL058W	-0.305498	0.101247	YDL058W	USO1	YDL058W	-0.234017	0.572726	YDL058W	USO1	YDL058W	-0.210331	0.440588	YDL058W	USO1	YDL058W	-0.0184216	0.637141
YDL059C	RAD59	YDL059C	0.0597442	0.514875	YDL059C	RAD59	YDL059C	-0.338943	0.397254	YDL059C	RAD59	YDL059C	-0.032341	0.856933	YDL059C	RAD59	YDL059C	-0.0481703	0.322777
YDL060W	TSR1	YDL060W	0.0342528	0.701615	YDL060W	TSR1	YDL060W	-0.210231	0.379435	YDL060W	TSR1	YDL060W	-0.198578	0.154006	YDL060W	TSR1	YDL060W	-0.0598806	0.172568
YDL061C	RPS29B	YDL061C	0.165261	0.112746	YDL061C	RPS29B	YDL061C	0.162144	0.652781	YDL061C	RPS29B	YDL061C	0.159165	0.0609873	YDL061C	RPS29B	YDL061C	-0.0275678	0.831535
YDL062W	YDL062W	YDL062W	0.0332204	0.742496	YDL062W	YDL062W	YDL062W	-0.240579	0.471128	YDL062W	YDL062W	YDL062W	0.283644	0.00897022	YDL062W	YDL062W	YDL062W	0.18842	0.391755
YDL063C	YDL063C	YDL063C	0.0253558	0.611233	YDL063C	YDL063C	YDL063C	0.416362	0.0874245	YDL063C	YDL063C	YDL063C	0.284098	0.0704889	YDL063C	YDL063C	YDL063C	0.0438147	0.603868
YDL064W	UBC9	ubc9-2	0.0274003	0.863432	YDL064W	UBC9	ubc9-2	0.105468	0.73487	YDL064W	UBC9	ubc9-2	-0.204332	0.541365	YDL064W	UBC9	ubc9-2	0.167526	0.0180958
YDL065C	PEX19	YDL065C	0.0144319	0.744104	YDL065C	PEX19	YDL065C	0.0838041	0.701296	YDL065C	PEX19	YDL065C	0.146897	0.00484969	YDL065C	PEX19	YDL065C	0.0914556	0.215728
YDL066W	IDP1	YDL066W	0.554337	0.000488384	YDL066W	IDP1	YDL066W	-0.191822	0.369878	YDL066W	IDP1	YDL066W	0.0221677	0.811672	YDL066W	IDP1	YDL066W	-0.0737166	0.279916
YDL067C	COX9	YDL067C	0.0214316	0.626406	YDL067C	COX9	YDL067C	0.0652055	0.422478	YDL067C	COX9	YDL067C	0.019272	0.874492	YDL067C	COX9	YDL067C	-0.0745388	0.0064362
YDL068W	YDL068W	YDL068W	-0.150556	0.0133117	YDL068W	YDL068W	YDL068W	0.148648	0.211842	YDL068W	YDL068W	YDL068W	-0.0418903	0.41055	YDL068W	YDL068W	YDL068W	-0.0952935	0.121678
YDL069C	CBS1	YDL069C	-0.129683	0.0337865	YDL069C	CBS1	YDL069C	0.121685	0.434205	YDL069C	CBS1	YDL069C	0.001424	0.985811	YDL069C	CBS1	YDL069C	-0.0620842	0.384476
YDL070W	BDF2	YDL070W	0.346673	0.185468	YDL070W	BDF2	YDL070W	-0.200387	0.272715	YDL070W	BDF2	YDL070W	-0.141353	0.186504	YDL070W	BDF2	YDL070W	-0.0694482	0.224222
YDL071C	YDL071C	YDL071C	-0.0809276	0.35593	YDL071C	YDL071C	YDL071C	0.252737	0.526663	YDL071C	YDL071C	YDL071C	-0.139835	0.234281	YDL071C	YDL071C	YDL071C	0.120065	0.257627
YDL072C	YET3	YDL072C	0.016412	0.720771	YDL072C	YET3	YDL072C	-0.0828548	0.126724	YDL072C	YET3	YDL072C	-0.121181	0.544196	YDL072C	YET3	YDL072C	-0.331591	0.0013523
YDL073W	YDL073W	YDL073W	-0.000869333	0.373919	YDL073W	YDL073W	YDL073W	-0.192768	0.324978	YDL073W	YDL073W	YDL073W	NA	NA	YDL073W	YDL073W	YDL073W	0.00604774	0.989831
YDL074C	BRE1	YDL074C	-0.16594	0.0444751	YDL074C	BRE1	YDL074C	0.0140694	0.871022	YDL074C	BRE1	YDL074C	0.0850678	0.568528	YDL074C	BRE1	YDL074C	-0.395573	0.013038
YDL075W	RPL31A	YDL075W	0.211108	0.0331528	YDL075W	RPL31A	YDL075W	0.0269478	0.736001	YDL075W	RPL31A	YDL075W	0.135749	0.313551	YDL075W	RPL31A	YDL075W	-0.00345156	0.974477
YDL076C	RXT3	YDL076C	0.0422072	0.842067	YDL076C	RXT3	YDL076C	0.141093	0.652533	YDL076C	RXT3	YDL076C	0.039976	0.747089	YDL076C	RXT3	YDL076C	0.0577617	0.0722394
YDL077C	VAM6	YDL077C	0.275384	0.457856	YDL077C	VAM6	YDL077C	-0.315661	0.40684	YDL077C	VAM6	YDL077C	-0.009162	0.930695	YDL077C	VAM6	YDL077C	0.0547956	0.11197
YDL078C	MDH3	YDL078C	0.228254	0.567911	YDL078C	MDH3	YDL078C	0.0211331	0.859214	YDL078C	MDH3	YDL078C	0.0403008	0.798062	YDL078C	MDH3	YDL078C	0.042168	0.163191
YDL079C	MRK1	YDL079C	-0.162078	0.177358	YDL079C	MRK1	YDL079C	-0.105289	0.52855	YDL079C	MRK1	YDL079C	0.0475582	0.593896	YDL079C	MRK1	YDL079C	-0.0120265	0.63139
YDL080C	THI3	YDL080C	-0.0359176	0.672691	YDL080C	THI3	YDL080C	-0.111761	0.701431	YDL080C	THI3	YDL080C	-0.0248878	0.902383	YDL080C	THI3	YDL080C	-0.0658966	0.0626397
YDL081C	RPP1A	YDL081C	-0.265941	0.127925	YDL081C	RPP1A	YDL081C	-0.303046	0.241172	YDL081C	RPP1A	YDL081C	-0.0982598	0.358482	YDL081C	RPP1A	YDL081C	-0.0210646	0.72024
YDL082W	RPL13A	YDL082W	0.0957993	0.292024	YDL082W	RPL13A	YDL082W	0.0390803	0.836952	YDL082W	RPL13A	YDL082W	0.667269	0.000386009	YDL082W	RPL13A	YDL082W	0.254451	0.00779218
YDL083C	RPS16B	YDL083C	0.279524	0.084248	YDL083C	RPS16B	YDL083C	0.13383	0.309756	YDL083C	RPS16B	YDL083C	0.185305	0.0904411	YDL083C	RPS16B	YDL083C	0.22679	0.169563
YDL084W	SUB2	sub2-1	0.58512	0.0106538	YDL084W	SUB2	sub2-1	0.126474	0.453735	YDL084W	SUB2	sub2-1	-0.327073	0.115753	YDL084W	SUB2	sub2-1	0.47015	0.00341346
YDL085C-A	YDL085C-A	YDL085C-A	-0.102766	0.0535359	YDL085C-A	YDL085C-A	YDL085C-A	-0.285315	0.0493888	YDL085C-A	YDL085C-A	YDL085C-A	-0.0688376	0.605339	YDL085C-A	YDL085C-A	YDL085C-A	-0.0120359	0.786879
YDL085W	NDE2	YDL085W	-0.152147	0.119459	YDL085W	NDE2	YDL085W	-0.181172	0.294159	YDL085W	NDE2	YDL085W	-0.228858	0.0694362	YDL085W	NDE2	YDL085W	-0.0638122	0.0534307
YDL086W	YDL086W	YDL086W	0.412098	0.238116	YDL086W	YDL086W	YDL086W	-0.132088	0.408025	YDL086W	YDL086W	YDL086W	0.214996	0.016831	YDL086W	YDL086W	YDL086W	0.036446	0.291875
YDL087C	LUC7	luc7-1	0.202856	0.0139623	YDL087C	LUC7	luc7-1	0.00458289	0.974926	YDL087C	LUC7	luc7-1	0.495885	0.157551	YDL087C	LUC7	luc7-1	0.100678	0.153279
YDL087C	LUC7	YDL087C	-0.111768	0.0776883	YDL087C	LUC7	YDL087C	0.280252	0.335789	YDL087C	LUC7	YDL087C	-0.0166362	0.906296	YDL087C	LUC7	YDL087C	0.00785336	0.780965
YDL088C	ASM4	YDL088C	0.2976	0.0637825	YDL088C	ASM4	YDL088C	-0.385492	0.281494	YDL088C	ASM4	YDL088C	0.0400387	0.694722	YDL088C	ASM4	YDL088C	0.0250555	0.613252
YDL089W	YDL089W	YDL089W	0.370751	0.100065	YDL089W	YDL089W	YDL089W	-0.603902	0.129332	YDL089W	YDL089W	YDL089W	-0.029469	0.834766	YDL089W	YDL089W	YDL089W	-0.0149499	0.718468
YDL090C	RAM1	ram1-119	-0.483111	0.256383	YDL090C	RAM1	ram1-119	-0.160252	0.157672	YDL090C	RAM1	ram1-119	NA	NA	YDL090C	RAM1	ram1-119	-0.669821	8.3364e-05
YDL090C	RAM1	YDL090C	NA	NA	YDL090C	RAM1	YDL090C	-0.1207	0.312726	YDL090C	RAM1	YDL090C	NA	NA	YDL090C	RAM1	YDL090C	NA	NA
YDL091C	UBX3	YDL091C	-0.0443394	0.365673	YDL091C	UBX3	YDL091C	-0.250113	0.296913	YDL091C	UBX3	YDL091C	0.0384578	0.455057	YDL091C	UBX3	YDL091C	0.0628132	0.369961
YDL093W	PMT5	YDL093W	-0.0874917	0.088338	YDL093W	PMT5	YDL093W	-0.0468941	0.801412	YDL093W	PMT5	YDL093W	-0.0279001	0.884115	YDL093W	PMT5	YDL093W	0.0969856	0.0581293
YDL094C	YDL094C	YDL094C	0.0112054	0.930401	YDL094C	YDL094C	YDL094C	-0.283483	0.314148	YDL094C	YDL094C	YDL094C	-0.0321116	0.582697	YDL094C	YDL094C	YDL094C	0.009596	0.694835
YDL095W	PMT1	YDL095W	0.406292	0.0136254	YDL095W	PMT1	YDL095W	0.116681	0.530684	YDL095W	PMT1	YDL095W	0.219813	0.428779	YDL095W	PMT1	YDL095W	-0.00961737	0.729433
YDL096C	OPI6	YDL096C	-0.142402	0.0854117	YDL096C	OPI6	YDL096C	-0.007326	0.96056	YDL096C	OPI6	YDL096C	0.201193	0.11684	YDL096C	OPI6	YDL096C	0.0067645	0.839804
YDL097C	RPN6	rpn6-1	0.0336231	0.725187	YDL097C	RPN6	rpn6-1	-0.251132	0.456426	YDL097C	RPN6	rpn6-1	-0.14097	0.669782	YDL097C	RPN6	rpn6-1	0.15935	0.201324
YDL097C	RPN6	YDL097C	-0.174394	0.399582	YDL097C	RPN6	YDL097C	0.42395	0.00218469	YDL097C	RPN6	YDL097C	-0.033137	0.904342	YDL097C	RPN6	YDL097C	-0.0662343	0.443577
YDL098C	SNU23	YDL098C	0.153729	0.0917105	YDL098C	SNU23	YDL098C	0.0419084	0.544016	YDL098C	SNU23	YDL098C	-0.108083	0.760144	YDL098C	SNU23	YDL098C	0.011729	0.690372
YDL099W	BUG1	YDL099W	0.164705	0.410667	YDL099W	BUG1	YDL099W	-0.0558397	0.67312	YDL099W	BUG1	YDL099W	-0.0244639	0.567791	YDL099W	BUG1	YDL099W	0.0670219	0.105255
YDL100C	GET3	YDL100C	-0.0777584	0.531296	YDL100C	GET3	YDL100C	-0.371471	0.116906	YDL100C	GET3	YDL100C	-0.158852	0.154245	YDL100C	GET3	YDL100C	-0.0361419	0.513136
YDL101C	DUN1	YDL101C	0.52875	9.90088e-05	YDL101C	DUN1	YDL101C	-0.591725	0.0839306	YDL101C	DUN1	YDL101C	-0.33712	0.0215686	YDL101C	DUN1	YDL101C	-0.593237	0.000770309
YDL102W	POL3	cdc2-1	0.274777	0.394682	YDL102W	POL3	cdc2-1	-0.103441	0.3562	YDL102W	POL3	cdc2-1	-0.0121391	0.37391	YDL102W	POL3	cdc2-1	-0.618612	0.0925149
YDL102W	POL3	cdc2-2	-0.369245	0.0013489	YDL102W	POL3	cdc2-2	-0.226496	0.0167609	YDL102W	POL3	cdc2-2	-0.00887533	0.509747	YDL102W	POL3	cdc2-2	0.0178011	0.961907
YDL102W	POL3	cdc2-7	-0.00444356	0.373914	YDL102W	POL3	cdc2-7	-0.150888	0.427413	YDL102W	POL3	cdc2-7	-0.00228478	0.815205	YDL102W	POL3	cdc2-7	-0.235423	0.341406
YDL102W	POL3	YDL102W	0.337674	0.0893804	YDL102W	POL3	YDL102W	0.0322581	0.447666	YDL102W	POL3	YDL102W	-0.0799524	0.65809	YDL102W	POL3	YDL102W	-0.00582341	0.835772
YDL103C	QRI1	qri1-ts1	-0.153269	0.36742	YDL103C	QRI1	qri1-ts1	0.117905	0.738776	YDL103C	QRI1	qri1-ts1	0.0972784	0.158925	YDL103C	QRI1	qri1-ts1	0.375081	0.00347697
YDL103C	QRI1	qri1-ts6	-0.004753	0.989504	YDL103C	QRI1	qri1-ts6	0.040755	0.852329	YDL103C	QRI1	qri1-ts6	-0.0452501	0.207521	YDL103C	QRI1	qri1-ts6	0.042404	0.89896
YDL104C	QRI7	YDL104C	0.462059	0.00225777	YDL104C	QRI7	YDL104C	-0.854706	0.000303979	YDL104C	QRI7	YDL104C	-0.775004	0.00077299	YDL104C	QRI7	YDL104C	-0.102222	0.550089
YDL105W	NSE4	nse4-ts1	0.127048	0.320759	YDL105W	NSE4	nse4-ts1	0.0596358	0.781435	YDL105W	NSE4	nse4-ts1	-0.000874778	0.978454	YDL105W	NSE4	nse4-ts1	0.252801	0.00211084
YDL105W	NSE4	nse4-ts2	0.480903	0.0129695	YDL105W	NSE4	nse4-ts2	0.343723	0.0772044	YDL105W	NSE4	nse4-ts2	-0.00997644	0.934897	YDL105W	NSE4	nse4-ts2	0.229928	0.00257946
YDL105W	NSE4	nse4-ts3	0.0445197	0.797379	YDL105W	NSE4	nse4-ts3	-0.00133989	0.373914	YDL105W	NSE4	nse4-ts3	NA	NA	YDL105W	NSE4	nse4-ts3	0.0681136	0.405397
YDL105W	NSE4	nse4-ts4	-0.179309	0.158581	YDL105W	NSE4	nse4-ts4	-0.10681	0.0321288	YDL105W	NSE4	nse4-ts4	-0.003241	0.731664	YDL105W	NSE4	nse4-ts4	-0.150673	0.00742224
YDL105W	NSE4	YDL105W	0.448299	0.092167	YDL105W	NSE4	YDL105W	-0.0500566	0.67765	YDL105W	NSE4	YDL105W	-0.374674	0.115996	YDL105W	NSE4	YDL105W	0.0836136	0.237212
YDL106C	PHO2	YDL106C	0.0123333	0.947399	YDL106C	PHO2	YDL106C	-0.276799	0.388316	YDL106C	PHO2	YDL106C	0.258858	0.0887512	YDL106C	PHO2	YDL106C	-0.0473036	0.292842
YDL107W	MSS2	YDL107W	0.142963	0.545816	YDL107W	MSS2	YDL107W	0.0555613	0.820022	YDL107W	MSS2	YDL107W	0.012189	0.835713	YDL107W	MSS2	YDL107W	-0.0780513	0.0469242
YDL108W	KIN28	kin28-ts	-0.381147	0.0537174	YDL108W	KIN28	kin28-ts	0.30647	0.205432	YDL108W	KIN28	kin28-ts	0.00468211	0.693207	YDL108W	KIN28	kin28-ts	-0.198099	0.523424
YDL108W	KIN28	YDL108W	-0.0665371	0.336893	YDL108W	KIN28	YDL108W	0.25052	0.430748	YDL108W	KIN28	YDL108W	0.162721	0.480826	YDL108W	KIN28	YDL108W	0.0228244	0.83869
YDL109C	YDL109C	YDL109C	0.0676276	0.577908	YDL109C	YDL109C	YDL109C	0.0594704	0.813462	YDL109C	YDL109C	YDL109C	-0.0952571	0.172666	YDL109C	YDL109C	YDL109C	-0.0379574	0.0743109
YDL110C	TMA17	YDL110C	-0.0893959	0.126199	YDL110C	TMA17	YDL110C	-0.20117	0.0768583	YDL110C	TMA17	YDL110C	-0.0170966	0.904944	YDL110C	TMA17	YDL110C	0.118122	0.0332059
YDL111C	RRP42	YDL111C	-0.0278506	0.759002	YDL111C	RRP42	YDL111C	0.268951	0.0109552	YDL111C	RRP42	YDL111C	0.0875924	0.24799	YDL111C	RRP42	YDL111C	0.216656	0.00521518
YDL112W	TRM3	YDL112W	-0.138654	0.0196453	YDL112W	TRM3	YDL112W	0.0254879	0.836317	YDL112W	TRM3	YDL112W	0.104126	0.481079	YDL112W	TRM3	YDL112W	0.0118653	0.867602
YDL113C	ATG20	YDL113C	-0.0597194	0.21981	YDL113C	ATG20	YDL113C	0.111158	0.616034	YDL113C	ATG20	YDL113C	0.192076	0.418511	YDL113C	ATG20	YDL113C	-0.0677684	0.012544
YDL114W	YDL114W	YDL114W	-0.338009	0.00268742	YDL114W	YDL114W	YDL114W	0.108932	0.610996	YDL114W	YDL114W	YDL114W	-0.0683438	0.553561	YDL114W	YDL114W	YDL114W	-0.0685274	0.0683641
YDL115C	IWR1	YDL115C	-0.0162913	0.84787	YDL115C	IWR1	YDL115C	0.0726322	0.733464	YDL115C	IWR1	YDL115C	0.0978936	0.213303	YDL115C	IWR1	YDL115C	-0.190333	0.0130453
YDL116W	NUP84	YDL116W	-0.120266	0.0763733	YDL116W	NUP84	YDL116W	-0.198588	0.0142559	YDL116W	NUP84	YDL116W	-0.0414531	0.520538	YDL116W	NUP84	YDL116W	-0.00833158	0.971728
YDL117W	CYK3	YDL117W	0.226027	0.390951	YDL117W	CYK3	YDL117W	-0.27398	0.181517	YDL117W	CYK3	YDL117W	0.369939	0.0491381	YDL117W	CYK3	YDL117W	0.019136	0.564704
YDL118W	YDL118W	YDL118W	0.220702	0.601802	YDL118W	YDL118W	YDL118W	-0.357346	0.0282949	YDL118W	YDL118W	YDL118W	-0.202503	0.532373	YDL118W	YDL118W	YDL118W	-0.298398	0.240698
YDL119C	YDL119C	YDL119C	0.568493	0.0042498	YDL119C	YDL119C	YDL119C	0.127801	0.771643	YDL119C	YDL119C	YDL119C	-0.138714	0.277507	YDL119C	YDL119C	YDL119C	-0.0812088	0.143092
YDL120W	YFH1	YDL120W	-0.106577	0.173668	YDL120W	YFH1	YDL120W	-0.0844248	0.631457	YDL120W	YFH1	YDL120W	-0.208234	0.14993	YDL120W	YFH1	YDL120W	-0.0888213	0.0151026
YDL121C	YDL121C	YDL121C	0.165399	0.0961092	YDL121C	YDL121C	YDL121C	-0.153383	0.0961067	YDL121C	YDL121C	YDL121C	0.00896322	0.915692	YDL121C	YDL121C	YDL121C	0.0312721	0.577475
YDL122W	UBP1	YDL122W	-0.148708	0.0933274	YDL122W	UBP1	YDL122W	0.312685	0.193298	YDL122W	UBP1	YDL122W	-0.0197598	0.865697	YDL122W	UBP1	YDL122W	0.0848152	0.0370583
YDL123W	SNA4	YDL123W	-0.0132998	0.837494	YDL123W	SNA4	YDL123W	0.142815	0.517992	YDL123W	SNA4	YDL123W	0.0282776	0.876815	YDL123W	SNA4	YDL123W	-0.0262721	0.428915
YDL124W	YDL124W	YDL124W	-0.264045	0.201554	YDL124W	YDL124W	YDL124W	0.348874	0.0790965	YDL124W	YDL124W	YDL124W	-0.136702	0.447094	YDL124W	YDL124W	YDL124W	-0.0649049	0.157175
YDL125C	HNT1	YDL125C	-0.0391213	0.497639	YDL125C	HNT1	YDL125C	-0.112015	0.6637	YDL125C	HNT1	YDL125C	0.266145	0.0580149	YDL125C	HNT1	YDL125C	0.0405413	0.20223
YDL126C	CDC48	cdc48-1	0.316082	0.342074	YDL126C	CDC48	cdc48-1	0.0503259	0.872671	YDL126C	CDC48	cdc48-1	0.176823	0.757655	YDL126C	CDC48	cdc48-1	0.063072	0.557217
YDL126C	CDC48	cdc48-2	0.464629	0.000308017	YDL126C	CDC48	cdc48-2	0.176704	0.251292	YDL126C	CDC48	cdc48-2	0.496656	0.116073	YDL126C	CDC48	cdc48-2	0.0841656	0.325035
YDL126C	CDC48	cdc48-3	-0.00831511	0.885387	YDL126C	CDC48	cdc48-3	0.26214	0.223957	YDL126C	CDC48	cdc48-3	0.107177	0.70888	YDL126C	CDC48	cdc48-3	0.455091	0.00311266
YDL126C	CDC48	cdc48-4601	0.390431	0.000314323	YDL126C	CDC48	cdc48-4601	-0.0289817	0.633232	YDL126C	CDC48	cdc48-4601	-0.0190681	0.200868	YDL126C	CDC48	cdc48-4601	0.0121712	0.90962
YDL126C	CDC48	cdc48-9	-0.00333489	0.994447	YDL126C	CDC48	cdc48-9	0.493162	0.0290146	YDL126C	CDC48	cdc48-9	0.320337	0.127077	YDL126C	CDC48	cdc48-9	0.327988	0.00242635
YDL126C	CDC48	YDL126C	0.166784	0.397848	YDL126C	CDC48	YDL126C	0.150362	0.283597	YDL126C	CDC48	YDL126C	-0.0624953	0.73901	YDL126C	CDC48	YDL126C	0.0129349	0.72742
YDL127W	PCL2	YDL127W	0.0490467	0.564645	YDL127W	PCL2	YDL127W	-0.132151	0.325519	YDL127W	PCL2	YDL127W	0.112047	0.470838	YDL127W	PCL2	YDL127W	0.0850996	0.00590302
YDL128W	VCX1	YDL128W	-0.172853	0.048872	YDL128W	VCX1	YDL128W	-0.105614	0.450307	YDL128W	VCX1	YDL128W	-0.116429	0.269081	YDL128W	VCX1	YDL128W	-0.0579986	0.0446369
YDL129W	YDL129W	YDL129W	0.118043	0.436187	YDL129W	YDL129W	YDL129W	-0.261883	0.0875401	YDL129W	YDL129W	YDL129W	-0.00680744	0.952938	YDL129W	YDL129W	YDL129W	-0.0225494	0.454107
YDL130W	RPP1B	YDL130W	0.160688	0.0254928	YDL130W	RPP1B	YDL130W	0.0945841	0.706586	YDL130W	RPP1B	YDL130W	0.333855	0.0102933	YDL130W	RPP1B	YDL130W	0.207273	0.00274668
YDL130W-A	STF1	YDL130W-A	0.202966	0.120918	YDL130W-A	STF1	YDL130W-A	-0.273499	0.128825	YDL130W-A	STF1	YDL130W-A	0.154474	0.185818	YDL130W-A	STF1	YDL130W-A	0.033278	0.259691
YDL131W	LYS21	YDL131W	-0.0252417	0.189813	YDL131W	LYS21	YDL131W	0.0318597	0.872102	YDL131W	LYS21	YDL131W	0.0741532	0.270196	YDL131W	LYS21	YDL131W	0.063527	0.482601
YDL132W	CDC53	cdc53-1	-0.315006	0.00287759	YDL132W	CDC53	cdc53-1	-0.192408	0.085511	YDL132W	CDC53	cdc53-1	-0.00330122	0.901773	YDL132W	CDC53	cdc53-1	-0.0251349	0.968557
YDL132W	CDC53	YDL132W	-0.0191929	0.868186	YDL132W	CDC53	YDL132W	0.0142696	0.826656	YDL132W	CDC53	YDL132W	0.0182463	0.878804	YDL132W	CDC53	YDL132W	0.0571226	0.546687
YDL133C-A	RPL41B	YDL133C-A	0.0805777	0.0726842	YDL133C-A	RPL41B	YDL133C-A	0.254673	0.103999	YDL133C-A	RPL41B	YDL133C-A	0.0584299	0.425067	YDL133C-A	RPL41B	YDL133C-A	0.0332951	0.561095
YDL133W	YDL133W	YDL133W	-0.070562	0.786999	YDL133W	YDL133W	YDL133W	-0.651795	0.104437	YDL133W	YDL133W	YDL133W	-0.0483531	0.7869	YDL133W	YDL133W	YDL133W	0.169437	0.242618
YDL134C	PPH21	YDL134C	-0.0728207	0.664696	YDL134C	PPH21	YDL134C	-0.52821	0.103139	YDL134C	PPH21	YDL134C	0.153107	0.0495159	YDL134C	PPH21	YDL134C	0.0720549	0.16958
YDL134C-A	YDL134C-A	YDL134C-A	-0.00911867	0.904339	YDL134C-A	YDL134C-A	YDL134C-A	-0.246569	0.545275	YDL134C-A	YDL134C-A	YDL134C-A	-0.0256603	0.857225	YDL134C-A	YDL134C-A	YDL134C-A	-0.0349212	0.23523
YDL135C	RDI1	YDL135C	-0.0272266	0.825502	YDL135C	RDI1	YDL135C	-1.00458	0.00163935	YDL135C	RDI1	YDL135C	0.348976	0.00955295	YDL135C	RDI1	YDL135C	-0.00104422	0.985507
YDL136W	RPL35B	YDL136W	-0.0413599	0.72218	YDL136W	RPL35B	YDL136W	0.548278	0.0939426	YDL136W	RPL35B	YDL136W	0.386732	0.0838834	YDL136W	RPL35B	YDL136W	0.185364	0.00865097
YDL137W	ARF2	YDL137W	0.0463542	0.40168	YDL137W	ARF2	YDL137W	0.469219	0.221928	YDL137W	ARF2	YDL137W	-0.0115113	0.939623	YDL137W	ARF2	YDL137W	0.0479272	0.212661
YDL138W	RGT2	YDL138W	0.231547	0.19595	YDL138W	RGT2	YDL138W	0.359947	0.119575	YDL138W	RGT2	YDL138W	0.211309	0.4339	YDL138W	RGT2	YDL138W	0.0785383	0.0268349
YDL139C	SCM3	YDL139C	0.164067	0.0452397	YDL139C	SCM3	YDL139C	-0.260747	0.155954	YDL139C	SCM3	YDL139C	-0.031604	0.797629	YDL139C	SCM3	YDL139C	-0.0102538	0.941595
YDL140C	RPO21	rpo21-1	0.074038	0.488156	YDL140C	RPO21	rpo21-1	0.351965	0.0579893	YDL140C	RPO21	rpo21-1	NA	NA	YDL140C	RPO21	rpo21-1	0.0643508	0.236767
YDL140C	RPO21	YDL140C	0.0926351	0.084091	YDL140C	RPO21	YDL140C	-0.0257736	0.747989	YDL140C	RPO21	YDL140C	-0.0978574	0.317118	YDL140C	RPO21	YDL140C	-0.0817974	0.169119
YDL142C	CRD1	YDL142C	-9.38889e-05	0.999378	YDL142C	CRD1	YDL142C	-0.0645182	0.640283	YDL142C	CRD1	YDL142C	0.122659	0.107886	YDL142C	CRD1	YDL142C	-0.0221721	0.342156
YDL143W	CCT4	cct4-1	0.0361394	0.906188	YDL143W	CCT4	cct4-1	-0.135034	0.540699	YDL143W	CCT4	cct4-1	0.015903	0.67052	YDL143W	CCT4	cct4-1	-0.452626	0.285993
YDL143W	CCT4	YDL143W	NA	NA	YDL143W	CCT4	YDL143W	NA	NA	YDL143W	CCT4	YDL143W	NA	NA	YDL143W	CCT4	YDL143W	0.0595444	0.896553
YDL144C	YDL144C	YDL144C	-0.341986	0.0203442	YDL144C	YDL144C	YDL144C	-0.369007	0.0161537	YDL144C	YDL144C	YDL144C	0.100536	0.562635	YDL144C	YDL144C	YDL144C	-0.0359866	0.0855239
YDL145C	COP1	cop1-1	0.285139	0.0798242	YDL145C	COP1	cop1-1	0.736804	0.0132818	YDL145C	COP1	cop1-1	0.317173	0.565667	YDL145C	COP1	cop1-1	0.530669	0.00116844
YDL146W	LDB17	YDL146W	-0.002205	0.967218	YDL146W	LDB17	YDL146W	-0.0140458	0.922398	YDL146W	LDB17	YDL146W	-0.129774	0.0534385	YDL146W	LDB17	YDL146W	NA	NA
YDL147W	RPN5	rpn5-1	0.044402	0.84004	YDL147W	RPN5	rpn5-1	0.13606	0.112367	YDL147W	RPN5	rpn5-1	-0.0516339	0.881664	YDL147W	RPN5	rpn5-1	0.0762845	0.762218
YDL147W	RPN5	YDL147W	-0.0849237	0.280342	YDL147W	RPN5	YDL147W	0.145222	0.00921572	YDL147W	RPN5	YDL147W	0.160735	0.316143	YDL147W	RPN5	YDL147W	-0.0388716	0.197843
YDL148C	NOP14	YDL148C	0.0964066	0.631354	YDL148C	NOP14	YDL148C	0.146847	0.0278909	YDL148C	NOP14	YDL148C	-0.227909	0.469903	YDL148C	NOP14	YDL148C	0.0116598	0.885299
YDL149W	ATG9	YDL149W	-0.00656856	0.941199	YDL149W	ATG9	YDL149W	-0.145822	0.310507	YDL149W	ATG9	YDL149W	-0.0344271	0.854215	YDL149W	ATG9	YDL149W	-0.0432756	0.474548
YDL150W	RPC53	YDL150W	0.153334	0.0519702	YDL150W	RPC53	YDL150W	-0.351089	0.127537	YDL150W	RPC53	YDL150W	-0.0254948	0.793135	YDL150W	RPC53	YDL150W	0.0716175	0.473256
YDL151C	BUD30	YDL151C	0.260749	0.0627265	YDL151C	BUD30	YDL151C	-0.298735	0.217153	YDL151C	BUD30	YDL151C	-0.038253	0.490208	YDL151C	BUD30	YDL151C	0.12659	0.804233
YDL152W	YDL152W	YDL152W	-0.245837	0.0354718	YDL152W	YDL152W	YDL152W	-0.0510466	0.534007	YDL152W	YDL152W	YDL152W	-0.0124566	0.822293	YDL152W	YDL152W	YDL152W	-0.00319389	0.976009
YDL153C	SAS10	YDL153C	0.0215823	0.85657	YDL153C	SAS10	YDL153C	0.0917416	0.455547	YDL153C	SAS10	YDL153C	-0.195621	0.194368	YDL153C	SAS10	YDL153C	-0.0313997	0.420356
YDL154W	MSH5	YDL154W	0.15896	0.594977	YDL154W	MSH5	YDL154W	-0.297351	0.470335	YDL154W	MSH5	YDL154W	0.0605976	0.426466	YDL154W	MSH5	YDL154W	-0.115226	0.306875
YDL155W	CLB3	YDL155W	-0.157361	0.0382847	YDL155W	CLB3	YDL155W	0.297135	0.262413	YDL155W	CLB3	YDL155W	-0.145386	0.192732	YDL155W	CLB3	YDL155W	-0.0360862	0.600474
YDL156W	YDL156W	YDL156W	0.118981	0.0576633	YDL156W	YDL156W	YDL156W	-0.429802	0.23684	YDL156W	YDL156W	YDL156W	0.0891904	0.619533	YDL156W	YDL156W	YDL156W	-0.167596	0.13338
YDL157C	YDL157C	YDL157C	-0.074428	0.273848	YDL157C	YDL157C	YDL157C	-0.0469886	0.842154	YDL157C	YDL157C	YDL157C	-0.0561604	0.586147	YDL157C	YDL157C	YDL157C	-0.026081	0.527009
YDL158C	YDL158C	YDL158C	-0.000915389	0.373921	YDL158C	YDL158C	YDL158C	NA	NA	YDL158C	YDL158C	YDL158C	0.0290609	0.463111	YDL158C	YDL158C	YDL158C	NA	NA
YDL159W	STE7	YDL159W	NA	NA	YDL159W	STE7	YDL159W	-0.252622	0.373901	YDL159W	STE7	YDL159W	NA	NA	YDL159W	STE7	YDL159W	NA	NA
YDL159W-A	YDL159W-A	YDL159W-A	-0.246298	0.258501	YDL159W-A	YDL159W-A	YDL159W-A	-0.265814	0.0351687	YDL159W-A	YDL159W-A	YDL159W-A	-0.0126561	0.90925	YDL159W-A	YDL159W-A	YDL159W-A	-0.120912	0.0398068
YDL160C	DHH1	YDL160C	-0.0373691	0.519385	YDL160C	DHH1	YDL160C	0.254094	0.654519	YDL160C	DHH1	YDL160C	-0.0322039	0.854325	YDL160C	DHH1	YDL160C	-0.0394363	0.9013
YDL160C-A	YDL160C-A	YDL160C-A	NA	NA	YDL160C-A	YDL160C-A	YDL160C-A	NA	NA	YDL160C-A	YDL160C-A	YDL160C-A	0.15434	0.144954	YDL160C-A	YDL160C-A	YDL160C-A	NA	NA
YDL161W	ENT1	YDL161W	0.0370436	0.805777	YDL161W	ENT1	YDL161W	0.0391387	0.77231	YDL161W	ENT1	YDL161W	-0.0289154	0.739127	YDL161W	ENT1	YDL161W	0.132243	0.449174
YDL162C	YDL162C	YDL162C	-0.155231	0.0213458	YDL162C	YDL162C	YDL162C	-0.34166	0.0545686	YDL162C	YDL162C	YDL162C	-0.0881754	0.26677	YDL162C	YDL162C	YDL162C	0.0386063	0.929962
YDL163W	YDL163W	YDL163W	0.223949	0.00658808	YDL163W	YDL163W	YDL163W	0.210992	0.294353	YDL163W	YDL163W	YDL163W	0.0128847	0.867704	YDL163W	YDL163W	YDL163W	-0.000593051	0.984424
YDL164C	CDC9	cdc9-1	0.162704	0.0266742	YDL164C	CDC9	cdc9-1	-0.0477521	0.823429	YDL164C	CDC9	cdc9-1	-0.2769	0.00468148	YDL164C	CDC9	cdc9-1	-0.133093	0.0469546
YDL164C	CDC9	YDL164C	0.011393	0.850244	YDL164C	CDC9	YDL164C	0.329821	0.344234	YDL164C	CDC9	YDL164C	0.21936	0.224909	YDL164C	CDC9	YDL164C	-0.00429109	0.905945
YDL165W	CDC36	cdc36-16	0.08522	0.406551	YDL165W	CDC36	cdc36-16	0.0278498	0.758738	YDL165W	CDC36	cdc36-16	0.0345322	0.690671	YDL165W	CDC36	cdc36-16	0.24802	0.277271
YDL165W	CDC36	YDL165W	0.0397046	0.275771	YDL165W	CDC36	YDL165W	0.23479	0.113081	YDL165W	CDC36	YDL165W	0.148394	0.415503	YDL165W	CDC36	YDL165W	0.0999231	0.0102565
YDL167C	NRP1	YDL167C	0.185241	0.0190458	YDL167C	NRP1	YDL167C	0.288441	0.223991	YDL167C	NRP1	YDL167C	0.0237675	0.89175	YDL167C	NRP1	YDL167C	0.00916771	0.809346
YDL168W	SFA1	YDL168W	0.0512811	0.683238	YDL168W	SFA1	YDL168W	-0.003605	0.98394	YDL168W	SFA1	YDL168W	0.288967	0.122229	YDL168W	SFA1	YDL168W	0.0683989	0.26425
YDL169C	UGX2	YDL169C	0.00804	0.95697	YDL169C	UGX2	YDL169C	-0.22851	0.116635	YDL169C	UGX2	YDL169C	-0.00907589	0.88611	YDL169C	UGX2	YDL169C	0.00141012	0.960008
YDL170W	UGA3	YDL170W	0.171408	0.103317	YDL170W	UGA3	YDL170W	0.0859574	0.688893	YDL170W	UGA3	YDL170W	0.0902991	0.206647	YDL170W	UGA3	YDL170W	0.131029	0.0265363
YDL171C	GLT1	YDL171C	0.136761	0.189325	YDL171C	GLT1	YDL171C	-0.192078	0.174312	YDL171C	GLT1	YDL171C	0.214025	0.0540772	YDL171C	GLT1	YDL171C	-0.0265997	0.315186
YDL172C	YDL172C	YDL172C	-0.256538	0.224208	YDL172C	YDL172C	YDL172C	-0.0390064	0.907457	YDL172C	YDL172C	YDL172C	-0.332399	0.0852964	YDL172C	YDL172C	YDL172C	-0.13971	0.0556431
YDL173W	YDL173W	YDL173W	-0.297388	0.0150543	YDL173W	YDL173W	YDL173W	-0.516627	0.0914929	YDL173W	YDL173W	YDL173W	-0.560727	0.00186152	YDL173W	YDL173W	YDL173W	-0.165693	0.0287463
YDL174C	DLD1	YDL174C	-0.047123	0.277236	YDL174C	DLD1	YDL174C	-0.1609	0.666318	YDL174C	DLD1	YDL174C	-0.229788	0.0655343	YDL174C	DLD1	YDL174C	-0.0506104	0.0762224
YDL175C	AIR2	YDL175C	0.0705246	0.289166	YDL175C	AIR2	YDL175C	-0.373819	0.32936	YDL175C	AIR2	YDL175C	-0.193396	0.0734851	YDL175C	AIR2	YDL175C	0.133286	0.0284423
YDL176W	YDL176W	YDL176W	-0.00605822	0.911513	YDL176W	YDL176W	YDL176W	-0.188376	0.284501	YDL176W	YDL176W	YDL176W	0.0836764	0.515073	YDL176W	YDL176W	YDL176W	-0.00903746	0.89916
YDL177C	YDL177C	YDL177C	0.00813633	0.914233	YDL177C	YDL177C	YDL177C	-0.0721799	0.411915	YDL177C	YDL177C	YDL177C	0.192169	0.0908262	YDL177C	YDL177C	YDL177C	-0.00942846	0.847418
YDL178W	DLD2	YDL178W	-0.0791276	0.451636	YDL178W	DLD2	YDL178W	-0.382815	0.0726469	YDL178W	DLD2	YDL178W	0.0235404	0.567458	YDL178W	DLD2	YDL178W	0.001082	0.978347
YDL179W	PCL9	YDL179W	0.0897969	0.719612	YDL179W	PCL9	YDL179W	-0.0939447	0.642413	YDL179W	PCL9	YDL179W	-0.247587	0.0170453	YDL179W	PCL9	YDL179W	-0.0208771	0.482675
YDL180W	YDL180W	YDL180W	-0.0794401	0.852539	YDL180W	YDL180W	YDL180W	-0.0486357	0.540356	YDL180W	YDL180W	YDL180W	-0.191758	0.10264	YDL180W	YDL180W	YDL180W	0.0106313	0.898649
YDL181W	INH1	YDL181W	-0.00330067	0.373914	YDL181W	INH1	YDL181W	-0.229093	0.373901	YDL181W	INH1	YDL181W	NA	NA	YDL181W	INH1	YDL181W	NA	NA
YDL182W	LYS20	YDL182W	0.133516	0.365745	YDL182W	LYS20	YDL182W	-0.0622573	0.631745	YDL182W	LYS20	YDL182W	0.0374998	0.587953	YDL182W	LYS20	YDL182W	-0.0260704	0.61099
YDL183C	YDL183C	YDL183C	0.346375	0.0352162	YDL183C	YDL183C	YDL183C	-0.145296	0.287256	YDL183C	YDL183C	YDL183C	-0.118778	0.336912	YDL183C	YDL183C	YDL183C	-0.0209489	0.798138
YDL184C	RPL41A	YDL184C	-0.136675	0.157612	YDL184C	RPL41A	YDL184C	-0.123267	0.802773	YDL184C	RPL41A	YDL184C	-0.0941219	0.208781	YDL184C	RPL41A	YDL184C	-0.0092892	0.822985
YDL185W	TFP1	YDL185W	-0.173336	0.00279635	YDL185W	TFP1	YDL185W	-0.215916	0.00285476	YDL185W	TFP1	YDL185W	0.0430147	0.814158	YDL185W	TFP1	YDL185W	-0.250748	0.341425
YDL186W	YDL186W	YDL186W	0.0398344	0.676246	YDL186W	YDL186W	YDL186W	-0.0937991	0.841046	YDL186W	YDL186W	YDL186W	0.254512	0.500006	YDL186W	YDL186W	YDL186W	-0.0297063	0.621116
YDL187C	YDL187C	YDL187C	0.15688	0.449212	YDL187C	YDL187C	YDL187C	-0.101445	0.816234	YDL187C	YDL187C	YDL187C	0.190905	0.177213	YDL187C	YDL187C	YDL187C	0.0832934	0.0187854
YDL188C	PPH22	YDL188C	0.260721	0.295726	YDL188C	PPH22	YDL188C	0.129323	0.680422	YDL188C	PPH22	YDL188C	-0.160537	0.117974	YDL188C	PPH22	YDL188C	0.00620144	0.774965
YDL189W	RBS1	YDL189W	-0.0168652	0.891889	YDL189W	RBS1	YDL189W	0.116538	0.543356	YDL189W	RBS1	YDL189W	-0.14443	0.223335	YDL189W	RBS1	YDL189W	-0.0672237	0.0298119
YDL190C	UFD2	YDL190C	-0.306986	0.0451915	YDL190C	UFD2	YDL190C	-0.0305172	0.793497	YDL190C	UFD2	YDL190C	-0.0554828	0.625943	YDL190C	UFD2	YDL190C	-0.0376669	0.204469
YDL191W	RPL35A	YDL191W	0.0388133	0.618807	YDL191W	RPL35A	YDL191W	0.206291	0.468368	YDL191W	RPL35A	YDL191W	-0.0110444	0.942232	YDL191W	RPL35A	YDL191W	0.00187223	0.986476
YDL192W	ARF1	YDL192W	0.255402	0.00379074	YDL192W	ARF1	YDL192W	-0.149314	0.428325	YDL192W	ARF1	YDL192W	-0.15919	0.417783	YDL192W	ARF1	YDL192W	-0.00115411	0.993996
YDL193W	NUS1	YDL193W	-0.0266702	0.697899	YDL193W	NUS1	YDL193W	-0.028934	0.840067	YDL193W	NUS1	YDL193W	0.0887093	0.612793	YDL193W	NUS1	YDL193W	-0.00584021	0.821329
YDL194W	SNF3	YDL194W	0.0414139	0.462189	YDL194W	SNF3	YDL194W	0.107944	0.591749	YDL194W	SNF3	YDL194W	0.260686	0.44366	YDL194W	SNF3	YDL194W	-0.0133834	0.759005
YDL195W	SEC31	sec31-1	0.590759	0.069646	YDL195W	SEC31	sec31-1	0.377383	0.131095	YDL195W	SEC31	sec31-1	0.0305463	0.671804	YDL195W	SEC31	sec31-1	0.296976	0.0336947
YDL195W	SEC31	YDL195W	0.637833	0.000249297	YDL195W	SEC31	YDL195W	0.161418	0.449727	YDL195W	SEC31	YDL195W	-0.0386333	0.765285	YDL195W	SEC31	YDL195W	0.0337663	0.709284
YDL197C	ASF2	YDL197C	0.0526142	0.675491	YDL197C	ASF2	YDL197C	0.318733	0.442678	YDL197C	ASF2	YDL197C	0.0418548	0.700365	YDL197C	ASF2	YDL197C	0.137826	0.0218051
YDL198C	GGC1	YDL198C	-0.00861133	0.373914	YDL198C	GGC1	YDL198C	-0.139474	0.373901	YDL198C	GGC1	YDL198C	0.00117856	0.95877	YDL198C	GGC1	YDL198C	-0.00649756	0.373914
YDL199C	YDL199C	YDL199C	-0.0945358	0.294428	YDL199C	YDL199C	YDL199C	-0.210663	0.255915	YDL199C	YDL199C	YDL199C	0.0255196	0.60729	YDL199C	YDL199C	YDL199C	0.00931201	0.840988
YDL200C	MGT1	YDL200C	0.10559	0.322432	YDL200C	MGT1	YDL200C	-0.147362	0.301559	YDL200C	MGT1	YDL200C	-0.0161361	0.82836	YDL200C	MGT1	YDL200C	0.0800747	0.455684
YDL201W	TRM8	YDL201W	0.0703579	0.635459	YDL201W	TRM8	YDL201W	-0.185078	0.447802	YDL201W	TRM8	YDL201W	-0.0588283	0.365699	YDL201W	TRM8	YDL201W	-0.0903666	0.014614
YDL202W	MRPL11	YDL202W	0.16789	0.2978	YDL202W	MRPL11	YDL202W	0.151088	0.417076	YDL202W	MRPL11	YDL202W	-0.145804	0.353329	YDL202W	MRPL11	YDL202W	-0.348774	0.0452216
YDL203C	ACK1	YDL203C	-0.0105072	0.929501	YDL203C	ACK1	YDL203C	-0.237933	0.10504	YDL203C	ACK1	YDL203C	-0.118201	0.2305	YDL203C	ACK1	YDL203C	-0.02419	0.31021
YDL204W	RTN2	YDL204W	-0.226404	0.00815539	YDL204W	RTN2	YDL204W	-0.149557	0.426847	YDL204W	RTN2	YDL204W	-0.0853151	0.591913	YDL204W	RTN2	YDL204W	0.000348538	0.989931
YDL205C	HEM3	YDL205C	0.588464	0.011315	YDL205C	HEM3	YDL205C	-0.516894	0.259762	YDL205C	HEM3	YDL205C	0.134054	0.836102	YDL205C	HEM3	YDL205C	-0.0477931	0.358751
YDL206W	YDL206W	YDL206W	0.0174494	0.912292	YDL206W	YDL206W	YDL206W	-0.490654	0.0163685	YDL206W	YDL206W	YDL206W	NA	NA	YDL206W	YDL206W	YDL206W	-0.268442	0.0882131
YDL207W	GLE1	YDL207W	0.26867	0.00868194	YDL207W	GLE1	YDL207W	-0.0144903	0.772939	YDL207W	GLE1	YDL207W	-0.105087	0.403498	YDL207W	GLE1	YDL207W	-0.00112803	0.965341
YDL208W	NHP2	YDL208W	-0.0228921	0.910117	YDL208W	NHP2	YDL208W	0.00239011	0.989975	YDL208W	NHP2	YDL208W	0.129909	0.455828	YDL208W	NHP2	YDL208W	0.089274	0.485118
YDL209C	CWC2	YDL209C	0.223615	0.404841	YDL209C	CWC2	YDL209C	-0.108902	0.0938206	YDL209C	CWC2	YDL209C	0.0893739	0.726672	YDL209C	CWC2	YDL209C	0.0186109	0.723134
YDL210W	UGA4	YDL210W	0.105952	0.188662	YDL210W	UGA4	YDL210W	-0.167124	0.652523	YDL210W	UGA4	YDL210W	-0.0934866	0.841566	YDL210W	UGA4	YDL210W	0.194233	0.102098
YDL211C	YDL211C	YDL211C	-0.0345886	0.74785	YDL211C	YDL211C	YDL211C	-0.304294	0.250006	YDL211C	YDL211C	YDL211C	0.119858	0.406872	YDL211C	YDL211C	YDL211C	0.0898099	0.438823
YDL212W	SHR3	YDL212W	-0.577715	3.94084e-05	YDL212W	SHR3	YDL212W	-0.798169	0.000312677	YDL212W	SHR3	YDL212W	-0.111381	0.258162	YDL212W	SHR3	YDL212W	-0.0712512	0.723277
YDL213C	NOP6	YDL213C	0.101148	0.219325	YDL213C	NOP6	YDL213C	-0.457909	0.153488	YDL213C	NOP6	YDL213C	0.174278	0.172153	YDL213C	NOP6	YDL213C	0.00378792	0.961558
YDL214C	PRR2	YDL214C	0.116833	0.0359576	YDL214C	PRR2	YDL214C	0.427716	0.316854	YDL214C	PRR2	YDL214C	-0.212388	0.538525	YDL214C	PRR2	YDL214C	0.0393508	0.597257
YDL215C	GDH2	YDL215C	0.046723	0.589176	YDL215C	GDH2	YDL215C	-0.274989	0.0879462	YDL215C	GDH2	YDL215C	-0.0701583	0.640211	YDL215C	GDH2	YDL215C	-0.00247442	0.943988
YDL216C	RRI1	YDL216C	-0.0898852	0.159882	YDL216C	RRI1	YDL216C	-0.224428	0.573487	YDL216C	RRI1	YDL216C	0.26985	0.0211228	YDL216C	RRI1	YDL216C	0.0999246	0.0257585
YDL217C	TIM22	tim22-19	-0.351521	0.151919	YDL217C	TIM22	tim22-19	-0.400789	0.161362	YDL217C	TIM22	tim22-19	-0.426412	0.153382	YDL217C	TIM22	tim22-19	-0.0235868	0.509711
YDL217C	TIM22	YDL217C	0.0197413	0.523361	YDL217C	TIM22	YDL217C	0.108667	0.23865	YDL217C	TIM22	YDL217C	-0.264994	0.146646	YDL217C	TIM22	YDL217C	-0.0202126	0.472124
YDL218W	YDL218W	YDL218W	0.0945879	0.582311	YDL218W	YDL218W	YDL218W	0.22724	0.550005	YDL218W	YDL218W	YDL218W	-0.0929614	0.641523	YDL218W	YDL218W	YDL218W	0.0199549	0.698688
YDL219W	DTD1	YDL219W	0.0298176	0.323676	YDL219W	DTD1	YDL219W	0.185531	0.595391	YDL219W	DTD1	YDL219W	0.0473038	0.677575	YDL219W	DTD1	YDL219W	-0.0241576	0.534888
YDL220C	CDC13	cdc13-1	0.223418	0.373551	YDL220C	CDC13	cdc13-1	-0.15188	0.469293	YDL220C	CDC13	cdc13-1	-0.45319	0.122209	YDL220C	CDC13	cdc13-1	-0.123766	0.205024
YDL220C	CDC13	YDL220C	0.0370541	0.854061	YDL220C	CDC13	YDL220C	0.0769856	0.0702357	YDL220C	CDC13	YDL220C	-0.0172931	0.658203	YDL220C	CDC13	YDL220C	-0.0371273	0.250255
YDL222C	FMP45	YDL222C	0.0588498	0.263609	YDL222C	FMP45	YDL222C	0.0349474	0.90409	YDL222C	FMP45	YDL222C	0.162563	0.451849	YDL222C	FMP45	YDL222C	-0.0225373	0.387444
YDL223C	HBT1	YDL223C	-0.258346	0.0145271	YDL223C	HBT1	YDL223C	-0.269255	0.121092	YDL223C	HBT1	YDL223C	-0.108883	0.386002	YDL223C	HBT1	YDL223C	-0.0934267	0.0114568
YDL224C	WHI4	YDL224C	-0.0840558	0.656126	YDL224C	WHI4	YDL224C	-0.530198	0.0690245	YDL224C	WHI4	YDL224C	-0.0295148	0.744282	YDL224C	WHI4	YDL224C	-0.0148339	0.833236
YDL225W	SHS1	YDL225W	-0.119545	0.80477	YDL225W	SHS1	YDL225W	-0.307231	0.475963	YDL225W	SHS1	YDL225W	NA	NA	YDL225W	SHS1	YDL225W	NA	NA
YDL226C	GCS1	YDL226C	-0.041807	0.675076	YDL226C	GCS1	YDL226C	-0.419309	0.0652782	YDL226C	GCS1	YDL226C	0.105379	0.116004	YDL226C	GCS1	YDL226C	0.00234166	0.968139
YDL227C	HO	YDL227C	0.210428	0.143831	YDL227C	HO	YDL227C	-0.412157	0.382379	YDL227C	HO	YDL227C	0.0994364	0.54853	YDL227C	HO	YDL227C	0.0485751	0.450735
YDL229W	SSB1	YDL229W	0.115059	0.16147	YDL229W	SSB1	YDL229W	-0.0435256	0.925281	YDL229W	SSB1	YDL229W	0.00966822	0.975549	YDL229W	SSB1	YDL229W	-0.122137	0.358074
YDL230W	PTP1	YDL230W	0.0684836	0.493261	YDL230W	PTP1	YDL230W	-0.252291	0.569117	YDL230W	PTP1	YDL230W	0.0392518	0.86975	YDL230W	PTP1	YDL230W	0.0592347	0.506967
YDL231C	BRE4	YDL231C	0.0121651	0.924012	YDL231C	BRE4	YDL231C	0.652784	0.04699	YDL231C	BRE4	YDL231C	-0.143638	0.640925	YDL231C	BRE4	YDL231C	-0.00680768	0.884971
YDL232W	OST4	YDL232W	-0.0976549	0.0529175	YDL232W	OST4	YDL232W	0.000621556	0.99697	YDL232W	OST4	YDL232W	0.0319576	0.873177	YDL232W	OST4	YDL232W	-0.0699252	0.458993
YDL233W	YDL233W	YDL233W	0.0895937	0.0522441	YDL233W	YDL233W	YDL233W	0.234164	0.241392	YDL233W	YDL233W	YDL233W	0.0727777	0.587788	YDL233W	YDL233W	YDL233W	0.126251	0.030021
YDL234C	GYP7	YDL234C	0.00366622	0.949656	YDL234C	GYP7	YDL234C	0.063123	0.737065	YDL234C	GYP7	YDL234C	0.0595096	0.683012	YDL234C	GYP7	YDL234C	0.103989	0.353811
YDL235C	YPD1	YDL235C	0.0366088	0.939554	YDL235C	YPD1	YDL235C	0.0158474	0.914415	YDL235C	YPD1	YDL235C	0.207189	0.0182705	YDL235C	YPD1	YDL235C	0.0315003	0.53995
YDL236W	PHO13	YDL236W	0.227724	0.213896	YDL236W	PHO13	YDL236W	0.0452822	0.87301	YDL236W	PHO13	YDL236W	0.139178	0.195694	YDL236W	PHO13	YDL236W	-0.00110688	0.945621
YDL237W	LRC1	YDL237W	0.134093	0.186114	YDL237W	LRC1	YDL237W	-0.17392	0.219198	YDL237W	LRC1	YDL237W	0.0344073	0.596359	YDL237W	LRC1	YDL237W	0.0208945	0.48041
YDL238C	GUD1	YDL238C	0.0908248	0.342184	YDL238C	GUD1	YDL238C	-0.0774128	0.599954	YDL238C	GUD1	YDL238C	-0.127415	0.0545902	YDL238C	GUD1	YDL238C	-0.028826	0.121878
YDL239C	ADY3	YDL239C	-0.019141	0.895114	YDL239C	ADY3	YDL239C	-0.0989463	0.880048	YDL239C	ADY3	YDL239C	-0.110286	0.171539	YDL239C	ADY3	YDL239C	-0.0848122	0.232125
YDL240W	LRG1	YDL240W	0.237124	0.00574351	YDL240W	LRG1	YDL240W	0.205495	0.739515	YDL240W	LRG1	YDL240W	0.181828	0.111053	YDL240W	LRG1	YDL240W	0.0436758	0.663507
YDL241W	YDL241W	YDL241W	-0.0456368	0.708232	YDL241W	YDL241W	YDL241W	-0.256338	0.506541	YDL241W	YDL241W	YDL241W	-0.136491	0.213538	YDL241W	YDL241W	YDL241W	-0.0526569	0.559718
YDL242W	YDL242W	YDL242W	-0.134058	0.0092348	YDL242W	YDL242W	YDL242W	-0.422557	0.239857	YDL242W	YDL242W	YDL242W	0.073236	0.492878	YDL242W	YDL242W	YDL242W	-0.0962206	0.155001
YDL243C	AAD4	YDL243C	-0.197418	0.0592909	YDL243C	AAD4	YDL243C	-0.0244932	0.860858	YDL243C	AAD4	YDL243C	-0.0452589	0.487538	YDL243C	AAD4	YDL243C	-0.0148431	0.630828
YDR001C	NTH1	YDR001C	0.178182	0.213391	YDR001C	NTH1	YDR001C	-0.220036	0.418235	YDR001C	NTH1	YDR001C	-0.147628	0.338593	YDR001C	NTH1	YDR001C	0.00303082	0.943022
YDR002W	YRB1	YDR002W	-0.451423	0.0251838	YDR002W	YRB1	YDR002W	-0.0353764	0.826582	YDR002W	YRB1	YDR002W	0.400898	0.0165758	YDR002W	YRB1	YDR002W	0.0366717	0.388188
YDR002W	YRB1	yrb1-51	0.252402	0.00882297	YDR002W	YRB1	yrb1-51	0.815106	0.00315535	YDR002W	YRB1	yrb1-51	0.223993	0.249913	YDR002W	YRB1	yrb1-51	0.535677	7.94122e-05
YDR003W	RCR2	YDR003W	0.0417871	0.191781	YDR003W	RCR2	YDR003W	0.173473	0.139249	YDR003W	RCR2	YDR003W	0.204255	0.185639	YDR003W	RCR2	YDR003W	0.0135838	0.642521
YDR003W-A	YDR003W-A	YDR003W-A	0.0366662	0.893347	YDR003W-A	YDR003W-A	YDR003W-A	-0.0611002	0.448482	YDR003W-A	YDR003W-A	YDR003W-A	NA	NA	YDR003W-A	YDR003W-A	YDR003W-A	0.0556459	0.0387223
YDR004W	RAD57	YDR004W	0.126566	0.0180163	YDR004W	RAD57	YDR004W	-0.0269403	0.838739	YDR004W	RAD57	YDR004W	0.0936173	0.136497	YDR004W	RAD57	YDR004W	0.165053	0.0809587
YDR005C	MAF1	YDR005C	0.240595	0.085074	YDR005C	MAF1	YDR005C	0.0756063	0.681274	YDR005C	MAF1	YDR005C	-0.0515256	0.635637	YDR005C	MAF1	YDR005C	0.0828952	0.00370618
YDR006C	SOK1	YDR006C	-0.0470143	0.772667	YDR006C	SOK1	YDR006C	-0.340686	0.0349432	YDR006C	SOK1	YDR006C	0.026003	0.589239	YDR006C	SOK1	YDR006C	0.0850399	0.107666
YDR007W	TRP1	YDR007W	-0.118611	0.10694	YDR007W	TRP1	YDR007W	-0.117389	0.185972	YDR007W	TRP1	YDR007W	-0.269727	0.156516	YDR007W	TRP1	YDR007W	-0.0916092	0.103922
YDR008C	YDR008C	YDR008C	0.129216	0.200816	YDR008C	YDR008C	YDR008C	0.0335324	0.809369	YDR008C	YDR008C	YDR008C	0.057109	0.407282	YDR008C	YDR008C	YDR008C	0.0100099	0.935637
YDR009W	GAL3	YDR009W	0.291108	0.420688	YDR009W	GAL3	YDR009W	-0.23593	0.155669	YDR009W	GAL3	YDR009W	0.070926	0.731332	YDR009W	GAL3	YDR009W	-0.0396102	0.324785
YDR010C	YDR010C	YDR010C	0.293145	0.34947	YDR010C	YDR010C	YDR010C	-0.170327	0.724334	YDR010C	YDR010C	YDR010C	-0.0627729	0.477158	YDR010C	YDR010C	YDR010C	0.0557221	0.273606
YDR011W	SNQ2	YDR011W	-0.0601251	0.641005	YDR011W	SNQ2	YDR011W	-0.498396	0.160014	YDR011W	SNQ2	YDR011W	-0.257417	0.0253511	YDR011W	SNQ2	YDR011W	-0.0172131	0.737022
YDR013W	PSF1	psf1-1	0.228022	0.0797295	YDR013W	PSF1	psf1-1	0.24862	0.0199283	YDR013W	PSF1	psf1-1	-0.0114157	0.373901	YDR013W	PSF1	psf1-1	0.12536	0.401614
YDR013W	PSF1	YDR013W	0.260544	0.225433	YDR013W	PSF1	YDR013W	0.00781956	0.900111	YDR013W	PSF1	YDR013W	0.00906289	0.938501	YDR013W	PSF1	YDR013W	0.0122872	0.564579
YDR014W	RAD61	YDR014W	0.380273	0.303394	YDR014W	RAD61	YDR014W	-0.333216	0.354189	YDR014W	RAD61	YDR014W	-0.0417523	0.474252	YDR014W	RAD61	YDR014W	-0.054626	0.368804
YDR015C	YDR015C	YDR015C	-0.0338517	0.571444	YDR015C	YDR015C	YDR015C	-0.233143	0.222195	YDR015C	YDR015C	YDR015C	-0.00506689	0.93161	YDR015C	YDR015C	YDR015C	0.00667959	0.845758
YDR017C	KCS1	YDR017C	-0.701211	0.000326532	YDR017C	KCS1	YDR017C	0.0683169	0.720783	YDR017C	KCS1	YDR017C	-0.247008	0.0265266	YDR017C	KCS1	YDR017C	0.193316	0.640208
YDR018C	YDR018C	YDR018C	0.0846566	0.493029	YDR018C	YDR018C	YDR018C	0.0327454	0.864	YDR018C	YDR018C	YDR018C	-0.17655	0.0242111	YDR018C	YDR018C	YDR018C	0.0323122	0.206417
YDR019C	GCV1	YDR019C	0.0393669	0.234968	YDR019C	GCV1	YDR019C	0.048531	0.798786	YDR019C	GCV1	YDR019C	0.0897981	0.425984	YDR019C	GCV1	YDR019C	0.0134503	0.537141
YDR020C	DAS2	YDR020C	0.157802	0.227856	YDR020C	DAS2	YDR020C	-0.123239	0.370463	YDR020C	DAS2	YDR020C	0.0621332	0.41482	YDR020C	DAS2	YDR020C	0.047765	0.38498
YDR021W	FAL1	fal1-1	0.138778	0.0542445	YDR021W	FAL1	fal1-1	0.532059	0.00903137	YDR021W	FAL1	fal1-1	0.00139611	0.373914	YDR021W	FAL1	fal1-1	0.115142	0.603964
YDR021W	FAL1	YDR021W	0.0258851	0.875738	YDR021W	FAL1	YDR021W	-0.0366086	0.646331	YDR021W	FAL1	YDR021W	-0.595203	0.106183	YDR021W	FAL1	YDR021W	0.0160894	0.598234
YDR022C	CIS1	YDR022C	0.114341	0.453781	YDR022C	CIS1	YDR022C	-0.148431	0.25243	YDR022C	CIS1	YDR022C	0.0670832	0.499842	YDR022C	CIS1	YDR022C	0.0712968	0.0357683
YDR024W	FYV1	YDR024W	-0.105594	0.535591	YDR024W	FYV1	YDR024W	-0.128594	0.549626	YDR024W	FYV1	YDR024W	-0.320043	0.048001	YDR024W	FYV1	YDR024W	-0.125654	0.00821257
YDR025W	RPS11A	YDR025W	0.0341759	0.854924	YDR025W	RPS11A	YDR025W	-0.0280417	0.893286	YDR025W	RPS11A	YDR025W	-0.0572493	0.252493	YDR025W	RPS11A	YDR025W	-0.234198	0.0240846
YDR026C	YDR026C	YDR026C	-0.161964	0.0142029	YDR026C	YDR026C	YDR026C	-0.198923	0.433397	YDR026C	YDR026C	YDR026C	-0.012153	0.883669	YDR026C	YDR026C	YDR026C	-0.020445	0.562586
YDR027C	VPS54	YDR027C	-0.170002	0.258881	YDR027C	VPS54	YDR027C	-0.291711	0.137622	YDR027C	VPS54	YDR027C	-0.0490686	0.44952	YDR027C	VPS54	YDR027C	-0.12857	0.0566805
YDR028C	REG1	YDR028C	-0.154899	0.00493015	YDR028C	REG1	YDR028C	0.289192	0.556845	YDR028C	REG1	YDR028C	0.0173566	0.413786	YDR028C	REG1	YDR028C	0.220741	0.537968
YDR029W	YDR029W	YDR029W	-0.2378	0.0318264	YDR029W	YDR029W	YDR029W	-0.341553	0.262063	YDR029W	YDR029W	YDR029W	-0.0337809	0.795771	YDR029W	YDR029W	YDR029W	-0.00967215	0.922501
YDR030C	RAD28	YDR030C	0.0690436	0.695463	YDR030C	RAD28	YDR030C	-0.0201439	0.942167	YDR030C	RAD28	YDR030C	0.102487	0.537292	YDR030C	RAD28	YDR030C	-0.040041	0.215518
YDR031W	MIC14	YDR031W	-0.140409	0.0595639	YDR031W	MIC14	YDR031W	0.0511228	0.564628	YDR031W	MIC14	YDR031W	0.0991541	0.353359	YDR031W	MIC14	YDR031W	-0.0410992	0.137032
YDR032C	PST2	YDR032C	0.118791	0.0719975	YDR032C	PST2	YDR032C	0.252478	0.0651805	YDR032C	PST2	YDR032C	-0.0828699	0.532369	YDR032C	PST2	YDR032C	-0.00656296	0.715372
YDR033W	MRH1	YDR033W	-0.121383	0.0137291	YDR033W	MRH1	YDR033W	-0.0806781	0.642703	YDR033W	MRH1	YDR033W	0.231219	0.191196	YDR033W	MRH1	YDR033W	0.0624759	0.444987
YDR034C	LYS14	YDR034C	-0.00712378	0.676158	YDR034C	LYS14	YDR034C	-0.116567	0.316299	YDR034C	LYS14	YDR034C	0.0206963	0.332544	YDR034C	LYS14	YDR034C	0.0801114	0.888974
YDR034W-B	YDR034W-B	YDR034W-B	0.00955944	0.882533	YDR034W-B	YDR034W-B	YDR034W-B	0.020086	0.654993	YDR034W-B	YDR034W-B	YDR034W-B	-0.0900591	0.586383	YDR034W-B	YDR034W-B	YDR034W-B	-0.0229718	0.439319
YDR035W	ARO3	YDR035W	-0.0235517	0.837656	YDR035W	ARO3	YDR035W	-0.0578366	0.673629	YDR035W	ARO3	YDR035W	-0.27823	0.0311604	YDR035W	ARO3	YDR035W	-0.00631462	0.923198
YDR036C	EHD3	YDR036C	0.0621684	0.750482	YDR036C	EHD3	YDR036C	-0.179292	0.232861	YDR036C	EHD3	YDR036C	-0.00607356	0.987718	YDR036C	EHD3	YDR036C	0.135563	0.00580543
YDR037W	KRS1	YDR037W	0.224088	0.510129	YDR037W	KRS1	YDR037W	0.23386	0.183125	YDR037W	KRS1	YDR037W	0.119985	0.266221	YDR037W	KRS1	YDR037W	-0.00290075	0.934559
YDR041W	RSM10	YDR041W	0.0304742	0.698886	YDR041W	RSM10	YDR041W	0.21083	0.116169	YDR041W	RSM10	YDR041W	-0.0124697	0.939659	YDR041W	RSM10	YDR041W	-0.0251593	0.454107
YDR042C	YDR042C	YDR042C	0.171993	0.281606	YDR042C	YDR042C	YDR042C	-0.27122	0.0848151	YDR042C	YDR042C	YDR042C	0.101355	0.383387	YDR042C	YDR042C	YDR042C	0.0532187	0.109002
YDR043C	NRG1	YDR043C	0.0704043	0.272842	YDR043C	NRG1	YDR043C	-0.309058	0.188344	YDR043C	NRG1	YDR043C	0.000711444	0.992014	YDR043C	NRG1	YDR043C	0.0775702	0.0223014
YDR044W	HEM13	YDR044W	-0.0429332	0.804342	YDR044W	HEM13	YDR044W	0.632155	0.195337	YDR044W	HEM13	YDR044W	0.141621	0.161578	YDR044W	HEM13	YDR044W	-0.0308407	0.487986
YDR045C	RPC11	YDR045C	0.517903	0.0258471	YDR045C	RPC11	YDR045C	0.888617	0.0552634	YDR045C	RPC11	YDR045C	0.116175	0.708052	YDR045C	RPC11	YDR045C	0.0815176	0.144607
YDR046C	BAP3	YDR046C	-0.162052	0.0273509	YDR046C	BAP3	YDR046C	-0.418459	0.25817	YDR046C	BAP3	YDR046C	-0.0843777	0.323117	YDR046C	BAP3	YDR046C	-0.0195121	0.461217
YDR047W	HEM12	YDR047W	-0.0270954	0.760024	YDR047W	HEM12	YDR047W	-0.0754753	0.568755	YDR047W	HEM12	YDR047W	0.151073	0.0615874	YDR047W	HEM12	YDR047W	-0.0223796	0.568386
YDR048C	YDR048C	YDR048C	-0.112816	0.635434	YDR048C	YDR048C	YDR048C	0.3237	0.519968	YDR048C	YDR048C	YDR048C	0.147583	0.121284	YDR048C	YDR048C	YDR048C	0.0226244	0.241305
YDR049W	YDR049W	YDR049W	-0.591329	0.00264064	YDR049W	YDR049W	YDR049W	0.00252589	0.985956	YDR049W	YDR049W	YDR049W	-0.0541317	0.644907	YDR049W	YDR049W	YDR049W	-0.016026	0.695204
YDR050C	TPI1	tpi1-1670	-0.415042	0.137666	YDR050C	TPI1	tpi1-1670	-0.274196	0.21786	YDR050C	TPI1	tpi1-1670	-0.190998	0.145095	YDR050C	TPI1	tpi1-1670	-0.0301786	0.599938
YDR050C	TPI1	YDR050C	-0.143106	0.322861	YDR050C	TPI1	YDR050C	-0.287295	0.057842	YDR050C	TPI1	YDR050C	0.146125	0.0793373	YDR050C	TPI1	YDR050C	-0.00447605	0.905503
YDR051C	YDR051C	YDR051C	-0.0736983	0.313168	YDR051C	YDR051C	YDR051C	0.494891	0.373075	YDR051C	YDR051C	YDR051C	0.229545	0.221689	YDR051C	YDR051C	YDR051C	-0.120558	0.0199391
YDR052C	DBF4	dbf4-1	0.0585456	0.750337	YDR052C	DBF4	dbf4-1	-0.428501	0.0215627	YDR052C	DBF4	dbf4-1	-0.0137676	0.660314	YDR052C	DBF4	dbf4-1	-0.480875	8.10983e-05
YDR052C	DBF4	dbf4-2	NA	NA	YDR052C	DBF4	dbf4-2	NA	NA	YDR052C	DBF4	dbf4-2	-0.00465578	0.900487	YDR052C	DBF4	dbf4-2	-0.0993582	0.0642775
YDR052C	DBF4	dbf4-3	0.0240551	0.775693	YDR052C	DBF4	dbf4-3	0.175104	0.195153	YDR052C	DBF4	dbf4-3	0.210291	0.158625	YDR052C	DBF4	dbf4-3	0.13828	0.140435
YDR052C	DBF4	dbf4-4	-0.407929	0.00153445	YDR052C	DBF4	dbf4-4	-0.686622	0.00125001	YDR052C	DBF4	dbf4-4	-0.193062	0.0110361	YDR052C	DBF4	dbf4-4	-0.330424	0.224686
YDR052C	DBF4	dbf4-ts	0.11079	0.532153	YDR052C	DBF4	dbf4-ts	-0.267288	0.0806371	YDR052C	DBF4	dbf4-ts	-0.0890078	0.388371	YDR052C	DBF4	dbf4-ts	-0.55467	0.0311808
YDR052C	DBF4	YDR052C	0.757173	0.00143654	YDR052C	DBF4	YDR052C	-0.0325382	0.849497	YDR052C	DBF4	YDR052C	0.290681	0.108702	YDR052C	DBF4	YDR052C	-0.0492933	0.14169
YDR053W	YDR053W	YDR053W	NA	NA	YDR053W	YDR053W	YDR053W	NA	NA	YDR053W	YDR053W	YDR053W	NA	NA	YDR053W	YDR053W	YDR053W	0.062416	0.912822
YDR054C	CDC34	cdc34-1	0.317775	0.00246457	YDR054C	CDC34	cdc34-1	0.476831	0.0640037	YDR054C	CDC34	cdc34-1	-0.0248422	0.47182	YDR054C	CDC34	cdc34-1	0.11936	0.13144
YDR054C	CDC34	cdc34-2	-0.519824	0.000250365	YDR054C	CDC34	cdc34-2	0.161056	0.158185	YDR054C	CDC34	cdc34-2	0.130027	0.687531	YDR054C	CDC34	cdc34-2	-0.0303961	0.567421
YDR054C	CDC34	YDR054C	-0.203178	0.0790113	YDR054C	CDC34	YDR054C	-0.341479	0.0529694	YDR054C	CDC34	YDR054C	-0.0292387	0.843473	YDR054C	CDC34	YDR054C	-0.0466532	0.214934
YDR055W	PST1	YDR055W	0.0971031	0.194227	YDR055W	PST1	YDR055W	0.0465937	0.154451	YDR055W	PST1	YDR055W	0.166604	0.381428	YDR055W	PST1	YDR055W	-0.0697151	0.363833
YDR056C	YDR056C	YDR056C	-0.00452589	0.959145	YDR056C	YDR056C	YDR056C	-0.242337	0.320934	YDR056C	YDR056C	YDR056C	-0.0297454	0.833889	YDR056C	YDR056C	YDR056C	-0.0932008	0.0620811
YDR057W	YOS9	YDR057W	-0.0462244	0.149063	YDR057W	YOS9	YDR057W	-0.0963029	0.326372	YDR057W	YOS9	YDR057W	0.0213707	0.896572	YDR057W	YOS9	YDR057W	-0.115562	0.117476
YDR058C	TGL2	YDR058C	-0.0503682	0.198956	YDR058C	TGL2	YDR058C	0.294641	0.392164	YDR058C	TGL2	YDR058C	0.0483664	0.589835	YDR058C	TGL2	YDR058C	-0.0594327	0.130222
YDR059C	UBC5	YDR059C	-0.00524778	0.877753	YDR059C	UBC5	YDR059C	0.0924901	0.581163	YDR059C	UBC5	YDR059C	0.0868469	0.230475	YDR059C	UBC5	YDR059C	0.0281794	0.707588
YDR060W	MAK21	mak21-1	0.138564	0.107962	YDR060W	MAK21	mak21-1	0.519412	0.338131	YDR060W	MAK21	mak21-1	0.0111071	0.846787	YDR060W	MAK21	mak21-1	0.154286	0.0159892
YDR060W	MAK21	mak21-3	-0.0366916	0.596416	YDR060W	MAK21	mak21-3	0.0671603	0.378174	YDR060W	MAK21	mak21-3	NA	NA	YDR060W	MAK21	mak21-3	0.00660353	0.864091
YDR060W	MAK21	YDR060W	0.0708133	0.358305	YDR060W	MAK21	YDR060W	-0.0198524	0.846626	YDR060W	MAK21	YDR060W	-0.0395563	0.492649	YDR060W	MAK21	YDR060W	0.0362831	0.564937
YDR061W	YDR061W	YDR061W	0.0560901	0.653244	YDR061W	YDR061W	YDR061W	-0.122754	0.0427009	YDR061W	YDR061W	YDR061W	0.176861	0.169896	YDR061W	YDR061W	YDR061W	0.0219283	0.787792
YDR062W	LCB2	lcb2-1	0.134704	0.349274	YDR062W	LCB2	lcb2-1	-0.0995743	0.324772	YDR062W	LCB2	lcb2-1	-0.0119914	0.37391	YDR062W	LCB2	lcb2-1	-0.0838755	0.572271
YDR062W	LCB2	lcb2-16	-0.631896	0.116183	YDR062W	LCB2	lcb2-16	-0.0977366	0.214421	YDR062W	LCB2	lcb2-16	-0.00869244	0.373901	YDR062W	LCB2	lcb2-16	-0.175074	0.793472
YDR062W	LCB2	lcb2-19	0.09943	0.360766	YDR062W	LCB2	lcb2-19	-0.066834	0.34623	YDR062W	LCB2	lcb2-19	-0.00515956	0.423274	YDR062W	LCB2	lcb2-19	-0.179375	0.487096
YDR062W	LCB2	lcb2-2	0.145709	0.202176	YDR062W	LCB2	lcb2-2	-0.00489378	0.935231	YDR062W	LCB2	lcb2-2	-0.00550956	0.870482	YDR062W	LCB2	lcb2-2	-0.0462666	0.490612
YDR062W	LCB2	YDR062W	0.448114	0.00997114	YDR062W	LCB2	YDR062W	-0.137934	0.192312	YDR062W	LCB2	YDR062W	0.024498	0.925179	YDR062W	LCB2	YDR062W	0.0139212	0.823198
YDR063W	AIM7	YDR063W	-0.080979	0.193536	YDR063W	AIM7	YDR063W	-0.000600333	0.99491	YDR063W	AIM7	YDR063W	0.481502	0.00938236	YDR063W	AIM7	YDR063W	-0.0392991	0.541131
YDR065W	YDR065W	YDR065W	0.0333756	0.714419	YDR065W	YDR065W	YDR065W	0.328353	0.113501	YDR065W	YDR065W	YDR065W	0.058629	0.701667	YDR065W	YDR065W	YDR065W	0.365429	0.358319
YDR066C	RTR2	YDR066C	-0.0793522	0.486324	YDR066C	RTR2	YDR066C	-0.0645359	0.153826	YDR066C	RTR2	YDR066C	0.148644	0.23906	YDR066C	RTR2	YDR066C	0.0147403	0.68766
YDR067C	OCA6	YDR067C	-0.121203	0.470587	YDR067C	OCA6	YDR067C	-0.0163516	0.920286	YDR067C	OCA6	YDR067C	-0.0572661	0.754991	YDR067C	OCA6	YDR067C	-0.0418274	0.312096
YDR068W	DOS2	YDR068W	-0.313613	0.0465915	YDR068W	DOS2	YDR068W	-0.212107	0.264517	YDR068W	DOS2	YDR068W	0.104371	0.0941885	YDR068W	DOS2	YDR068W	-0.0352439	0.279327
YDR069C	DOA4	YDR069C	-0.377389	0.00867164	YDR069C	DOA4	YDR069C	0.443673	0.0269687	YDR069C	DOA4	YDR069C	-0.0690971	0.635471	YDR069C	DOA4	YDR069C	0.174247	0.722058
YDR070C	FMP16	YDR070C	0.208826	0.0158579	YDR070C	FMP16	YDR070C	0.0102164	0.970764	YDR070C	FMP16	YDR070C	0.179248	0.0422168	YDR070C	FMP16	YDR070C	0.129529	0.0209651
YDR071C	PAA1	YDR071C	0.136538	0.0866385	YDR071C	PAA1	YDR071C	-0.102348	0.463476	YDR071C	PAA1	YDR071C	0.342865	0.0510873	YDR071C	PAA1	YDR071C	0.153966	0.00422323
YDR072C	IPT1	YDR072C	-0.0672451	0.541192	YDR072C	IPT1	YDR072C	-0.439618	0.241237	YDR072C	IPT1	YDR072C	-0.249761	0.0218163	YDR072C	IPT1	YDR072C	-0.0314552	0.031052
YDR073W	SNF11	YDR073W	-0.340221	0.0144467	YDR073W	SNF11	YDR073W	-0.545005	0.0743137	YDR073W	SNF11	YDR073W	-0.251313	0.635085	YDR073W	SNF11	YDR073W	0.0158679	0.619477
YDR074W	TPS2	YDR074W	-0.259418	0.0236712	YDR074W	TPS2	YDR074W	-0.433125	0.072398	YDR074W	TPS2	YDR074W	-0.393367	0.00701621	YDR074W	TPS2	YDR074W	-0.0252907	0.928206
YDR075W	PPH3	YDR075W	0.0506902	0.839807	YDR075W	PPH3	YDR075W	0.307873	0.0421651	YDR075W	PPH3	YDR075W	0.138742	0.256896	YDR075W	PPH3	YDR075W	0.0890045	0.304648
YDR076W	RAD55	YDR076W	0.348648	0.000566161	YDR076W	RAD55	YDR076W	0.215448	0.470926	YDR076W	RAD55	YDR076W	0.078582	0.71828	YDR076W	RAD55	YDR076W	0.0313366	0.87426
YDR077W	SED1	YDR077W	-0.145259	0.0971679	YDR077W	SED1	YDR077W	0.124253	0.422793	YDR077W	SED1	YDR077W	-0.23024	0.223506	YDR077W	SED1	YDR077W	-0.0417456	0.105309
YDR078C	SHU2	YDR078C	0.366752	0.00296447	YDR078C	SHU2	YDR078C	0.115477	0.0116779	YDR078C	SHU2	YDR078C	-0.0255009	0.895806	YDR078C	SHU2	YDR078C	-0.092761	0.0184799
YDR079C-A	TFB5	YDR079C-A	0.0884098	0.0463342	YDR079C-A	TFB5	YDR079C-A	-0.0488678	0.761251	YDR079C-A	TFB5	YDR079C-A	0.301132	0.278905	YDR079C-A	TFB5	YDR079C-A	0.114646	0.0528896
YDR079W	PET100	YDR079W	-0.195301	0.0213651	YDR079W	PET100	YDR079W	0.00596522	0.968483	YDR079W	PET100	YDR079W	0.0486562	0.699775	YDR079W	PET100	YDR079W	0.0312698	0.802023
YDR080W	VPS41	YDR080W	0.195055	0.0686224	YDR080W	VPS41	YDR080W	0.294536	0.35993	YDR080W	VPS41	YDR080W	-0.130903	0.417174	YDR080W	VPS41	YDR080W	-0.0443756	0.852195
YDR082W	STN1	stn1-13	0.292007	0.0203361	YDR082W	STN1	stn1-13	0.112186	0.548943	YDR082W	STN1	stn1-13	-0.285214	0.293213	YDR082W	STN1	stn1-13	-0.0618058	0.366223
YDR082W	STN1	YDR082W	0.090905	0.375761	YDR082W	STN1	YDR082W	-0.364401	0.00151839	YDR082W	STN1	YDR082W	0.0614051	0.724469	YDR082W	STN1	YDR082W	0.0805478	0.436372
YDR083W	RRP8	YDR083W	-0.0929663	0.76942	YDR083W	RRP8	YDR083W	0.532147	0.0413844	YDR083W	RRP8	YDR083W	0.373997	0.0823553	YDR083W	RRP8	YDR083W	0.111574	0.145366
YDR084C	TVP23	YDR084C	-0.192065	0.0585285	YDR084C	TVP23	YDR084C	-0.145931	0.678032	YDR084C	TVP23	YDR084C	-0.156958	0.34596	YDR084C	TVP23	YDR084C	0.00961975	0.714031
YDR085C	AFR1	YDR085C	0.0321694	0.483732	YDR085C	AFR1	YDR085C	0.0655961	0.0516252	YDR085C	AFR1	YDR085C	-0.128029	0.334214	YDR085C	AFR1	YDR085C	0.0580611	0.0467345
YDR087C	RRP1	rrp1-1	0.143762	0.135623	YDR087C	RRP1	rrp1-1	-0.0186569	0.740981	YDR087C	RRP1	rrp1-1	0.0149671	0.530306	YDR087C	RRP1	rrp1-1	-0.185376	0.645649
YDR087C	RRP1	YDR087C	0.0845864	0.564024	YDR087C	RRP1	YDR087C	-0.0777351	0.438706	YDR087C	RRP1	YDR087C	0.237431	0.398505	YDR087C	RRP1	YDR087C	0.194012	0.213144
YDR088C	SLU7	slu7-ts1	0.0952064	0.167397	YDR088C	SLU7	slu7-ts1	0.204183	0.203761	YDR088C	SLU7	slu7-ts1	0.107505	0.423546	YDR088C	SLU7	slu7-ts1	0.299368	0.0036347
YDR088C	SLU7	slu7-ts2	0.40399	0.0312868	YDR088C	SLU7	slu7-ts2	0.588364	0.0143905	YDR088C	SLU7	slu7-ts2	-0.0217776	0.600922	YDR088C	SLU7	slu7-ts2	0.233906	0.647395
YDR088C	SLU7	YDR088C	-0.125093	0.227672	YDR088C	SLU7	YDR088C	-0.0941901	0.315492	YDR088C	SLU7	YDR088C	-0.089397	0.318779	YDR088C	SLU7	YDR088C	-0.00947825	0.872539
YDR089W	YDR089W	YDR089W	-0.181435	0.0922624	YDR089W	YDR089W	YDR089W	-0.109527	0.313796	YDR089W	YDR089W	YDR089W	0.130643	0.308522	YDR089W	YDR089W	YDR089W	0.11885	0.329665
YDR090C	YDR090C	YDR090C	-0.882374	0.000497101	YDR090C	YDR090C	YDR090C	-0.324069	0.271609	YDR090C	YDR090C	YDR090C	-0.738102	0.00603456	YDR090C	YDR090C	YDR090C	-0.67284	0.062979
YDR091C	RLI1	YDR091C	-0.249179	0.00824708	YDR091C	RLI1	YDR091C	-0.062077	0.370908	YDR091C	RLI1	YDR091C	-0.0342024	0.719443	YDR091C	RLI1	YDR091C	0.177648	0.130146
YDR092W	UBC13	YDR092W	0.142164	0.616692	YDR092W	UBC13	YDR092W	-0.0909863	0.266453	YDR092W	UBC13	YDR092W	-0.0343136	0.773439	YDR092W	UBC13	YDR092W	0.0879315	0.570568
YDR093W	DNF2	YDR093W	0.267091	0.093975	YDR093W	DNF2	YDR093W	-0.417553	0.0921932	YDR093W	DNF2	YDR093W	-0.0396858	0.539885	YDR093W	DNF2	YDR093W	0.0404996	0.208151
YDR094W	YDR094W	YDR094W	-0.179829	0.0586647	YDR094W	YDR094W	YDR094W	-0.219416	0.113431	YDR094W	YDR094W	YDR094W	0.0935861	0.283727	YDR094W	YDR094W	YDR094W	-0.066077	0.0162657
YDR095C	YDR095C	YDR095C	0.159573	0.618059	YDR095C	YDR095C	YDR095C	0.076664	0.575303	YDR095C	YDR095C	YDR095C	-0.110829	0.48786	YDR095C	YDR095C	YDR095C	0.0332552	0.492418
YDR096W	GIS1	YDR096W	-0.0205816	0.637101	YDR096W	GIS1	YDR096W	-0.174474	0.0822022	YDR096W	GIS1	YDR096W	-0.0956147	0.234619	YDR096W	GIS1	YDR096W	-0.0114948	0.840135
YDR097C	MSH6	YDR097C	0.0300326	0.804469	YDR097C	MSH6	YDR097C	0.160067	0.0844143	YDR097C	MSH6	YDR097C	-0.0963916	0.526076	YDR097C	MSH6	YDR097C	0.0878175	0.436466
YDR098C	GRX3	YDR098C	0.463418	0.185721	YDR098C	GRX3	YDR098C	-0.0852067	0.131439	YDR098C	GRX3	YDR098C	0.248971	0.274422	YDR098C	GRX3	YDR098C	0.100752	0.442766
YDR099W	BMH2	YDR099W	-0.194814	0.29979	YDR099W	BMH2	YDR099W	0.110219	0.568448	YDR099W	BMH2	YDR099W	-0.0541752	0.77135	YDR099W	BMH2	YDR099W	-0.0567827	0.378384
YDR100W	TVP15	YDR100W	0.169012	0.503507	YDR100W	TVP15	YDR100W	-0.281988	0.415085	YDR100W	TVP15	YDR100W	-0.314067	0.0109651	YDR100W	TVP15	YDR100W	-0.0239156	0.497627
YDR101C	ARX1	YDR101C	-0.0671724	0.250376	YDR101C	ARX1	YDR101C	-0.189487	0.56242	YDR101C	ARX1	YDR101C	0.388971	0.0248481	YDR101C	ARX1	YDR101C	0.0494876	0.206206
YDR102C	YDR102C	YDR102C	0.11736	0.110335	YDR102C	YDR102C	YDR102C	0.0725306	0.666719	YDR102C	YDR102C	YDR102C	-0.0195813	0.842239	YDR102C	YDR102C	YDR102C	-0.00587807	0.839348
YDR103W	STE5	YDR103W	NA	NA	YDR103W	STE5	YDR103W	0.246309	0.364461	YDR103W	STE5	YDR103W	0.110044	0.373903	YDR103W	STE5	YDR103W	NA	NA
YDR104C	SPO71	YDR104C	0.0876873	0.285991	YDR104C	SPO71	YDR104C	-0.0188172	0.875367	YDR104C	SPO71	YDR104C	-0.0484767	0.729441	YDR104C	SPO71	YDR104C	0.016887	0.577367
YDR105C	TMS1	YDR105C	-0.139697	0.250411	YDR105C	TMS1	YDR105C	-0.0638197	0.604186	YDR105C	TMS1	YDR105C	0.0749274	0.624233	YDR105C	TMS1	YDR105C	0.133195	0.133677
YDR107C	TMN2	YDR107C	0.0746387	0.396515	YDR107C	TMN2	YDR107C	0.115845	0.202256	YDR107C	TMN2	YDR107C	0.156696	0.273993	YDR107C	TMN2	YDR107C	0.0377196	0.551418
YDR108W	GSG1	YDR108W	0.172035	0.0161494	YDR108W	GSG1	YDR108W	0.125594	0.503068	YDR108W	GSG1	YDR108W	0.109327	0.279155	YDR108W	GSG1	YDR108W	0.140634	0.00421437
YDR109C	YDR109C	YDR109C	0.397892	0.0783205	YDR109C	YDR109C	YDR109C	-0.0392527	0.823875	YDR109C	YDR109C	YDR109C	0.158269	0.191853	YDR109C	YDR109C	YDR109C	0.00460261	0.826596
YDR110W	FOB1	YDR110W	-0.213408	0.0327379	YDR110W	FOB1	YDR110W	0.0287848	0.633875	YDR110W	FOB1	YDR110W	-0.106191	0.564446	YDR110W	FOB1	YDR110W	-0.18812	0.00187917
YDR111C	ALT2	YDR111C	-0.0637394	0.696588	YDR111C	ALT2	YDR111C	-0.0734341	0.447281	YDR111C	ALT2	YDR111C	-0.0716769	0.684765	YDR111C	ALT2	YDR111C	-0.120568	0.00453505
YDR112W	IRC2	YDR112W	-0.0837061	0.630232	YDR112W	IRC2	YDR112W	0.201001	0.544271	YDR112W	IRC2	YDR112W	0.135606	0.109407	YDR112W	IRC2	YDR112W	0.0315629	0.676405
YDR113C	PDS1	pds1-128	-0.505959	0.000795457	YDR113C	PDS1	pds1-128	-0.359848	0.0859484	YDR113C	PDS1	pds1-128	0.0882244	0.572698	YDR113C	PDS1	pds1-128	-0.132059	0.101395
YDR113C	PDS1	YDR113C	0.118583	0.468055	YDR113C	PDS1	YDR113C	-0.418575	0.1794	YDR113C	PDS1	YDR113C	-0.064454	0.307915	YDR113C	PDS1	YDR113C	0.00223723	0.929304
YDR114C	YDR114C	YDR114C	0.14885	0.44872	YDR114C	YDR114C	YDR114C	0.282864	0.0869626	YDR114C	YDR114C	YDR114C	0.141625	0.52333	YDR114C	YDR114C	YDR114C	0.118926	0.0696798
YDR115W	YDR115W	YDR115W	-0.145423	0.00063455	YDR115W	YDR115W	YDR115W	0.315008	0.283336	YDR115W	YDR115W	YDR115W	-0.0112133	0.937238	YDR115W	YDR115W	YDR115W	-0.118158	0.783351
YDR116C	MRPL1	YDR116C	0.059308	0.373974	YDR116C	MRPL1	YDR116C	0.154263	0.0504057	YDR116C	MRPL1	YDR116C	0.171821	0.175434	YDR116C	MRPL1	YDR116C	-0.137693	0.0178934
YDR117C	TMA64	YDR117C	-0.115108	0.179415	YDR117C	TMA64	YDR117C	0.108498	0.651154	YDR117C	TMA64	YDR117C	-0.414815	0.135809	YDR117C	TMA64	YDR117C	0.0389604	0.216517
YDR118W	APC4	YDR118W	-0.0486027	0.537985	YDR118W	APC4	YDR118W	-0.187187	0.153627	YDR118W	APC4	YDR118W	0.00913844	0.958715	YDR118W	APC4	YDR118W	0.13508	0.0569776
YDR119W	VBA4	YDR119W	0.18985	0.168314	YDR119W	VBA4	YDR119W	0.212037	0.237532	YDR119W	VBA4	YDR119W	0.0201144	0.905509	YDR119W	VBA4	YDR119W	0.00542472	0.931001
YDR120C	TRM1	YDR120C	-0.112169	0.449724	YDR120C	TRM1	YDR120C	-0.513226	0.118531	YDR120C	TRM1	YDR120C	0.0644404	0.493398	YDR120C	TRM1	YDR120C	0.00366909	0.94923
YDR121W	DPB4	YDR121W	0.000938	0.989537	YDR121W	DPB4	YDR121W	0.249923	0.42448	YDR121W	DPB4	YDR121W	-0.0922893	0.706753	YDR121W	DPB4	YDR121W	0.0778147	0.295331
YDR122W	KIN1	YDR122W	0.0485883	0.321872	YDR122W	KIN1	YDR122W	-0.0920212	0.29691	YDR122W	KIN1	YDR122W	0.0258502	0.921157	YDR122W	KIN1	YDR122W	-0.00885803	0.93793
YDR123C	INO2	YDR123C	-0.00720322	0.373914	YDR123C	INO2	YDR123C	0.757024	0.368337	YDR123C	INO2	YDR123C	0.0898194	0.394886	YDR123C	INO2	YDR123C	-0.327548	0.373901
YDR124W	YDR124W	YDR124W	0.022406	0.680071	YDR124W	YDR124W	YDR124W	-0.164754	0.500722	YDR124W	YDR124W	YDR124W	0.0107352	0.963404	YDR124W	YDR124W	YDR124W	0.0153834	0.623633
YDR125C	ECM18	YDR125C	0.351958	0.296041	YDR125C	ECM18	YDR125C	-0.0679727	0.457411	YDR125C	ECM18	YDR125C	-0.298039	0.244067	YDR125C	ECM18	YDR125C	0.012232	0.469224
YDR126W	SWF1	YDR126W	-0.316515	0.0171403	YDR126W	SWF1	YDR126W	-0.27282	0.0233215	YDR126W	SWF1	YDR126W	-0.202048	0.0642515	YDR126W	SWF1	YDR126W	-0.309673	0.416289
YDR127W	ARO1	YDR127W	-0.216898	0.197454	YDR127W	ARO1	YDR127W	-0.00658444	0.908184	YDR127W	ARO1	YDR127W	-0.00667367	0.960775	YDR127W	ARO1	YDR127W	-0.129424	0.028867
YDR128W	MTC5	YDR128W	0.406167	0.186835	YDR128W	MTC5	YDR128W	0.14144	0.0310569	YDR128W	MTC5	YDR128W	-0.27722	0.175199	YDR128W	MTC5	YDR128W	-0.0306994	0.494791
YDR129C	SAC6	YDR129C	0.00801567	0.939769	YDR129C	SAC6	YDR129C	-0.109682	0.37388	YDR129C	SAC6	YDR129C	-0.00960889	0.943564	YDR129C	SAC6	YDR129C	-0.0174617	0.639936
YDR130C	FIN1	YDR130C	-0.00486378	0.955713	YDR130C	FIN1	YDR130C	-0.325926	0.310037	YDR130C	FIN1	YDR130C	-0.246513	0.166702	YDR130C	FIN1	YDR130C	0.0107896	0.80782
YDR131C	YDR131C	YDR131C	0.13426	0.00941818	YDR131C	YDR131C	YDR131C	-0.122423	0.302801	YDR131C	YDR131C	YDR131C	-0.0518266	0.814027	YDR131C	YDR131C	YDR131C	0.106644	0.0167797
YDR132C	YDR132C	YDR132C	0.0139047	0.852223	YDR132C	YDR132C	YDR132C	0.46667	0.078344	YDR132C	YDR132C	YDR132C	0.020478	0.882749	YDR132C	YDR132C	YDR132C	0.0580579	0.0547201
YDR133C	YDR133C	YDR133C	-0.062424	0.397154	YDR133C	YDR133C	YDR133C	-0.0451869	0.892373	YDR133C	YDR133C	YDR133C	-0.112165	0.41991	YDR133C	YDR133C	YDR133C	0.0653154	0.0365735
YDR134C	YDR134C	YDR134C	0.184811	0.120639	YDR134C	YDR134C	YDR134C	0.281378	0.468136	YDR134C	YDR134C	YDR134C	0.0461046	0.716433	YDR134C	YDR134C	YDR134C	-0.0564287	0.0795851
YDR135C	YCF1	YDR135C	-0.109516	0.0238504	YDR135C	YCF1	YDR135C	-0.489117	0.0687566	YDR135C	YCF1	YDR135C	0.186059	0.150132	YDR135C	YCF1	YDR135C	0.168794	0.391292
YDR136C	VPS61	YDR136C	0.375993	0.0871447	YDR136C	VPS61	YDR136C	0.344082	0.0903414	YDR136C	VPS61	YDR136C	0.111009	0.510878	YDR136C	VPS61	YDR136C	-0.00791091	0.869142
YDR137W	RGP1	YDR137W	0.221938	0.308067	YDR137W	RGP1	YDR137W	0.0151836	0.907464	YDR137W	RGP1	YDR137W	0.0692754	0.495281	YDR137W	RGP1	YDR137W	-0.100428	0.0150738
YDR138W	HPR1	YDR138W	NA	NA	YDR138W	HPR1	YDR138W	0.0422179	0.373901	YDR138W	HPR1	YDR138W	0.0169345	0.30966	YDR138W	HPR1	YDR138W	-0.00750108	0.373902
YDR139C	RUB1	YDR139C	0.15838	0.272341	YDR139C	RUB1	YDR139C	-0.215614	0.49256	YDR139C	RUB1	YDR139C	0.116918	0.267603	YDR139C	RUB1	YDR139C	-0.0383703	0.427619
YDR140W	MTQ2	YDR140W	-0.0318187	0.560472	YDR140W	MTQ2	YDR140W	-0.0489657	0.846091	YDR140W	MTQ2	YDR140W	-0.0184081	0.865567	YDR140W	MTQ2	YDR140W	-0.0431081	0.926985
YDR141C	DOP1	YDR141C	-0.0941423	0.233302	YDR141C	DOP1	YDR141C	-0.127409	0.0288646	YDR141C	DOP1	YDR141C	-0.0336531	0.738382	YDR141C	DOP1	YDR141C	0.0925721	0.120652
YDR142C	PEX7	YDR142C	0.279333	0.268364	YDR142C	PEX7	YDR142C	0.491267	0.243827	YDR142C	PEX7	YDR142C	-0.203094	0.121547	YDR142C	PEX7	YDR142C	-0.11125	0.0257033
YDR143C	SAN1	YDR143C	0.507393	0.00517219	YDR143C	SAN1	YDR143C	0.0229803	0.687575	YDR143C	SAN1	YDR143C	0.115347	0.536254	YDR143C	SAN1	YDR143C	0.0223723	0.219443
YDR144C	MKC7	YDR144C	-0.190448	0.0551922	YDR144C	MKC7	YDR144C	0.59695	0.317278	YDR144C	MKC7	YDR144C	-0.131991	0.421	YDR144C	MKC7	YDR144C	-0.0602366	0.120132
YDR145W	TAF12	taf12-9	-0.0404541	0.702908	YDR145W	TAF12	taf12-9	0.0453002	0.780456	YDR145W	TAF12	taf12-9	-0.0111101	0.57638	YDR145W	TAF12	taf12-9	0.0407331	0.507618
YDR145W	TAF12	taf12-L446A	NA	NA	YDR145W	TAF12	taf12-L446A	-0.249917	0.475629	YDR145W	TAF12	taf12-L446A	NA	NA	YDR145W	TAF12	taf12-L446A	0.00298177	0.988835
YDR145W	TAF12	taf12-L464A	NA	NA	YDR145W	TAF12	taf12-L464A	-0.0289741	0.37391	YDR145W	TAF12	taf12-L464A	NA	NA	YDR145W	TAF12	taf12-L464A	NA	NA
YDR145W	TAF12	taf12-ts23	-0.0916124	0.249167	YDR145W	TAF12	taf12-ts23	-0.204934	0.229112	YDR145W	TAF12	taf12-ts23	NA	NA	YDR145W	TAF12	taf12-ts23	0.0247818	0.557415
YDR145W	TAF12	taf12-W486stop	0.150206	0.162379	YDR145W	TAF12	taf12-W486stop	0.560841	0.00885889	YDR145W	TAF12	taf12-W486stop	-0.0110208	0.7222	YDR145W	TAF12	taf12-W486stop	0.157861	0.0285548
YDR145W	TAF12	YDR145W	0.16745	0.149739	YDR145W	TAF12	YDR145W	0.169228	0.0185566	YDR145W	TAF12	YDR145W	0.308773	0.0978242	YDR145W	TAF12	YDR145W	0.0749866	0.0372297
YDR146C	SWI5	YDR146C	0.0877862	0.402146	YDR146C	SWI5	YDR146C	-0.1884	0.310466	YDR146C	SWI5	YDR146C	0.14024	0.146395	YDR146C	SWI5	YDR146C	0.000237372	0.990389
YDR147W	EKI1	YDR147W	0.0302259	0.58211	YDR147W	EKI1	YDR147W	-0.227387	0.285098	YDR147W	EKI1	YDR147W	0.00911333	0.938695	YDR147W	EKI1	YDR147W	0.0605259	0.285207
YDR148C	KGD2	YDR148C	-0.0731462	0.721322	YDR148C	KGD2	YDR148C	-0.581038	0.0918331	YDR148C	KGD2	YDR148C	0.00715344	0.888522	YDR148C	KGD2	YDR148C	-0.110826	0.0319824
YDR149C	YDR149C	YDR149C	-0.0142888	0.923054	YDR149C	YDR149C	YDR149C	0.0910506	0.771912	YDR149C	YDR149C	YDR149C	0.0791569	0.3828	YDR149C	YDR149C	YDR149C	0.0346643	0.313288
YDR150W	NUM1	YDR150W	-0.156931	0.0600539	YDR150W	NUM1	YDR150W	-0.163739	0.355916	YDR150W	NUM1	YDR150W	0.0243088	0.802251	YDR150W	NUM1	YDR150W	-0.00169205	0.951327
YDR151C	CTH1	YDR151C	0.183424	0.0191125	YDR151C	CTH1	YDR151C	-0.57931	0.0859067	YDR151C	CTH1	YDR151C	-0.0572742	0.613037	YDR151C	CTH1	YDR151C	0.00294918	0.935615
YDR152W	GIR2	YDR152W	-0.0764897	0.425841	YDR152W	GIR2	YDR152W	0.371163	0.136554	YDR152W	GIR2	YDR152W	0.122747	0.282785	YDR152W	GIR2	YDR152W	-0.0250728	0.551079
YDR153C	ENT5	YDR153C	-0.163515	0.0493738	YDR153C	ENT5	YDR153C	0.291209	0.208176	YDR153C	ENT5	YDR153C	0.127633	0.286359	YDR153C	ENT5	YDR153C	0.0189189	0.596737
YDR154C	YDR154C	YDR154C	-0.384802	0.00037465	YDR154C	YDR154C	YDR154C	0.0416869	0.809864	YDR154C	YDR154C	YDR154C	-0.040359	0.625809	YDR154C	YDR154C	YDR154C	0.00780352	0.741571
YDR155C	CPR1	YDR155C	-0.110923	0.0443618	YDR155C	CPR1	YDR155C	0.0463142	0.812032	YDR155C	CPR1	YDR155C	0.0134001	0.922928	YDR155C	CPR1	YDR155C	-0.0252889	0.363015
YDR156W	RPA14	YDR156W	0.300324	0.221031	YDR156W	RPA14	YDR156W	0.275309	0.103524	YDR156W	RPA14	YDR156W	0.483394	0.000511724	YDR156W	RPA14	YDR156W	0.209274	0.0022943
YDR157W	YDR157W	YDR157W	-0.39732	0.0774098	YDR157W	YDR157W	YDR157W	0.115259	0.661525	YDR157W	YDR157W	YDR157W	0.230389	0.0994828	YDR157W	YDR157W	YDR157W	0.0879682	0.221719
YDR158W	HOM2	YDR158W	0.404955	0.037243	YDR158W	HOM2	YDR158W	-0.249589	0.238865	YDR158W	HOM2	YDR158W	-0.55503	0.00628641	YDR158W	HOM2	YDR158W	-0.482969	0.102386
YDR159W	SAC3	YDR159W	0.119952	0.625166	YDR159W	SAC3	YDR159W	0.0771571	0.741437	YDR159W	SAC3	YDR159W	0.0380211	0.693374	YDR159W	SAC3	YDR159W	0.0979908	0.779888
YDR160W	SSY1	YDR160W	0.00496533	0.986198	YDR160W	SSY1	YDR160W	-0.637428	0.0500188	YDR160W	SSY1	YDR160W	0.119243	0.733208	YDR160W	SSY1	YDR160W	0.157366	0.14294
YDR161W	YDR161W	YDR161W	-0.139645	0.686522	YDR161W	YDR161W	YDR161W	-0.580348	0.0856646	YDR161W	YDR161W	YDR161W	0.123361	0.353017	YDR161W	YDR161W	YDR161W	-0.0813682	0.00745397
YDR162C	NBP2	YDR162C	-0.034793	0.785245	YDR162C	NBP2	YDR162C	0.0184292	0.955263	YDR162C	NBP2	YDR162C	-0.0687057	0.131521	YDR162C	NBP2	YDR162C	-0.125517	0.0356336
YDR163W	CWC15	YDR163W	-0.127857	0.419769	YDR163W	CWC15	YDR163W	-0.836542	0.00196494	YDR163W	CWC15	YDR163W	0.361035	0.194506	YDR163W	CWC15	YDR163W	0.0545739	0.0313182
YDR164C	SEC1	sec1-1	0.0916059	0.198762	YDR164C	SEC1	sec1-1	0.260035	0.0726169	YDR164C	SEC1	sec1-1	0.123823	0.167374	YDR164C	SEC1	sec1-1	-0.203979	0.0419113
YDR164C	SEC1	YDR164C	-0.208679	0.367864	YDR164C	SEC1	YDR164C	-0.339756	0.137364	YDR164C	SEC1	YDR164C	-0.102299	0.598622	YDR164C	SEC1	YDR164C	0.181923	0.00653881
YDR165W	TRM82	YDR165W	0.169668	0.336452	YDR165W	TRM82	YDR165W	-0.120972	0.70117	YDR165W	TRM82	YDR165W	0.0112627	0.958532	YDR165W	TRM82	YDR165W	0.0546228	0.283989
YDR166C	SEC5	sec5-24	0.0268499	0.648103	YDR166C	SEC5	sec5-24	0.0854583	0.755551	YDR166C	SEC5	sec5-24	0.115796	0.59281	YDR166C	SEC5	sec5-24	-0.101909	0.317141
YDR166C	SEC5	YDR166C	-0.00816278	0.90019	YDR166C	SEC5	YDR166C	-0.0584741	0.369107	YDR166C	SEC5	YDR166C	0.234471	0.100372	YDR166C	SEC5	YDR166C	-0.00452509	0.877634
YDR167W	TAF10	taf10-ts34	-0.184941	0.575676	YDR167W	TAF10	taf10-ts34	-0.62236	0.235069	YDR167W	TAF10	taf10-ts34	-0.417263	0.37753	YDR167W	TAF10	taf10-ts34	-0.343043	0.320747
YDR167W	TAF10	YDR167W	0.471111	0.0224933	YDR167W	TAF10	YDR167W	-0.000730444	0.986083	YDR167W	TAF10	YDR167W	0.189914	0.0295447	YDR167W	TAF10	YDR167W	0.130415	0.00647047
YDR168W	CDC37	cdc37-1	-0.0166791	0.706369	YDR168W	CDC37	cdc37-1	0.185975	0.789777	YDR168W	CDC37	cdc37-1	0.473906	0.104144	YDR168W	CDC37	cdc37-1	-0.160634	0.245626
YDR168W	CDC37	cdc37-ts	0.0813548	0.14766	YDR168W	CDC37	cdc37-ts	-0.303257	0.0344246	YDR168W	CDC37	cdc37-ts	-0.107194	0.436004	YDR168W	CDC37	cdc37-ts	-0.0546195	0.880581
YDR168W	CDC37	YDR168W	-0.19603	0.155616	YDR168W	CDC37	YDR168W	-0.18312	0.131117	YDR168W	CDC37	YDR168W	0.00654778	0.973604	YDR168W	CDC37	YDR168W	-0.0998089	0.0544584
YDR169C	STB3	YDR169C	-0.000626222	0.988158	YDR169C	STB3	YDR169C	0.102796	0.503313	YDR169C	STB3	YDR169C	-0.146011	0.449385	YDR169C	STB3	YDR169C	-0.0943832	0.0299551
YDR169C-A	YDR169C-A	YDR169C-A	0.0468817	0.0370402	YDR169C-A	YDR169C-A	YDR169C-A	0.0552968	0.220698	YDR169C-A	YDR169C-A	YDR169C-A	0.27036	0.0626263	YDR169C-A	YDR169C-A	YDR169C-A	0.153306	0.105085
YDR170C	SEC7	sec7-1	-0.222506	0.0812749	YDR170C	SEC7	sec7-1	-0.340964	0.19603	YDR170C	SEC7	sec7-1	0.430992	0.349452	YDR170C	SEC7	sec7-1	-0.0293351	0.759519
YDR170C	SEC7	YDR170C	0.357685	0.235685	YDR170C	SEC7	YDR170C	-0.0274076	0.470254	YDR170C	SEC7	YDR170C	0.18142	0.0347918	YDR170C	SEC7	YDR170C	-0.0261926	0.37974
YDR171W	HSP42	YDR171W	0.0146736	0.816015	YDR171W	HSP42	YDR171W	-0.481365	0.103778	YDR171W	HSP42	YDR171W	0.362844	0.212365	YDR171W	HSP42	YDR171W	0.06159	0.0622243
YDR172W	SUP35	sup35-td	-0.944102	0.00030145	YDR172W	SUP35	sup35-td	-0.990296	1.68631e-05	YDR172W	SUP35	sup35-td	-0.487092	0.0101429	YDR172W	SUP35	sup35-td	-0.312554	0.575567
YDR172W	SUP35	YDR172W	0.306764	0.0276895	YDR172W	SUP35	YDR172W	0.0217951	0.566568	YDR172W	SUP35	YDR172W	0.218331	0.114375	YDR172W	SUP35	YDR172W	-0.0600016	0.0637992
YDR173C	ARG82	YDR173C	-0.190366	0.0324729	YDR173C	ARG82	YDR173C	-0.0461402	0.816167	YDR173C	ARG82	YDR173C	0.277092	0.166536	YDR173C	ARG82	YDR173C	-0.0546445	0.0112218
YDR174W	HMO1	YDR174W	-0.0105132	0.93068	YDR174W	HMO1	YDR174W	0.337137	0.383048	YDR174W	HMO1	YDR174W	0.176774	0.117388	YDR174W	HMO1	YDR174W	-0.127222	0.0751806
YDR175C	RSM24	YDR175C	0.0985107	0.636838	YDR175C	RSM24	YDR175C	0.292698	0.0759439	YDR175C	RSM24	YDR175C	-0.00718733	0.94434	YDR175C	RSM24	YDR175C	-0.0157374	0.685316
YDR176W	NGG1	YDR176W	0.11117	0.287004	YDR176W	NGG1	YDR176W	0.576956	0.131033	YDR176W	NGG1	YDR176W	0.200647	0.275944	YDR176W	NGG1	YDR176W	-0.0882919	0.830876
YDR177W	UBC1	YDR177W	0.31993	0.34807	YDR177W	UBC1	YDR177W	-0.0772126	0.650119	YDR177W	UBC1	YDR177W	-0.103643	0.189621	YDR177W	UBC1	YDR177W	-0.010168	0.747214
YDR178W	SDH4	YDR178W	-0.135872	0.0363949	YDR178W	SDH4	YDR178W	0.0252253	0.886787	YDR178W	SDH4	YDR178W	-0.22844	0.393307	YDR178W	SDH4	YDR178W	-0.0892274	0.0248439
YDR179C	CSN9	YDR179C	0.179661	0.00464782	YDR179C	CSN9	YDR179C	0.0246763	0.818918	YDR179C	CSN9	YDR179C	0.152226	0.167156	YDR179C	CSN9	YDR179C	0.051861	0.205487
YDR179W-A	YDR179W-A	YDR179W-A	-0.130535	0.0137361	YDR179W-A	YDR179W-A	YDR179W-A	0.0528469	0.573921	YDR179W-A	YDR179W-A	YDR179W-A	0.00163722	0.98487	YDR179W-A	YDR179W-A	YDR179W-A	0.0368241	0.104982
YDR180W	SCC2	scc2-4	-0.0902024	0.149621	YDR180W	SCC2	scc2-4	0.0221321	0.903106	YDR180W	SCC2	scc2-4	-0.004981	0.913025	YDR180W	SCC2	scc2-4	0.294193	0.0181554
YDR180W	SCC2	YDR180W	0.193453	0.0949478	YDR180W	SCC2	YDR180W	0.284267	0.267199	YDR180W	SCC2	YDR180W	-0.0633817	0.56157	YDR180W	SCC2	YDR180W	0.0107687	0.68358
YDR181C	SAS4	YDR181C	0.389363	0.122937	YDR181C	SAS4	YDR181C	0.115616	0.396671	YDR181C	SAS4	YDR181C	-0.122649	0.343264	YDR181C	SAS4	YDR181C	0.0714491	0.0137112
YDR182W	CDC1	cdc1-1	0.431275	0.269356	YDR182W	CDC1	cdc1-1	NA	NA	YDR182W	CDC1	cdc1-1	0.00467811	0.71392	YDR182W	CDC1	cdc1-1	-0.380599	0.221479
YDR182W	CDC1	cdc1-2	-0.439891	0.0368005	YDR182W	CDC1	cdc1-2	-0.318372	0.011283	YDR182W	CDC1	cdc1-2	-0.299231	0.120844	YDR182W	CDC1	cdc1-2	0.0538644	0.346817
YDR182W	CDC1	cdc1-4	0.379353	0.0921141	YDR182W	CDC1	cdc1-4	NA	NA	YDR182W	CDC1	cdc1-4	NA	NA	YDR182W	CDC1	cdc1-4	0.00802641	0.565424
YDR182W	CDC1	cdc1-6	0.073446	0.455396	YDR182W	CDC1	cdc1-6	0.0161656	0.543779	YDR182W	CDC1	cdc1-6	-0.327343	0.392105	YDR182W	CDC1	cdc1-6	-0.104295	0.145637
YDR182W	CDC1	YDR182W	0.705352	5.75938e-05	YDR182W	CDC1	YDR182W	-0.410326	0.213086	YDR182W	CDC1	YDR182W	-0.00425278	0.980564	YDR182W	CDC1	YDR182W	0.0223379	0.825115
YDR182W-A	YDR182W-A	YDR182W-A	0.0385334	0.658761	YDR182W-A	YDR182W-A	YDR182W-A	-0.0803802	0.649615	YDR182W-A	YDR182W-A	YDR182W-A	-0.0696853	0.580497	YDR182W-A	YDR182W-A	YDR182W-A	-0.00432871	0.91895
YDR183W	PLP1	YDR183W	0.153358	0.549543	YDR183W	PLP1	YDR183W	-0.370016	0.132666	YDR183W	PLP1	YDR183W	0.00285378	0.985335	YDR183W	PLP1	YDR183W	0.190613	0.184831
YDR184C	ATC1	YDR184C	0.0859784	0.375007	YDR184C	ATC1	YDR184C	-0.00155278	0.99498	YDR184C	ATC1	YDR184C	0.604809	0.0428578	YDR184C	ATC1	YDR184C	0.101351	0.2087
YDR185C	YDR185C	YDR185C	0.185887	0.0048648	YDR185C	YDR185C	YDR185C	-0.026231	0.441469	YDR185C	YDR185C	YDR185C	0.174365	0.104469	YDR185C	YDR185C	YDR185C	-0.0423382	0.108476
YDR186C	YDR186C	YDR186C	-0.0836239	0.190989	YDR186C	YDR186C	YDR186C	-0.00844067	0.97869	YDR186C	YDR186C	YDR186C	0.260633	0.144748	YDR186C	YDR186C	YDR186C	-0.0195633	0.487306
YDR187C	YDR187C	YDR187C	0.232648	0.126334	YDR187C	YDR187C	YDR187C	-0.028652	0.726388	YDR187C	YDR187C	YDR187C	-0.109726	0.382555	YDR187C	YDR187C	YDR187C	0.110453	0.170634
YDR188W	CCT6	cct6-18	0.27652	0.0641506	YDR188W	CCT6	cct6-18	0.0312126	0.905001	YDR188W	CCT6	cct6-18	-0.353887	0.438884	YDR188W	CCT6	cct6-18	-0.0267658	0.651552
YDR189W	SLY1	sly1-ts	0.341346	0.00514866	YDR189W	SLY1	sly1-ts	0.0904609	0.386881	YDR189W	SLY1	sly1-ts	0.051493	0.498017	YDR189W	SLY1	sly1-ts	0.0165854	0.872024
YDR189W	SLY1	YDR189W	0.0620268	0.334885	YDR189W	SLY1	YDR189W	-0.0279248	0.846984	YDR189W	SLY1	YDR189W	-0.0344647	0.822531	YDR189W	SLY1	YDR189W	-0.0102723	0.645033
YDR190C	RVB1	YDR190C	-0.956007	1.47705e-05	YDR190C	RVB1	YDR190C	0.0245099	0.934499	YDR190C	RVB1	YDR190C	-0.251958	0.14636	YDR190C	RVB1	YDR190C	-0.561977	1.40535e-05
YDR191W	HST4	YDR191W	-0.0488649	0.702334	YDR191W	HST4	YDR191W	0.175286	0.683098	YDR191W	HST4	YDR191W	0.184548	0.383772	YDR191W	HST4	YDR191W	0.00643915	0.701349
YDR192C	NUP42	YDR192C	-0.000393556	0.997474	YDR192C	NUP42	YDR192C	-0.261599	0.428258	YDR192C	NUP42	YDR192C	-0.040047	0.738606	YDR192C	NUP42	YDR192C	0.11504	0.0212412
YDR193W	YDR193W	YDR193W	0.0617413	0.45459	YDR193W	YDR193W	YDR193W	0.230355	0.118779	YDR193W	YDR193W	YDR193W	0.0598407	0.646325	YDR193W	YDR193W	YDR193W	0.0200103	0.460814
YDR194C	MSS116	YDR194C	0.289133	0.0294118	YDR194C	MSS116	YDR194C	0.601504	0.340107	YDR194C	MSS116	YDR194C	0.214386	0.137143	YDR194C	MSS116	YDR194C	-0.00998168	0.5235
YDR194W-A	YDR194W-A	YDR194W-A	-0.130773	0.0348515	YDR194W-A	YDR194W-A	YDR194W-A	-0.0145987	0.87176	YDR194W-A	YDR194W-A	YDR194W-A	0.0358593	0.463757	YDR194W-A	YDR194W-A	YDR194W-A	0.0573974	0.603328
YDR195W	REF2	YDR195W	0.0845694	0.449328	YDR195W	REF2	YDR195W	0.70137	0.105176	YDR195W	REF2	YDR195W	0.115009	0.197278	YDR195W	REF2	YDR195W	0.259439	0.660133
YDR196C	YDR196C	YDR196C	0.440492	0.123346	YDR196C	YDR196C	YDR196C	-0.066034	0.356406	YDR196C	YDR196C	YDR196C	0.0458028	0.611044	YDR196C	YDR196C	YDR196C	0.0424868	0.281595
ydr196c-1	ydr196c-1	ydr196c-1	-0.0395332	0.734908	YDR196C	YDR196C	ydr196c-1	0.0835793	0.614575	YDR196C	YDR196C	ydr196c-1	-0.496196	0.297289	YDR196C	YDR196C	ydr196c-1	-0.660423	0.00252225
YDR197W	CBS2	YDR197W	0.284328	0.243398	YDR197W	CBS2	YDR197W	0.0254349	0.838688	YDR197W	CBS2	YDR197W	0.0532606	0.740177	YDR197W	CBS2	YDR197W	-0.0582446	0.0147277
YDR198C	RKM2	YDR198C	-0.0708257	0.522464	YDR198C	RKM2	YDR198C	-0.198909	0.109177	YDR198C	RKM2	YDR198C	0.0789711	0.58771	YDR198C	RKM2	YDR198C	0.0706502	0.0620012
YDR199W	YDR199W	YDR199W	-0.0546977	0.351027	YDR199W	YDR199W	YDR199W	-0.160624	0.647491	YDR199W	YDR199W	YDR199W	-0.143308	0.312712	YDR199W	YDR199W	YDR199W	0.067632	0.0272164
YDR200C	VPS64	YDR200C	0.546472	0.000958175	YDR200C	VPS64	YDR200C	0.501585	0.0154867	YDR200C	VPS64	YDR200C	0.12964	0.29343	YDR200C	VPS64	YDR200C	0.0243354	0.483828
YDR201W	SPC19	YDR201W	-0.152056	0.0660592	YDR201W	SPC19	YDR201W	-0.0421409	0.605624	YDR201W	SPC19	YDR201W	0.0227091	0.788301	YDR201W	SPC19	YDR201W	-0.0625371	0.113343
YDR202C	RAV2	YDR202C	0.110814	0.449191	YDR202C	RAV2	YDR202C	0.0963976	0.0441762	YDR202C	RAV2	YDR202C	-0.0477534	0.576328	YDR202C	RAV2	YDR202C	-0.0346921	0.379722
YDR203W	YDR203W	YDR203W	0.163641	0.507256	YDR203W	YDR203W	YDR203W	0.391419	0.0778384	YDR203W	YDR203W	YDR203W	0.269126	0.0585208	YDR203W	YDR203W	YDR203W	-0.0097667	0.729015
YDR204W	COQ4	YDR204W	-0.017715	0.814427	YDR204W	COQ4	YDR204W	0.116121	0.522896	YDR204W	COQ4	YDR204W	0.101539	0.345941	YDR204W	COQ4	YDR204W	-0.106135	0.00936898
YDR205W	MSC2	YDR205W	-0.139368	0.0744434	YDR205W	MSC2	YDR205W	-0.117818	0.473064	YDR205W	MSC2	YDR205W	-0.0171027	0.873028	YDR205W	MSC2	YDR205W	0.0340359	0.549415
YDR206W	EBS1	YDR206W	0.0571307	0.299385	YDR206W	EBS1	YDR206W	0.403958	0.0853304	YDR206W	EBS1	YDR206W	0.563449	0.0158028	YDR206W	EBS1	YDR206W	0.0835248	0.00736809
YDR207C	UME6	YDR207C	-0.191505	0.00132776	YDR207C	UME6	YDR207C	0.730923	0.0973309	YDR207C	UME6	YDR207C	-0.000125	0.998046	YDR207C	UME6	YDR207C	0.0185363	0.561926
YDR208W	MSS4	mss4-102	NA	NA	YDR208W	MSS4	mss4-102	NA	NA	YDR208W	MSS4	mss4-102	-0.0193399	0.283019	YDR208W	MSS4	mss4-102	-0.00764378	0.373914
YDR208W	MSS4	mss4-103	-1.27386	0.000699325	YDR208W	MSS4	mss4-103	-0.71646	0.00387694	YDR208W	MSS4	mss4-103	-0.712693	0.000254156	YDR208W	MSS4	mss4-103	-1.04324	7.44026e-06
YDR208W	MSS4	YDR208W	0.518612	0.284532	YDR208W	MSS4	YDR208W	-0.0216501	0.743175	YDR208W	MSS4	YDR208W	0.00783811	0.932789	YDR208W	MSS4	YDR208W	0.0259979	0.365363
YDR209C	YDR209C	YDR209C	0.255834	0.220937	YDR209C	YDR209C	YDR209C	-0.153589	0.064863	YDR209C	YDR209C	YDR209C	0.231603	0.060919	YDR209C	YDR209C	YDR209C	0.0264218	0.541602
YDR210W	YDR210W	YDR210W	0.597836	0.0308067	YDR210W	YDR210W	YDR210W	0.249324	0.242336	YDR210W	YDR210W	YDR210W	-0.00111111	0.99094	YDR210W	YDR210W	YDR210W	-0.0319694	0.23681
YDR211W	GCD6	YDR211W	-0.00557389	0.945236	YDR211W	GCD6	YDR211W	-0.152101	0.0241019	YDR211W	GCD6	YDR211W	0.0566083	0.642025	YDR211W	GCD6	YDR211W	0.00850205	0.749119
YDR212W	TCP1	tcp1-1	0.30726	0.260003	YDR212W	TCP1	tcp1-1	-0.214068	0.0437082	YDR212W	TCP1	tcp1-1	-0.289978	0.0711373	YDR212W	TCP1	tcp1-1	-0.0636694	0.21713
YDR212W	TCP1	tcp1-2	0.328809	0.00386113	YDR212W	TCP1	tcp1-2	0.116488	0.544416	YDR212W	TCP1	tcp1-2	0.00131556	0.989062	YDR212W	TCP1	tcp1-2	0.0531002	0.47886
YDR212W	TCP1	YDR212W	0.707569	0.000223883	YDR212W	TCP1	YDR212W	0.100663	0.277113	YDR212W	TCP1	YDR212W	0.218486	0.105006	YDR212W	TCP1	YDR212W	0.231597	0.0023516
YDR213W	UPC2	YDR213W	-0.0927481	0.299616	YDR213W	UPC2	YDR213W	-0.128502	0.179889	YDR213W	UPC2	YDR213W	-0.145715	0.0673771	YDR213W	UPC2	YDR213W	0.0249882	0.148363
YDR214W	AHA1	YDR214W	-0.0196567	0.89151	YDR214W	AHA1	YDR214W	0.119718	0.649042	YDR214W	AHA1	YDR214W	-0.375019	0.0222702	YDR214W	AHA1	YDR214W	0.0689061	0.00613575
YDR215C	YDR215C	YDR215C	0.196353	0.398392	YDR215C	YDR215C	YDR215C	0.119002	0.0402208	YDR215C	YDR215C	YDR215C	0.0784922	0.349092	YDR215C	YDR215C	YDR215C	-0.00318467	0.862154
YDR216W	ADR1	YDR216W	-0.22105	0.0222404	YDR216W	ADR1	YDR216W	-0.0917161	0.00715251	YDR216W	ADR1	YDR216W	0.0917628	0.339915	YDR216W	ADR1	YDR216W	-0.087095	0.0514339
YDR217C	RAD9	YDR217C	-0.126023	0.502463	YDR217C	RAD9	YDR217C	0.0339067	0.677425	YDR217C	RAD9	YDR217C	-0.210783	0.0946233	YDR217C	RAD9	YDR217C	-0.0205176	0.616546
YDR218C	SPR28	YDR218C	-0.0948141	0.715018	YDR218C	SPR28	YDR218C	0.170298	0.570167	YDR218C	SPR28	YDR218C	-0.169056	0.388216	YDR218C	SPR28	YDR218C	0.00143562	0.96613
YDR219C	MFB1	YDR219C	0.065789	0.590402	YDR219C	MFB1	YDR219C	0.217183	0.505191	YDR219C	MFB1	YDR219C	0.0383186	0.605894	YDR219C	MFB1	YDR219C	-0.0336196	0.141516
YDR220C	YDR220C	YDR220C	-0.0970593	0.113838	YDR220C	YDR220C	YDR220C	0.0418829	0.648012	YDR220C	YDR220C	YDR220C	0.0124583	0.894249	YDR220C	YDR220C	YDR220C	0.00270473	0.942604
YDR221W	GTB1	YDR221W	0.20922	0.191472	YDR221W	GTB1	YDR221W	0.0552827	0.796398	YDR221W	GTB1	YDR221W	0.0845284	0.297298	YDR221W	GTB1	YDR221W	0.0179357	0.416361
YDR222W	YDR222W	YDR222W	0.197872	0.437909	YDR222W	YDR222W	YDR222W	0.0632651	0.601235	YDR222W	YDR222W	YDR222W	-0.0519898	0.58902	YDR222W	YDR222W	YDR222W	-0.0534646	0.111873
YDR223W	CRF1	YDR223W	0.0549802	0.634032	YDR223W	CRF1	YDR223W	-0.0607676	0.461835	YDR223W	CRF1	YDR223W	0.0339906	0.698112	YDR223W	CRF1	YDR223W	0.0166142	0.510526
YDR224C	HTB1	YDR224C	-0.298475	0.0184468	YDR224C	HTB1	YDR224C	0.0787322	0.353792	YDR224C	HTB1	YDR224C	-0.15161	0.502958	YDR224C	HTB1	YDR224C	-0.0979054	0.406688
YDR225W	HTA1	YDR225W	-0.117452	0.365871	YDR225W	HTA1	YDR225W	0.308237	0.174382	YDR225W	HTA1	YDR225W	-0.014602	0.81085	YDR225W	HTA1	YDR225W	0.0026203	0.971586
YDR226W	ADK1	YDR226W	0.452683	0.149158	YDR226W	ADK1	YDR226W	0.0285093	0.943152	YDR226W	ADK1	YDR226W	0.170218	0.258935	YDR226W	ADK1	YDR226W	0.179607	0.303268
YDR227W	SIR4	YDR227W	NA	NA	YDR227W	SIR4	YDR227W	0.713597	0.141296	YDR227W	SIR4	YDR227W	0.125623	0.373904	YDR227W	SIR4	YDR227W	NA	NA
YDR228C	PCF11	pcf11-1	0.809723	0.00519643	YDR228C	PCF11	pcf11-1	-0.444457	0.0200307	YDR228C	PCF11	pcf11-1	-0.457239	0.347867	YDR228C	PCF11	pcf11-1	0.0115352	0.933298
YDR228C	PCF11	pcf11-2	-0.79748	1.03744e-05	YDR228C	PCF11	pcf11-2	-0.399855	0.0776504	YDR228C	PCF11	pcf11-2	-0.113393	0.0804193	YDR228C	PCF11	pcf11-2	-0.501488	0.000409423
YDR228C	PCF11	pcf11-ts10	-0.025103	0.965727	YDR228C	PCF11	pcf11-ts10	0.00578089	0.954306	YDR228C	PCF11	pcf11-ts10	-0.63514	0.00672291	YDR228C	PCF11	pcf11-ts10	-0.183659	0.412018
YDR228C	PCF11	pcf11-ts2	-1.11533	1.19755e-05	YDR228C	PCF11	pcf11-ts2	-0.285101	0.0310378	YDR228C	PCF11	pcf11-ts2	-0.106247	0.15836	YDR228C	PCF11	pcf11-ts2	-0.18128	0.00794187
YDR228C	PCF11	pcf11-ts9	0.125347	0.416499	YDR228C	PCF11	pcf11-ts9	-0.370731	0.039204	YDR228C	PCF11	pcf11-ts9	-0.534087	0.454644	YDR228C	PCF11	pcf11-ts9	-0.0551831	0.366278
YDR228C	PCF11	YDR228C	0.0565277	0.713157	YDR228C	PCF11	YDR228C	-0.341019	0.182841	YDR228C	PCF11	YDR228C	0.15927	0.371481	YDR228C	PCF11	YDR228C	0.01455	0.710339
YDR229W	IVY1	YDR229W	0.0668708	0.394136	YDR229W	IVY1	YDR229W	-0.0909499	0.631481	YDR229W	IVY1	YDR229W	0.0105351	0.889173	YDR229W	IVY1	YDR229W	0.10358	0.142469
YDR230W	YDR230W	YDR230W	0.105661	0.638948	YDR230W	YDR230W	YDR230W	0.032484	0.766739	YDR230W	YDR230W	YDR230W	0.0168253	0.832989	YDR230W	YDR230W	YDR230W	-0.0575594	0.0982614
YDR231C	COX20	YDR231C	-0.379298	0.243472	YDR231C	COX20	YDR231C	-0.035891	0.852661	YDR231C	COX20	YDR231C	-0.170933	0.0647409	YDR231C	COX20	YDR231C	-0.218465	0.23852
YDR232W	HEM1	YDR232W	0.0924117	0.297017	YDR232W	HEM1	YDR232W	0.0704066	0.279263	YDR232W	HEM1	YDR232W	0.0822128	0.746892	YDR232W	HEM1	YDR232W	0.0119088	0.497833
YDR233C	RTN1	YDR233C	-0.148099	0.327317	YDR233C	RTN1	YDR233C	0.0308723	0.915457	YDR233C	RTN1	YDR233C	0.0371547	0.771945	YDR233C	RTN1	YDR233C	0.0634413	0.191889
YDR234W	LYS4	YDR234W	NA	NA	YDR234W	LYS4	YDR234W	0.569257	0.117999	YDR234W	LYS4	YDR234W	0.124318	0.164924	YDR234W	LYS4	YDR234W	-0.00656907	0.373914
YDR235W	PRP42	YDR235W	-0.157143	0.0820004	YDR235W	PRP42	YDR235W	-0.216074	0.00659683	YDR235W	PRP42	YDR235W	-0.00391467	0.983366	YDR235W	PRP42	YDR235W	-0.00842237	0.891021
YDR237W	MRPL7	YDR237W	0.0302188	0.549741	YDR237W	MRPL7	YDR237W	-0.212194	0.422913	YDR237W	MRPL7	YDR237W	0.199539	0.142642	YDR237W	MRPL7	YDR237W	-0.0302502	0.477301
YDR238C	SEC26	sec26-11D26	-0.398984	0.105301	YDR238C	SEC26	sec26-11D26	-0.558004	0.00743138	YDR238C	SEC26	sec26-11D26	-0.106585	0.787801	YDR238C	SEC26	sec26-11D26	-0.0912787	0.125912
YDR238C	SEC26	sec26-F856AW860A	-0.228634	0.127545	YDR238C	SEC26	sec26-F856AW860A	0.32957	0.415637	YDR238C	SEC26	sec26-F856AW860A	0.201151	0.317079	YDR238C	SEC26	sec26-F856AW860A	0.0677094	0.52438
YDR238C	SEC26	YDR238C	0.0990019	0.328559	YDR238C	SEC26	YDR238C	0.0287233	0.657027	YDR238C	SEC26	YDR238C	-0.21295	0.205632	YDR238C	SEC26	YDR238C	-0.0311398	0.173372
YDR239C	YDR239C	YDR239C	0.331268	0.212067	YDR239C	YDR239C	YDR239C	0.0847451	0.18328	YDR239C	YDR239C	YDR239C	-0.0801312	0.344288	YDR239C	YDR239C	YDR239C	0.00953903	0.577406
YDR240C	SNU56	YDR240C	-0.15064	0.0777537	YDR240C	SNU56	YDR240C	-0.370199	0.314251	YDR240C	SNU56	YDR240C	0.0736876	0.82791	YDR240C	SNU56	YDR240C	-0.0170701	0.42548
YDR241W	BUD26	YDR241W	0.257386	0.00412731	YDR241W	BUD26	YDR241W	-0.41301	0.274918	YDR241W	BUD26	YDR241W	0.216218	0.135018	YDR241W	BUD26	YDR241W	0.0845699	0.00432205
YDR242W	AMD2	YDR242W	0.0269921	0.721713	YDR242W	AMD2	YDR242W	0.159279	0.103658	YDR242W	AMD2	YDR242W	0.064106	0.613337	YDR242W	AMD2	YDR242W	0.0432975	0.024317
YDR243C	PRP28	prp28-101	-0.0789301	0.182822	YDR243C	PRP28	prp28-101	-0.0371332	0.772876	YDR243C	PRP28	prp28-101	-0.241417	0.315306	YDR243C	PRP28	prp28-101	0.155818	0.295598
YDR243C	PRP28	YDR243C	0.698629	0.00111919	YDR243C	PRP28	YDR243C	-0.0485807	0.389696	YDR243C	PRP28	YDR243C	-0.0165631	0.93792	YDR243C	PRP28	YDR243C	-0.0785916	0.0489448
YDR244W	PEX5	YDR244W	-0.0277951	0.605614	YDR244W	PEX5	YDR244W	0.24246	0.42553	YDR244W	PEX5	YDR244W	0.301074	0.00678009	YDR244W	PEX5	YDR244W	0.0971543	0.012398
YDR245W	MNN10	YDR245W	-0.167523	0.242374	YDR245W	MNN10	YDR245W	-0.722676	0.0036775	YDR245W	MNN10	YDR245W	0.0773988	0.704482	YDR245W	MNN10	YDR245W	0.0121026	0.947911
YDR246W	TRS23	YDR246W	-0.0540423	0.266553	YDR246W	TRS23	YDR246W	0.25714	0.465465	YDR246W	TRS23	YDR246W	0.324078	0.061609	YDR246W	TRS23	YDR246W	0.0104099	0.527959
YDR246W-A	YDR246W-A	YDR246W-A	0.106915	0.467843	YDR246W-A	YDR246W-A	YDR246W-A	-0.211887	0.0403804	YDR246W-A	YDR246W-A	YDR246W-A	0.158862	0.0521305	YDR246W-A	YDR246W-A	YDR246W-A	-0.017215	0.593416
YDR247W	VHS1	YDR247W	0.0869114	0.630518	YDR247W	VHS1	YDR247W	0.0410581	0.406351	YDR247W	VHS1	YDR247W	0.113613	0.0729973	YDR247W	VHS1	YDR247W	0.133884	0.00591694
YDR248C	YDR248C	YDR248C	-0.0456799	0.411407	YDR248C	YDR248C	YDR248C	0.312367	0.0499249	YDR248C	YDR248C	YDR248C	0.0128329	0.874073	YDR248C	YDR248C	YDR248C	-0.0163384	0.638125
YDR249C	YDR249C	YDR249C	0.294	0.340529	YDR249C	YDR249C	YDR249C	0.170696	0.0122872	YDR249C	YDR249C	YDR249C	0.0758226	0.283012	YDR249C	YDR249C	YDR249C	0.141113	0.0128858
YDR250C	YDR250C	YDR250C	-0.153544	0.11312	YDR250C	YDR250C	YDR250C	-0.119102	0.38771	YDR250C	YDR250C	YDR250C	-0.169225	0.257084	YDR250C	YDR250C	YDR250C	0.0765961	0.0852078
YDR251W	PAM1	YDR251W	0.577734	0.0319235	YDR251W	PAM1	YDR251W	0.0777613	0.757014	YDR251W	PAM1	YDR251W	0.0399088	0.494639	YDR251W	PAM1	YDR251W	0.0182028	0.572654
YDR252W	BTT1	YDR252W	-0.0642616	0.542502	YDR252W	BTT1	YDR252W	0.0426274	0.697861	YDR252W	BTT1	YDR252W	-0.193681	0.131832	YDR252W	BTT1	YDR252W	-0.0119465	0.803999
YDR253C	MET32	YDR253C	0.0558622	0.523512	YDR253C	MET32	YDR253C	0.226924	0.10044	YDR253C	MET32	YDR253C	-0.0496388	0.739099	YDR253C	MET32	YDR253C	-0.0917456	0.0135096
YDR254W	CHL4	YDR254W	0.0906717	0.6302	YDR254W	CHL4	YDR254W	-0.0535966	0.224598	YDR254W	CHL4	YDR254W	0.0345239	0.571567	YDR254W	CHL4	YDR254W	0.000851868	0.951601
YDR255C	RMD5	YDR255C	0.123175	0.149879	YDR255C	RMD5	YDR255C	0.413978	0.00314937	YDR255C	RMD5	YDR255C	0.113941	0.223851	YDR255C	RMD5	YDR255C	0.105294	0.00624497
YDR256C	CTA1	YDR256C	0.316351	0.00549968	YDR256C	CTA1	YDR256C	0.109922	0.152535	YDR256C	CTA1	YDR256C	-0.0957193	0.113941	YDR256C	CTA1	YDR256C	-0.0530245	0.0451391
YDR257C	SET7	YDR257C	-0.275817	0.250694	YDR257C	SET7	YDR257C	-0.296648	0.129354	YDR257C	SET7	YDR257C	0.023626	0.810897	YDR257C	SET7	YDR257C	-0.0474623	0.14853
YDR258C	HSP78	YDR258C	0.0899412	0.256673	YDR258C	HSP78	YDR258C	0.052496	0.373467	YDR258C	HSP78	YDR258C	0.0606656	0.414635	YDR258C	HSP78	YDR258C	0.0366952	0.53312
YDR259C	YAP6	YDR259C	-0.172931	0.418292	YDR259C	YAP6	YDR259C	0.2644	0.0463744	YDR259C	YAP6	YDR259C	-0.00497511	0.930952	YDR259C	YAP6	YDR259C	-0.0164602	0.593161
YDR260C	SWM1	YDR260C	-0.20801	0.170416	YDR260C	SWM1	YDR260C	0.192781	0.341223	YDR260C	SWM1	YDR260C	-0.358707	0.0132803	YDR260C	SWM1	YDR260C	-0.100268	0.00385461
YDR261C	EXG2	YDR261C	-0.132566	0.067359	YDR261C	EXG2	YDR261C	0.299049	0.615911	YDR261C	EXG2	YDR261C	-0.0617644	0.429484	YDR261C	EXG2	YDR261C	0.0164264	0.523682
YDR262W	YDR262W	YDR262W	0.0847719	0.68351	YDR262W	YDR262W	YDR262W	-0.147461	0.776152	YDR262W	YDR262W	YDR262W	-0.0794117	0.419442	YDR262W	YDR262W	YDR262W	0.034437	0.656635
YDR263C	DIN7	YDR263C	0.33299	0.319647	YDR263C	DIN7	YDR263C	-0.667775	0.0951686	YDR263C	DIN7	YDR263C	-0.0103866	0.951976	YDR263C	DIN7	YDR263C	0.0749948	0.00938737
YDR264C	AKR1	YDR264C	0.119805	0.552125	YDR264C	AKR1	YDR264C	-0.215792	0.670686	YDR264C	AKR1	YDR264C	0.207534	0.329707	YDR264C	AKR1	YDR264C	-0.0600063	0.141487
YDR265W	PEX10	YDR265W	0.398999	0.0646801	YDR265W	PEX10	YDR265W	-0.252968	0.432495	YDR265W	PEX10	YDR265W	0.304841	0.15054	YDR265W	PEX10	YDR265W	0.0038141	0.967725
YDR266C	YDR266C	YDR266C	-0.28577	0.0517597	YDR266C	YDR266C	YDR266C	-0.153787	0.669323	YDR266C	YDR266C	YDR266C	0.00154778	0.974756	YDR266C	YDR266C	YDR266C	-0.0487055	0.0834933
YDR267C	CIA1	YDR267C	0.143076	0.122645	YDR267C	CIA1	YDR267C	-0.0898009	0.766987	YDR267C	CIA1	YDR267C	0.162621	0.0673209	YDR267C	CIA1	YDR267C	0.120743	0.360576
YDR268W	MSW1	YDR268W	-0.202971	0.0899975	YDR268W	MSW1	YDR268W	-0.177416	0.0163174	YDR268W	MSW1	YDR268W	-0.0487768	0.794647	YDR268W	MSW1	YDR268W	-0.206405	0.00893403
YDR269C	YDR269C	YDR269C	0.0132472	0.850594	YDR269C	YDR269C	YDR269C	-0.0303854	0.794398	YDR269C	YDR269C	YDR269C	-0.0447672	0.604939	YDR269C	YDR269C	YDR269C	-0.0279442	0.440852
YDR270W	CCC2	YDR270W	-0.059984	0.515023	YDR270W	CCC2	YDR270W	-0.164228	0.389335	YDR270W	CCC2	YDR270W	0.0819028	0.6413	YDR270W	CCC2	YDR270W	0.107678	0.0272885
YDR271C	YDR271C	YDR271C	0.140315	0.551926	YDR271C	YDR271C	YDR271C	0.126573	0.447995	YDR271C	YDR271C	YDR271C	-0.0373987	0.651294	YDR271C	YDR271C	YDR271C	0.0263046	0.463472
YDR272W	GLO2	YDR272W	-0.0169211	0.762597	YDR272W	GLO2	YDR272W	-0.0497012	0.348603	YDR272W	GLO2	YDR272W	-0.117411	0.378151	YDR272W	GLO2	YDR272W	-0.0359716	0.392933
YDR273W	DON1	YDR273W	-0.740688	4.77474e-05	YDR273W	DON1	YDR273W	-0.432042	0.152884	YDR273W	DON1	YDR273W	0.0175484	0.927387	YDR273W	DON1	YDR273W	0.0478559	0.103964
YDR274C	YDR274C	YDR274C	-0.0662138	0.787575	YDR274C	YDR274C	YDR274C	-0.45887	0.140926	YDR274C	YDR274C	YDR274C	0.26171	0.0664188	YDR274C	YDR274C	YDR274C	-0.0369013	0.0550302
YDR275W	BSC2	YDR275W	-0.190801	0.187444	YDR275W	BSC2	YDR275W	-0.500928	0.20942	YDR275W	BSC2	YDR275W	-0.00306022	0.985925	YDR275W	BSC2	YDR275W	-0.0969791	0.016115
YDR276C	PMP3	YDR276C	0.0347674	0.628842	YDR276C	PMP3	YDR276C	0.542328	0.00281828	YDR276C	PMP3	YDR276C	-0.00308022	0.976084	YDR276C	PMP3	YDR276C	0.11578	0.220808
YDR277C	MTH1	YDR277C	0.249979	0.0892409	YDR277C	MTH1	YDR277C	-0.293356	0.147952	YDR277C	MTH1	YDR277C	0.233734	0.377101	YDR277C	MTH1	YDR277C	-0.00762116	0.988557
YDR278C	YDR278C	YDR278C	0.0704931	0.356733	YDR278C	YDR278C	YDR278C	0.00887778	0.975737	YDR278C	YDR278C	YDR278C	-0.03471	0.708013	YDR278C	YDR278C	YDR278C	-0.0178791	0.476842
YDR279W	RNH202	YDR279W	-0.0366811	0.692578	YDR279W	RNH202	YDR279W	-0.154508	0.0977199	YDR279W	RNH202	YDR279W	-0.242579	0.0500439	YDR279W	RNH202	YDR279W	-0.0244395	0.64324
YDR281C	PHM6	YDR281C	0.501218	0.000179304	YDR281C	PHM6	YDR281C	-0.0643877	0.346898	YDR281C	PHM6	YDR281C	0.256545	0.0704476	YDR281C	PHM6	YDR281C	0.0623394	0.0518655
YDR282C	YDR282C	YDR282C	0.00213189	0.96809	YDR282C	YDR282C	YDR282C	0.0364042	0.436335	YDR282C	YDR282C	YDR282C	-0.0846177	0.521906	YDR282C	YDR282C	YDR282C	-0.0347879	0.0716906
YDR283C	GCN2	YDR283C	-0.267449	0.0643142	YDR283C	GCN2	YDR283C	-0.344054	0.00720154	YDR283C	GCN2	YDR283C	-0.00990411	0.957066	YDR283C	GCN2	YDR283C	-0.224935	0.554271
YDR284C	DPP1	YDR284C	0.0112243	0.759702	YDR284C	DPP1	YDR284C	0.630531	0.175705	YDR284C	DPP1	YDR284C	-0.193671	0.208573	YDR284C	DPP1	YDR284C	0.0689118	0.106697
YDR285W	ZIP1	YDR285W	0.198033	0.0675874	YDR285W	ZIP1	YDR285W	0.332176	0.609376	YDR285W	ZIP1	YDR285W	0.241338	0.00764156	YDR285W	ZIP1	YDR285W	0.0964371	0.327248
YDR286C	YDR286C	YDR286C	0.0200778	0.870669	YDR286C	YDR286C	YDR286C	0.25052	0.0508207	YDR286C	YDR286C	YDR286C	0.0763059	0.717588	YDR286C	YDR286C	YDR286C	0.0463717	0.110856
YDR287W	INM2	YDR287W	-0.278967	0.0247958	YDR287W	INM2	YDR287W	-0.102745	0.609157	YDR287W	INM2	YDR287W	-0.0747726	0.353352	YDR287W	INM2	YDR287W	-0.0446542	0.281527
YDR288W	NSE3	YDR288W	0.462105	0.166637	YDR288W	NSE3	YDR288W	-0.0727934	0.293088	YDR288W	NSE3	YDR288W	-0.138165	0.397567	YDR288W	NSE3	YDR288W	-0.0374082	0.283502
YDR289C	RTT103	YDR289C	0.153192	0.472322	YDR289C	RTT103	YDR289C	0.837376	0.253931	YDR289C	RTT103	YDR289C	-0.38215	0.00504643	YDR289C	RTT103	YDR289C	0.224684	0.000413034
YDR290W	YDR290W	YDR290W	0.238483	0.0153136	YDR290W	YDR290W	YDR290W	-0.0773174	0.544088	YDR290W	YDR290W	YDR290W	-0.259226	0.21069	YDR290W	YDR290W	YDR290W	0.131396	0.0165983
YDR291W	HRQ1	YDR291W	-0.0970623	0.105199	YDR291W	HRQ1	YDR291W	0.0244103	0.955378	YDR291W	HRQ1	YDR291W	-0.361567	0.0493556	YDR291W	HRQ1	YDR291W	-0.027572	0.595167
YDR292C	SRP101	srp101-47	-0.420036	0.0932189	YDR292C	SRP101	srp101-47	-0.0619039	0.718879	YDR292C	SRP101	srp101-47	-0.00613222	0.880608	YDR292C	SRP101	srp101-47	-0.0370435	0.64395
YDR292C	SRP101	YDR292C	0.168578	0.106994	YDR292C	SRP101	YDR292C	0.103023	0.432174	YDR292C	SRP101	YDR292C	0.363608	0.140436	YDR292C	SRP101	YDR292C	-0.0407379	0.40408
YDR293C	SSD1	YDR293C	-0.510135	0.103178	YDR293C	SSD1	YDR293C	-0.35221	0.288924	YDR293C	SSD1	YDR293C	-0.244162	0.384273	YDR293C	SSD1	YDR293C	-0.122555	0.0327465
YDR294C	DPL1	YDR294C	-0.015131	0.816229	YDR294C	DPL1	YDR294C	0.11613	0.277803	YDR294C	DPL1	YDR294C	-0.070466	0.57391	YDR294C	DPL1	YDR294C	-0.0118827	0.752726
YDR295C	HDA2	YDR295C	0.170366	0.186257	YDR295C	HDA2	YDR295C	-0.0579954	0.749079	YDR295C	HDA2	YDR295C	0.267279	0.0477234	YDR295C	HDA2	YDR295C	-0.0776009	0.0395393
YDR296W	MHR1	YDR296W	-0.0423072	0.343751	YDR296W	MHR1	YDR296W	-0.0188065	0.847184	YDR296W	MHR1	YDR296W	0.0592311	0.737337	YDR296W	MHR1	YDR296W	-0.144614	0.0544708
YDR297W	SUR2	YDR297W	0.33551	0.0248194	YDR297W	SUR2	YDR297W	-0.512107	0.055961	YDR297W	SUR2	YDR297W	-0.080691	0.401706	YDR297W	SUR2	YDR297W	-0.0816953	0.0670247
YDR298C	ATP5	YDR298C	0.202084	0.00567444	YDR298C	ATP5	YDR298C	0.560885	0.0211692	YDR298C	ATP5	YDR298C	0.0898903	0.439069	YDR298C	ATP5	YDR298C	0.0409287	0.181073
YDR299W	BFR2	YDR299W	0.0257951	0.806496	YDR299W	BFR2	YDR299W	-0.0334772	0.680201	YDR299W	BFR2	YDR299W	-0.00873167	0.919639	YDR299W	BFR2	YDR299W	-0.083313	0.00692452
YDR300C	PRO1	YDR300C	-0.327441	0.114842	YDR300C	PRO1	YDR300C	-0.0143404	0.373902	YDR300C	PRO1	YDR300C	-0.0564218	0.784489	YDR300C	PRO1	YDR300C	-0.0021664	0.373921
YDR301W	CFT1	YDR301W	0.011952	0.787375	YDR301W	CFT1	YDR301W	0.136173	0.23629	YDR301W	CFT1	YDR301W	-0.0604428	0.640881	YDR301W	CFT1	YDR301W	-0.128175	0.00200681
YDR302W	GPI11	YDR302W	0.41872	0.00179409	YDR302W	GPI11	YDR302W	0.0902311	0.526774	YDR302W	GPI11	YDR302W	-0.0183554	0.927734	YDR302W	GPI11	YDR302W	-0.0911333	0.026421
YDR303C	RSC3	rsc3-1	-0.0195363	0.816134	YDR303C	RSC3	rsc3-1	-0.157228	0.257275	YDR303C	RSC3	rsc3-1	0.0564696	0.867919	YDR303C	RSC3	rsc3-1	-0.0639882	0.302151
YDR303C	RSC3	YDR303C	-0.256257	0.06392	YDR303C	RSC3	YDR303C	0.00543778	0.952877	YDR303C	RSC3	YDR303C	-0.0292881	0.936049	YDR303C	RSC3	YDR303C	-0.106128	0.20202
YDR304C	CPR5	YDR304C	-0.0890509	0.30667	YDR304C	CPR5	YDR304C	-0.0242454	0.710079	YDR304C	CPR5	YDR304C	0.165232	0.256037	YDR304C	CPR5	YDR304C	0.154818	0.0242304
YDR305C	HNT2	YDR305C	-0.109083	0.302261	YDR305C	HNT2	YDR305C	-0.4875	0.19993	YDR305C	HNT2	YDR305C	0.0318587	0.829953	YDR305C	HNT2	YDR305C	0.0392428	0.15395
YDR306C	YDR306C	YDR306C	0.01629	0.929863	YDR306C	YDR306C	YDR306C	0.0809928	0.296511	YDR306C	YDR306C	YDR306C	-0.00153611	0.964091	YDR306C	YDR306C	YDR306C	0.00249283	0.93653
YDR307W	YDR307W	YDR307W	-0.0498596	0.764189	YDR307W	YDR307W	YDR307W	-0.482167	0.226146	YDR307W	YDR307W	YDR307W	0.014522	0.964732	YDR307W	YDR307W	YDR307W	0.0857049	0.0655638
YDR308C	SRB7	YDR308C	-0.123879	0.305168	YDR308C	SRB7	YDR308C	-0.23504	0.0505404	YDR308C	SRB7	YDR308C	0.0434013	0.66123	YDR308C	SRB7	YDR308C	-0.0748961	0.798501
YDR309C	GIC2	YDR309C	0.152572	0.110231	YDR309C	GIC2	YDR309C	0.0400654	0.804475	YDR309C	GIC2	YDR309C	0.148657	0.103315	YDR309C	GIC2	YDR309C	0.00282977	0.893131
YDR310C	SUM1	YDR310C	-0.206268	0.323602	YDR310C	SUM1	YDR310C	-0.452757	0.136879	YDR310C	SUM1	YDR310C	-0.016372	0.875527	YDR310C	SUM1	YDR310C	0.0787549	0.262641
YDR311W	TFB1	tfb1-1	-0.0366816	0.507596	YDR311W	TFB1	tfb1-1	-0.0845984	0.704085	YDR311W	TFB1	tfb1-1	-0.349744	0.0304631	YDR311W	TFB1	tfb1-1	0.317076	0.0173126
YDR311W	TFB1	tfb1-6	0.346126	0.0149285	YDR311W	TFB1	tfb1-6	0.429256	0.0566715	YDR311W	TFB1	tfb1-6	0.0708373	0.44935	YDR311W	TFB1	tfb1-6	0.234597	0.0132923
YDR311W	TFB1	YDR311W	-0.174224	0.0595678	YDR311W	TFB1	YDR311W	-0.0635837	0.697435	YDR311W	TFB1	YDR311W	-0.110392	0.572992	YDR311W	TFB1	YDR311W	-0.0314189	0.416391
YDR312W	SSF2	YDR312W	0.212527	0.112234	YDR312W	SSF2	YDR312W	0.110397	0.664153	YDR312W	SSF2	YDR312W	0.0123876	0.935682	YDR312W	SSF2	YDR312W	0.0407259	0.0526551
YDR313C	PIB1	YDR313C	0.105971	0.462943	YDR313C	PIB1	YDR313C	-0.357087	0.292461	YDR313C	PIB1	YDR313C	-0.104558	0.472637	YDR313C	PIB1	YDR313C	0.0921971	0.365379
YDR314C	RAD34	YDR314C	-0.0620476	0.314695	YDR314C	RAD34	YDR314C	0.369664	0.4714	YDR314C	RAD34	YDR314C	0.0881733	0.27291	YDR314C	RAD34	YDR314C	0.0135	0.423806
YDR315C	IPK1	YDR315C	-0.235357	0.0610888	YDR315C	IPK1	YDR315C	0.0488281	0.84397	YDR315C	IPK1	YDR315C	-0.0991526	0.28673	YDR315C	IPK1	YDR315C	0.233479	0.00173841
YDR316W	OMS1	YDR316W	0.305584	0.264287	YDR316W	OMS1	YDR316W	-0.137534	0.0942671	YDR316W	OMS1	YDR316W	0.143297	0.642085	YDR316W	OMS1	YDR316W	-0.0476511	0.097817
YDR317W	HIM1	YDR317W	-0.186999	0.0654252	YDR317W	HIM1	YDR317W	0.190214	0.247166	YDR317W	HIM1	YDR317W	-0.077286	0.290313	YDR317W	HIM1	YDR317W	0.00777106	0.988238
YDR318W	MCM21	YDR318W	0.0618401	0.745103	YDR318W	MCM21	YDR318W	0.136648	0.673973	YDR318W	MCM21	YDR318W	-0.380236	0.209146	YDR318W	MCM21	YDR318W	-0.0200639	0.459046
YDR319C	YFT2	YDR319C	0.0358988	0.780366	YDR319C	YFT2	YDR319C	-0.151468	0.150246	YDR319C	YFT2	YDR319C	-0.113048	0.154642	YDR319C	YFT2	YDR319C	-0.0521012	0.0483969
YDR320C	SWA2	YDR320C	-0.11722	0.0264735	YDR320C	SWA2	YDR320C	-0.222517	0.32053	YDR320C	SWA2	YDR320C	-0.0620601	0.549934	YDR320C	SWA2	YDR320C	0.135361	0.00480938
YDR321W	ASP1	YDR321W	-0.147569	0.301773	YDR321W	ASP1	YDR321W	-0.097812	0.394276	YDR321W	ASP1	YDR321W	0.105474	0.304948	YDR321W	ASP1	YDR321W	0.0449083	0.347117
YDR322C-A	TIM11	YDR322C-A	0.00544278	0.981499	YDR322C-A	TIM11	YDR322C-A	-0.0166404	0.755303	YDR322C-A	TIM11	YDR322C-A	0.085471	0.139359	YDR322C-A	TIM11	YDR322C-A	-0.115019	0.0357638
YDR322W	MRPL35	YDR322W	-0.0187077	0.870872	YDR322W	MRPL35	YDR322W	0.228581	0.490686	YDR322W	MRPL35	YDR322W	-0.108235	0.605247	YDR322W	MRPL35	YDR322W	-0.143287	0.0053334
YDR323C	PEP7	YDR323C	0.00796233	0.898165	YDR323C	PEP7	YDR323C	0.0886293	0.652469	YDR323C	PEP7	YDR323C	0.101763	0.541686	YDR323C	PEP7	YDR323C	0.0914747	0.0845166
YDR324C	UTP4	YDR324C	0.103017	0.33605	YDR324C	UTP4	YDR324C	0.0595739	0.615265	YDR324C	UTP4	YDR324C	-0.0456776	0.82245	YDR324C	UTP4	YDR324C	-0.0143022	0.656061
YDR325W	YCG1	ycg1-2	0.373478	0.00665856	YDR325W	YCG1	ycg1-2	-0.0500761	0.452271	YDR325W	YCG1	ycg1-2	-0.00499433	0.605168	YDR325W	YCG1	ycg1-2	-0.0541357	0.854562
YDR325W	YCG1	YDR325W	-0.0135992	0.720709	YDR325W	YCG1	YDR325W	-0.0148088	0.703274	YDR325W	YCG1	YDR325W	-0.171148	0.320431	YDR325W	YCG1	YDR325W	0.0125435	0.828061
YDR326C	YSP2	YDR326C	0.228211	0.0308415	YDR326C	YSP2	YDR326C	0.15186	0.194878	YDR326C	YSP2	YDR326C	-0.111374	0.314	YDR326C	YSP2	YDR326C	0.0912475	0.062304
YDR328C	SKP1	skp1-3	-0.0680598	0.646665	YDR328C	SKP1	skp1-3	-0.42042	0.0228068	YDR328C	SKP1	skp1-3	-0.167327	0.634602	YDR328C	SKP1	skp1-3	-0.447665	0.00385248
YDR329C	PEX3	YDR329C	0.12824	0.302612	YDR329C	PEX3	YDR329C	0.280499	0.0493178	YDR329C	PEX3	YDR329C	0.162887	0.496825	YDR329C	PEX3	YDR329C	0.0406053	0.182955
YDR330W	UBX5	YDR330W	0.159709	0.14271	YDR330W	UBX5	YDR330W	-0.104339	0.396089	YDR330W	UBX5	YDR330W	0.0866922	0.561623	YDR330W	UBX5	YDR330W	-0.0566705	0.0380052
YDR331W	GPI8	gpi8-ts	0.0596063	0.616073	YDR331W	GPI8	gpi8-ts	-0.195462	0.599565	YDR331W	GPI8	gpi8-ts	-0.0537267	0.213711	YDR331W	GPI8	gpi8-ts	-0.108209	0.538111
YDR331W	GPI8	YDR331W	-0.0515642	0.418078	YDR331W	GPI8	YDR331W	-0.0230213	0.494514	YDR331W	GPI8	YDR331W	-0.174573	0.375127	YDR331W	GPI8	YDR331W	0.0151013	0.369655
YDR332W	IRC3	YDR332W	0.0900898	0.524948	YDR332W	IRC3	YDR332W	0.0785099	0.462785	YDR332W	IRC3	YDR332W	0.0724586	0.699438	YDR332W	IRC3	YDR332W	0.0111484	0.408252
YDR333C	YDR333C	YDR333C	0.276687	0.0313983	YDR333C	YDR333C	YDR333C	-0.055384	0.696462	YDR333C	YDR333C	YDR333C	0.131543	0.31095	YDR333C	YDR333C	YDR333C	-0.0142191	0.364694
YDR334W	SWR1	YDR334W	-0.878992	0.000860445	YDR334W	SWR1	YDR334W	0.462729	0.31667	YDR334W	SWR1	YDR334W	-0.598297	0.0114039	YDR334W	SWR1	YDR334W	-0.5588	0.000642062
YDR335W	MSN5	YDR335W	0.349151	0.0161265	YDR335W	MSN5	YDR335W	0.0573879	0.49632	YDR335W	MSN5	YDR335W	0.141278	0.131979	YDR335W	MSN5	YDR335W	0.161771	0.0332614
YDR336W	YDR336W	YDR336W	0.505857	0.00011928	YDR336W	YDR336W	YDR336W	-0.106178	0.396236	YDR336W	YDR336W	YDR336W	0.171229	0.377556	YDR336W	YDR336W	YDR336W	0.0444326	0.143994
YDR337W	MRPS28	YDR337W	-0.0291801	0.711325	YDR337W	MRPS28	YDR337W	-0.0140891	0.928469	YDR337W	MRPS28	YDR337W	-0.0951071	0.355072	YDR337W	MRPS28	YDR337W	-0.123791	0.0134445
YDR338C	YDR338C	YDR338C	-0.222057	0.0684817	YDR338C	YDR338C	YDR338C	-0.0722063	0.656872	YDR338C	YDR338C	YDR338C	-0.0593759	0.555798	YDR338C	YDR338C	YDR338C	0.0590009	0.142525
YDR339C	FCF1	YDR339C	0.147319	0.104228	YDR339C	FCF1	YDR339C	0.407589	0.0056017	YDR339C	FCF1	YDR339C	0.23698	0.245194	YDR339C	FCF1	YDR339C	0.0684677	0.300439
YDR340W	YDR340W	YDR340W	-0.00438444	0.983837	YDR340W	YDR340W	YDR340W	-0.190412	0.243034	YDR340W	YDR340W	YDR340W	-0.0707257	0.69253	YDR340W	YDR340W	YDR340W	-0.0616959	0.0855242
YDR341C	YDR341C	YDR341C	-0.236163	0.0446018	YDR341C	YDR341C	YDR341C	-0.00522189	0.986232	YDR341C	YDR341C	YDR341C	-0.48663	0.225359	YDR341C	YDR341C	YDR341C	-0.0263674	0.51105
YDR344C	YDR344C	YDR344C	-0.00648578	0.926623	YDR344C	YDR344C	YDR344C	0.0260349	0.898184	YDR344C	YDR344C	YDR344C	0.0364102	0.79381	YDR344C	YDR344C	YDR344C	0.0086441	0.70603
YDR345C	HXT3	YDR345C	0.00522356	0.920366	YDR345C	HXT3	YDR345C	-0.467784	0.0110061	YDR345C	HXT3	YDR345C	-0.242009	0.0485239	YDR345C	HXT3	YDR345C	-2.92888e-05	0.99967
YDR346C	SVF1	YDR346C	-0.0901881	0.19493	YDR346C	SVF1	YDR346C	-0.0292631	0.6998	YDR346C	SVF1	YDR346C	-0.114095	0.523204	YDR346C	SVF1	YDR346C	-0.0106089	0.759248
YDR347W	MRP1	YDR347W	0.140863	0.456493	YDR347W	MRP1	YDR347W	0.002264	0.978977	YDR347W	MRP1	YDR347W	0.00739289	0.948326	YDR347W	MRP1	YDR347W	0.114375	0.381647
YDR348C	YDR348C	YDR348C	0.45673	0.275916	YDR348C	YDR348C	YDR348C	-0.215037	0.078696	YDR348C	YDR348C	YDR348C	-0.0972581	0.329595	YDR348C	YDR348C	YDR348C	-0.252603	0.0039341
YDR349C	YPS7	YDR349C	-0.0132372	0.75481	YDR349C	YPS7	YDR349C	-0.19616	0.336508	YDR349C	YPS7	YDR349C	-0.211748	0.252844	YDR349C	YPS7	YDR349C	0.0597892	0.377677
YDR350C	ATP22	YDR350C	-0.0748541	0.459896	YDR350C	ATP22	YDR350C	-0.515976	0.00136112	YDR350C	ATP22	YDR350C	0.0363466	0.756498	YDR350C	ATP22	YDR350C	-0.0839749	0.183388
YDR351W	SBE2	YDR351W	-0.087553	0.0260713	YDR351W	SBE2	YDR351W	0.0707388	0.136342	YDR351W	SBE2	YDR351W	-0.169056	0.38072	YDR351W	SBE2	YDR351W	-0.0749579	0.0528478
YDR352W	YDR352W	YDR352W	-0.00440811	0.920595	YDR352W	YDR352W	YDR352W	0.0136756	0.795479	YDR352W	YDR352W	YDR352W	-0.229443	0.15255	YDR352W	YDR352W	YDR352W	-0.0249972	0.865806
YDR354W	TRP4	YDR354W	-0.148337	0.08372	YDR354W	TRP4	YDR354W	-0.1104	0.131933	YDR354W	TRP4	YDR354W	-0.188633	0.41998	YDR354W	TRP4	YDR354W	-0.0745798	0.0889517
YDR355C	YDR355C	YDR355C	NA	NA	YDR355C	YDR355C	YDR355C	NA	NA	YDR355C	YDR355C	YDR355C	NA	NA	YDR355C	YDR355C	YDR355C	NA	NA
YDR356W	SPC110	spc110-220	0.449966	0.04323	YDR356W	SPC110	spc110-220	-0.120256	0.6336	YDR356W	SPC110	spc110-220	-0.128914	0.119989	YDR356W	SPC110	spc110-220	-0.0861101	0.0781477
YDR356W	SPC110	spc110-221	-0.571056	0.00616381	YDR356W	SPC110	spc110-221	-0.0812994	0.417893	YDR356W	SPC110	spc110-221	NA	NA	YDR356W	SPC110	spc110-221	-0.0108582	0.936211
YDR356W	SPC110	YDR356W	-0.13328	0.111381	YDR356W	SPC110	YDR356W	-0.244935	0.483729	YDR356W	SPC110	YDR356W	-0.546374	0.0434792	YDR356W	SPC110	YDR356W	0.00233649	0.925181
YDR357C	YDR357C	YDR357C	-0.115822	0.42449	YDR357C	YDR357C	YDR357C	0.0298289	0.953657	YDR357C	YDR357C	YDR357C	0.0562778	0.690739	YDR357C	YDR357C	YDR357C	-0.113282	0.0250936
YDR358W	GGA1	YDR358W	0.335701	0.0289476	YDR358W	GGA1	YDR358W	0.167693	0.1544	YDR358W	GGA1	YDR358W	-0.0285723	0.857661	YDR358W	GGA1	YDR358W	-0.0957225	0.0741963
YDR359C	EAF1	YDR359C	-0.226987	0.0318389	YDR359C	EAF1	YDR359C	-0.394734	0.270217	YDR359C	EAF1	YDR359C	-0.237769	0.176069	YDR359C	EAF1	YDR359C	-0.00615642	0.841673
YDR360W	OPI7	YDR360W	0.155802	0.164896	YDR360W	OPI7	YDR360W	-0.0787493	0.311937	YDR360W	OPI7	YDR360W	0.389215	0.0868622	YDR360W	OPI7	YDR360W	0.216982	0.00115053
YDR361C	BCP1	bcp1-ts	0.11532	0.572568	YDR361C	BCP1	bcp1-ts	-0.0271912	0.785864	YDR361C	BCP1	bcp1-ts	-0.459949	0.189067	YDR361C	BCP1	bcp1-ts	-0.257204	0.0640758
YDR361C	BCP1	YDR361C	0.0441089	0.794352	YDR361C	BCP1	YDR361C	0.0472748	0.305802	YDR361C	BCP1	YDR361C	-0.00983311	0.935657	YDR361C	BCP1	YDR361C	0.0335173	0.375072
YDR362C	TFC6	tfc6-M1	-0.310623	0.0194504	YDR362C	TFC6	tfc6-M1	-0.190485	0.209995	YDR362C	TFC6	tfc6-M1	-0.081386	0.833983	YDR362C	TFC6	tfc6-M1	0.18428	0.0243338
YDR362C	TFC6	YDR362C	-0.312454	0.00595633	YDR362C	TFC6	YDR362C	0.318432	0.521437	YDR362C	TFC6	YDR362C	-0.0265244	0.726473	YDR362C	TFC6	YDR362C	0.071744	0.479318
YDR363W	ESC2	YDR363W	0.358432	0.363192	YDR363W	ESC2	YDR363W	0.303471	0.0370423	YDR363W	ESC2	YDR363W	0.0192989	0.905905	YDR363W	ESC2	YDR363W	0.146726	0.277826
YDR363W-A	SEM1	YDR363W-A	-0.370983	0.00324822	YDR363W-A	SEM1	YDR363W-A	0.557249	0.03761	YDR363W-A	SEM1	YDR363W-A	0.567876	0.0052819	YDR363W-A	SEM1	YDR363W-A	0.143315	0.00956564
YDR364C	CDC40	cdc40-ts	0.162679	0.0102533	YDR364C	CDC40	cdc40-ts	0.0260419	0.37391	YDR364C	CDC40	cdc40-ts	-0.00668278	0.294363	YDR364C	CDC40	cdc40-ts	-0.0431192	0.810821
YDR364C	CDC40	YDR364C	0.0436954	0.449523	YDR364C	CDC40	YDR364C	0.149785	0.416486	YDR364C	CDC40	YDR364C	0.0499513	0.0520176	YDR364C	CDC40	YDR364C	0.188359	0.686182
YDR367W	KEI1	YDR367W	-0.062801	0.187899	YDR367W	YDR367W	YDR367W	0.0137764	0.770518	YDR367W	YDR367W	YDR367W	-0.184376	0.607146	YDR367W	YDR367W	YDR367W	-0.040954	0.209483
YDR368W	YPR1	YDR368W	-0.373828	0.0353161	YDR368W	YPR1	YDR368W	-0.442793	0.0977682	YDR368W	YPR1	YDR368W	-0.243467	0.210672	YDR368W	YPR1	YDR368W	-0.0524435	0.927233
YDR369C	XRS2	YDR369C	0.0366611	0.24892	YDR369C	XRS2	YDR369C	0.0219952	0.893767	YDR369C	XRS2	YDR369C	-0.160605	0.0184306	YDR369C	XRS2	YDR369C	0.317395	0.168332
YDR370C	YDR370C	YDR370C	0.204111	0.324704	YDR370C	YDR370C	YDR370C	-0.000982	0.982023	YDR370C	YDR370C	YDR370C	-0.102803	0.302644	YDR370C	YDR370C	YDR370C	-0.0179903	0.456381
YDR371W	CTS2	YDR371W	-0.105893	0.275148	YDR371W	CTS2	YDR371W	0.117972	0.393624	YDR371W	CTS2	YDR371W	-0.134122	0.330202	YDR371W	CTS2	YDR371W	-0.0996103	0.0319769
YDR372C	VPS74	YDR372C	0.052666	0.55722	YDR372C	VPS74	YDR372C	-0.123906	0.3399	YDR372C	VPS74	YDR372C	0.0171343	0.924106	YDR372C	VPS74	YDR372C	-0.107356	0.160436
YDR373W	FRQ1	frq1-1	-0.157408	0.305759	YDR373W	FRQ1	frq1-1	-0.354476	0.0231454	YDR373W	FRQ1	frq1-1	0.0705999	0.479474	YDR373W	FRQ1	frq1-1	0.103414	0.104446
YDR373W	FRQ1	YDR373W	0.544228	0.00422192	YDR373W	FRQ1	YDR373W	0.0497484	0.420092	YDR373W	FRQ1	YDR373W	-0.126091	0.519657	YDR373W	FRQ1	YDR373W	-0.040995	0.238626
YDR374C	YDR374C	YDR374C	0.306249	0.345006	YDR374C	YDR374C	YDR374C	-0.270893	0.263441	YDR374C	YDR374C	YDR374C	-0.0692276	0.630249	YDR374C	YDR374C	YDR374C	-0.0312213	0.120496
YDR375C	BCS1	YDR375C	-0.0395889	0.7026	YDR375C	BCS1	YDR375C	0.418822	0.343701	YDR375C	BCS1	YDR375C	-0.0742879	0.522013	YDR375C	BCS1	YDR375C	-0.152473	0.00927867
YDR376W	ARH1	YDR376W	0.0413666	0.802126	YDR376W	ARH1	YDR376W	0.149759	0.297575	YDR376W	ARH1	YDR376W	0.119198	0.489192	YDR376W	ARH1	YDR376W	-0.0826816	0.0482585
YDR377W	ATP17	YDR377W	-0.0720638	0.745325	YDR377W	ATP17	YDR377W	-0.003918	0.958749	YDR377W	ATP17	YDR377W	-0.23596	0.204445	YDR377W	ATP17	YDR377W	-0.121998	0.00652682
YDR378C	LSM6	YDR378C	-0.0371678	0.597369	YDR378C	LSM6	YDR378C	0.32385	0.012087	YDR378C	LSM6	YDR378C	0.150333	0.12973	YDR378C	LSM6	YDR378C	0.147838	0.0571184
YDR379C-A	YDR379C-A	YDR379C-A	-0.00780133	0.876728	YDR379C-A	YDR379C-A	YDR379C-A	0.0314462	0.687227	YDR379C-A	YDR379C-A	YDR379C-A	-0.0725646	0.613624	YDR379C-A	YDR379C-A	YDR379C-A	0.0597151	0.313809
YDR379W	RGA2	YDR379W	0.286246	0.45179	YDR379W	RGA2	YDR379W	0.0247803	0.793912	YDR379W	RGA2	YDR379W	0.00154556	0.992964	YDR379W	RGA2	YDR379W	0.144623	0.0441987
YDR380W	ARO10	YDR380W	-0.0538941	0.434056	YDR380W	ARO10	YDR380W	-0.272155	0.00846088	YDR380W	ARO10	YDR380W	0.0538537	0.675874	YDR380W	ARO10	YDR380W	0.0938792	0.0348685
YDR381W	YRA1	YDR381W	-0.708613	0.0117968	YDR381W	YRA1	YDR381W	0.0674993	0.686906	YDR381W	YRA1	YDR381W	0.0746452	0.627747	YDR381W	YRA1	YDR381W	-0.236149	0.0551139
YDR382W	RPP2B	YDR382W	0.125181	0.141739	YDR382W	RPP2B	YDR382W	0.65995	0.0303754	YDR382W	RPP2B	YDR382W	0.114664	0.112879	YDR382W	RPP2B	YDR382W	0.460236	0.0932607
YDR383C	NKP1	YDR383C	0.119562	0.335489	YDR383C	NKP1	YDR383C	-0.259919	0.238453	YDR383C	NKP1	YDR383C	0.0369842	0.872076	YDR383C	NKP1	YDR383C	0.18938	0.137073
YDR384C	ATO3	YDR384C	0.121995	0.273741	YDR384C	ATO3	YDR384C	-0.467601	0.316744	YDR384C	ATO3	YDR384C	-0.0477764	0.827816	YDR384C	ATO3	YDR384C	0.0366086	0.297509
YDR385W	EFT2	YDR385W	0.434706	0.088382	YDR385W	EFT2	YDR385W	0.0220051	0.903578	YDR385W	EFT2	YDR385W	-0.0682593	0.736041	YDR385W	EFT2	YDR385W	0.041977	0.204457
YDR386W	MUS81	YDR386W	-0.0375539	0.80424	YDR386W	MUS81	YDR386W	-0.131741	0.699551	YDR386W	MUS81	YDR386W	-0.0580138	0.569993	YDR386W	MUS81	YDR386W	0.128044	0.273252
YDR387C	YDR387C	YDR387C	-0.0169312	0.819455	YDR387C	YDR387C	YDR387C	-0.425023	0.296235	YDR387C	YDR387C	YDR387C	-0.034509	0.839292	YDR387C	YDR387C	YDR387C	0.109442	0.0766532
YDR388W	RVS167	YDR388W	0.089177	0.0332108	YDR388W	RVS167	YDR388W	0.15737	0.340139	YDR388W	RVS167	YDR388W	0.220833	0.0804126	YDR388W	RVS167	YDR388W	-0.0341012	0.393327
YDR389W	SAC7	YDR389W	0.11373	0.158223	YDR389W	SAC7	YDR389W	0.173971	0.591997	YDR389W	SAC7	YDR389W	0.217086	0.0731803	YDR389W	SAC7	YDR389W	0.0746073	0.0224028
YDR390C	UBA2	YDR390C	0.176016	0.36345	YDR390C	UBA2	YDR390C	-0.373161	0.0213583	YDR390C	UBA2	YDR390C	-0.0270451	0.756827	YDR390C	UBA2	YDR390C	-0.0334044	0.135742
YDR391C	YDR391C	YDR391C	0.0201878	0.411426	YDR391C	YDR391C	YDR391C	-0.120398	0.810797	YDR391C	YDR391C	YDR391C	0.333135	0.205013	YDR391C	YDR391C	YDR391C	0.135023	0.0015925
YDR392W	SPT3	YDR392W	-0.0705739	0.680856	YDR392W	SPT3	YDR392W	0.0898464	0.486056	YDR392W	SPT3	YDR392W	0.0629326	0.813584	YDR392W	SPT3	YDR392W	0.0541711	0.729364
YDR393W	SHE9	YDR393W	-0.143077	0.178046	YDR393W	SHE9	YDR393W	0.0768813	0.676521	YDR393W	SHE9	YDR393W	0.10908	0.255431	YDR393W	SHE9	YDR393W	0.048061	0.634871
YDR394W	RPT3	rpt3-1	-0.288542	0.00265878	YDR394W	RPT3	rpt3-1	0.402466	0.290923	YDR394W	RPT3	rpt3-1	-0.142061	0.666866	YDR394W	RPT3	rpt3-1	-0.225011	0.00478111
YDR394W	RPT3	YDR394W	-0.139182	0.0163753	YDR394W	RPT3	YDR394W	-0.177318	0.151486	YDR394W	RPT3	YDR394W	0.0151844	0.919033	YDR394W	RPT3	YDR394W	0.0474094	0.235842
YDR395W	SXM1	YDR395W	-0.315807	0.0627106	YDR395W	SXM1	YDR395W	-0.191819	0.458649	YDR395W	SXM1	YDR395W	-0.361793	0.0463411	YDR395W	SXM1	YDR395W	-0.129061	0.18502
YDR397C	NCB2	YDR397C	-0.0649171	0.196495	YDR397C	NCB2	YDR397C	-0.0686496	0.195674	YDR397C	NCB2	YDR397C	0.0733964	0.303002	YDR397C	NCB2	YDR397C	-0.0395452	0.205046
YDR398W	UTP5	YDR398W	-0.0263234	0.249444	YDR398W	UTP5	YDR398W	-0.109597	0.0910337	YDR398W	UTP5	YDR398W	0.02342	0.816231	YDR398W	UTP5	YDR398W	-0.0394282	0.262848
YDR399W	HPT1	YDR399W	0.179021	0.177457	YDR399W	HPT1	YDR399W	0.120047	0.425837	YDR399W	HPT1	YDR399W	0.109775	0.431865	YDR399W	HPT1	YDR399W	0.0914588	0.0050104
YDR400W	URH1	YDR400W	0.0740651	0.495456	YDR400W	URH1	YDR400W	-0.0169497	0.768329	YDR400W	URH1	YDR400W	-0.50665	0.0216785	YDR400W	URH1	YDR400W	0.0417325	0.032448
YDR401W	YDR401W	YDR401W	0.0338699	0.830878	YDR401W	YDR401W	YDR401W	-0.177879	0.0258156	YDR401W	YDR401W	YDR401W	-0.351795	0.314152	YDR401W	YDR401W	YDR401W	-0.00304712	0.932135
YDR402C	DIT2	YDR402C	0.502266	0.0778418	YDR402C	DIT2	YDR402C	-0.0848562	0.551187	YDR402C	DIT2	YDR402C	0.097984	0.650214	YDR402C	DIT2	YDR402C	0.00259551	0.895314
YDR403W	DIT1	YDR403W	-0.181203	0.0396863	YDR403W	DIT1	YDR403W	-0.295843	0.290785	YDR403W	DIT1	YDR403W	-0.0437164	0.83415	YDR403W	DIT1	YDR403W	-0.0239909	0.641066
YDR404C	RPB7	YDR404C	0.272952	0.0218592	YDR404C	RPB7	YDR404C	0.955889	0.0179011	YDR404C	RPB7	YDR404C	0.611628	0.0026115	YDR404C	RPB7	YDR404C	0.265865	0.000670439
YDR405W	MRP20	YDR405W	-0.0547556	0.490989	YDR405W	MRP20	YDR405W	0.148103	0.417188	YDR405W	MRP20	YDR405W	0.0447324	0.764926	YDR405W	MRP20	YDR405W	-0.136331	0.0243625
YDR406W	PDR15	YDR406W	0.265805	0.144444	YDR406W	PDR15	YDR406W	-0.0374657	0.732754	YDR406W	PDR15	YDR406W	0.168846	0.463682	YDR406W	PDR15	YDR406W	-0.0208619	0.585638
YDR407C	TRS120	YDR407C	-0.263577	0.00551316	YDR407C	TRS120	YDR407C	-0.0888406	0.159058	YDR407C	TRS120	YDR407C	0.262801	0.321558	YDR407C	TRS120	YDR407C	0.0912049	0.236875
YDR408C	ADE8	YDR408C	0.0124933	0.726718	YDR408C	ADE8	YDR408C	-0.274888	0.134026	YDR408C	ADE8	YDR408C	-0.15343	0.0299979	YDR408C	ADE8	YDR408C	0.246953	0.303586
YDR409W	SIZ1	YDR409W	-0.098715	0.302554	YDR409W	SIZ1	YDR409W	0.0793317	0.473967	YDR409W	SIZ1	YDR409W	-0.160014	0.180446	YDR409W	SIZ1	YDR409W	-0.113116	0.030569
YDR410C	STE14	YDR410C	NA	NA	YDR410C	STE14	YDR410C	0.626234	0.212591	YDR410C	STE14	YDR410C	0.0491841	0.373907	YDR410C	STE14	YDR410C	NA	NA
YDR411C	DFM1	YDR411C	-0.236081	0.0012354	YDR411C	DFM1	YDR411C	-0.145498	0.52	YDR411C	DFM1	YDR411C	0.0483603	0.769211	YDR411C	DFM1	YDR411C	0.123192	0.00636401
YDR412W	RRP17	YDR412W	0.0324526	0.541157	YDR412W	RRP17	YDR412W	-0.00184511	0.953391	YDR412W	RRP17	YDR412W	0.0329291	0.849275	YDR412W	RRP17	YDR412W	0.0228477	0.427649
YDR414C	ERD1	YDR414C	0.0511454	0.106133	YDR414C	ERD1	YDR414C	-0.0931947	0.165444	YDR414C	ERD1	YDR414C	-0.0146816	0.926028	YDR414C	ERD1	YDR414C	0.0300429	0.192942
YDR415C	YDR415C	YDR415C	0.183006	0.321704	YDR415C	YDR415C	YDR415C	0.139379	0.368958	YDR415C	YDR415C	YDR415C	0.0105867	0.958224	YDR415C	YDR415C	YDR415C	0.061665	0.236207
YDR417C	YDR417C	YDR417C	-0.0412061	0.683885	YDR417C	YDR417C	YDR417C	-0.0810395	0.5133	YDR417C	YDR417C	YDR417C	-0.0192771	0.87757	YDR417C	YDR417C	YDR417C	-0.05454	0.313232
YDR418W	RPL12B	YDR418W	-0.254994	0.388725	YDR418W	RPL12B	YDR418W	0.126166	0.4661	YDR418W	RPL12B	YDR418W	0.48466	0.26541	YDR418W	RPL12B	YDR418W	-0.280084	0.18019
YDR419W	RAD30	YDR419W	0.054243	0.429273	YDR419W	RAD30	YDR419W	-0.154137	0.253266	YDR419W	RAD30	YDR419W	-0.0776876	0.757721	YDR419W	RAD30	YDR419W	0.0331727	0.276132
YDR420W	HKR1	YDR420W	-0.179716	0.0314671	YDR420W	HKR1	YDR420W	-0.18002	0.558201	YDR420W	HKR1	YDR420W	-0.097272	0.660302	YDR420W	HKR1	YDR420W	0.0949621	0.0187537
YDR421W	ARO80	YDR421W	-0.545521	0.110149	YDR421W	ARO80	YDR421W	-0.247553	0.550347	YDR421W	ARO80	YDR421W	-0.348002	0.387835	YDR421W	ARO80	YDR421W	-0.0301864	0.821919
YDR422C	SIP1	YDR422C	0.113001	0.482189	YDR422C	SIP1	YDR422C	-0.4266	0.0903233	YDR422C	SIP1	YDR422C	-0.194226	0.21981	YDR422C	SIP1	YDR422C	0.0649509	0.526654
YDR423C	CAD1	YDR423C	0.129729	0.345297	YDR423C	CAD1	YDR423C	-0.155635	0.4518	YDR423C	CAD1	YDR423C	0.0687804	0.555279	YDR423C	CAD1	YDR423C	0.0060784	0.845477
YDR424C	DYN2	YDR424C	-0.0187379	0.343431	YDR424C	DYN2	YDR424C	-0.056965	0.766887	YDR424C	DYN2	YDR424C	-0.210193	0.659495	YDR424C	DYN2	YDR424C	0.0219531	0.703856
YDR425W	SNX41	YDR425W	-0.0445941	0.639055	YDR425W	SNX41	YDR425W	-0.00670111	0.938435	YDR425W	SNX41	YDR425W	0.109777	0.467224	YDR425W	SNX41	YDR425W	-0.0269027	0.351151
YDR426C	YDR426C	YDR426C	-0.178274	0.0349104	YDR426C	YDR426C	YDR426C	0.224655	0.0499351	YDR426C	YDR426C	YDR426C	-0.0369324	0.824679	YDR426C	YDR426C	YDR426C	-0.0296832	0.388243
YDR428C	BNA7	YDR428C	0.216573	0.254132	YDR428C	BNA7	YDR428C	-0.0185942	0.718329	YDR428C	BNA7	YDR428C	-0.0335591	0.624126	YDR428C	BNA7	YDR428C	-0.0786714	0.115038
YDR429C	TIF35	YDR429C	NA	NA	YDR429C	TIF35	YDR429C	-0.0178473	0.819837	YDR429C	TIF35	YDR429C	0.00647811	0.400455	YDR429C	TIF35	YDR429C	-0.106497	0.0197275
YDR430C	CYM1	YDR430C	0.192386	0.104648	YDR430C	CYM1	YDR430C	0.0457111	0.39408	YDR430C	CYM1	YDR430C	0.183149	0.309934	YDR430C	CYM1	YDR430C	0.0211537	0.413119
YDR431W	YDR431W	YDR431W	0.0640552	0.531086	YDR431W	YDR431W	YDR431W	-0.303322	0.432877	YDR431W	YDR431W	YDR431W	0.324025	0.126136	YDR431W	YDR431W	YDR431W	0.202927	0.00330056
YDR432W	NPL3	YDR432W	-0.046295	0.126453	YDR432W	NPL3	YDR432W	0.584849	0.170947	YDR432W	NPL3	YDR432W	0.0611021	0.664789	YDR432W	NPL3	YDR432W	-0.0134525	0.512989
YDR433W	YDR433W	YDR433W	-0.0238808	0.716737	YDR433W	YDR433W	YDR433W	0.00989789	0.964945	YDR433W	YDR433W	YDR433W	-0.0741284	0.699344	YDR433W	YDR433W	YDR433W	0.0436761	0.565302
YDR434W	GPI17	YDR434W	-0.0358032	0.438399	YDR434W	GPI17	YDR434W	0.0719062	0.518534	YDR434W	GPI17	YDR434W	0.356034	0.0596034	YDR434W	GPI17	YDR434W	-0.0110535	0.864753
YDR435C	PPM1	YDR435C	0.200777	0.34696	YDR435C	PPM1	YDR435C	0.185727	0.331583	YDR435C	PPM1	YDR435C	0.22017	0.0468052	YDR435C	PPM1	YDR435C	0.0151046	0.715452
YDR436W	PPZ2	YDR436W	0.484384	0.0233469	YDR436W	PPZ2	YDR436W	0.0892738	0.684501	YDR436W	PPZ2	YDR436W	-0.109689	0.311904	YDR436W	PPZ2	YDR436W	0.00833011	0.892128
YDR437W	GPI19	gpi19-2	0.372758	0.00624572	YDR437W	GPI19	gpi19-2	0.431298	0.0172631	YDR437W	GPI19	gpi19-2	0.0329582	0.785481	YDR437W	GPI19	gpi19-2	0.120653	0.0175867
YDR437W	GPI19	gpi19-2-XH	-0.394864	0.00214887	YDR437W	GPI19	gpi19-2-XH	0.623251	0.103598	YDR437W	GPI19	gpi19-2-XH	0.0166366	0.959957	YDR437W	GPI19	gpi19-2-XH	0.23525	0.00269299
YDR437W	GPI19	YDR437W	0.207158	0.128742	YDR437W	GPI19	YDR437W	-0.0200757	0.877169	YDR437W	GPI19	YDR437W	-0.242718	0.0961394	YDR437W	GPI19	YDR437W	-0.0207598	0.472497
YDR438W	THI74	YDR438W	-0.0387468	0.545265	YDR438W	THI74	YDR438W	0.0476437	0.761642	YDR438W	THI74	YDR438W	-0.0968672	0.247529	YDR438W	THI74	YDR438W	0.0948976	0.0232776
YDR439W	LRS4	YDR439W	0.0411559	0.703093	YDR439W	LRS4	YDR439W	-0.116849	0.434054	YDR439W	LRS4	YDR439W	0.0999877	0.52084	YDR439W	LRS4	YDR439W	0.0180914	0.564904
YDR440W	DOT1	YDR440W	-0.102087	0.440251	YDR440W	DOT1	YDR440W	-0.24974	0.0390557	YDR440W	DOT1	YDR440W	NA	NA	YDR440W	DOT1	YDR440W	-0.196727	0.0109214
YDR441C	APT2	YDR441C	0.20572	0.316241	YDR441C	APT2	YDR441C	0.196428	0.374068	YDR441C	APT2	YDR441C	0.0941446	0.312833	YDR441C	APT2	YDR441C	0.244224	0.00992526
YDR442W	YDR442W	YDR442W	0.352672	0.0170338	YDR442W	YDR442W	YDR442W	-0.609259	0.0010253	YDR442W	YDR442W	YDR442W	-0.231805	0.0275569	YDR442W	YDR442W	YDR442W	0.0961433	0.0820338
YDR443C	SSN2	YDR443C	0.064236	0.818591	YDR443C	SSN2	YDR443C	-0.537139	0.00736131	YDR443C	SSN2	YDR443C	-0.193044	0.0238299	YDR443C	SSN2	YDR443C	-0.0130744	0.920322
YDR444W	YDR444W	YDR444W	-0.0151477	0.889761	YDR444W	YDR444W	YDR444W	0.0617629	0.188263	YDR444W	YDR444W	YDR444W	-0.00935574	0.958572	YDR444W	YDR444W	YDR444W	-0.0312306	0.175279
YDR445C	YDR445C	YDR445C	0.1492	0.00954993	YDR445C	YDR445C	YDR445C	-0.0281731	0.847323	YDR445C	YDR445C	YDR445C	0.194386	0.241568	YDR445C	YDR445C	YDR445C	0.061632	0.0816198
YDR446W	ECM11	YDR446W	0.131741	0.29537	YDR446W	ECM11	YDR446W	-0.199965	0.485123	YDR446W	ECM11	YDR446W	0.44838	0.0385269	YDR446W	ECM11	YDR446W	0.167845	0.127677
YDR447C	RPS17B	YDR447C	0.0557257	0.251154	YDR447C	RPS17B	YDR447C	0.186825	0.741147	YDR447C	RPS17B	YDR447C	0.571535	0.0307431	YDR447C	RPS17B	YDR447C	0.215492	0.0020762
YDR448W	ADA2	YDR448W	0.0595187	0.121606	YDR448W	ADA2	YDR448W	0.0316834	0.898138	YDR448W	ADA2	YDR448W	-0.133499	0.0307152	YDR448W	ADA2	YDR448W	-0.0448414	0.893722
YDR450W	RPS18A	YDR450W	0.264016	0.0160772	YDR450W	RPS18A	YDR450W	0.452216	0.149305	YDR450W	RPS18A	YDR450W	0.165969	0.1558	YDR450W	RPS18A	YDR450W	0.129457	0.0838049
YDR451C	YHP1	YDR451C	0.0319039	0.808974	YDR451C	YHP1	YDR451C	0.266586	0.415637	YDR451C	YHP1	YDR451C	-0.224467	0.280093	YDR451C	YHP1	YDR451C	-0.0378351	0.125
YDR452W	PPN1	YDR452W	0.176445	0.00959078	YDR452W	PPN1	YDR452W	-0.0297907	0.931958	YDR452W	PPN1	YDR452W	0.0498389	0.579665	YDR452W	PPN1	YDR452W	0.054404	0.236004
YDR453C	TSA2	YDR453C	-0.0518774	0.337911	YDR453C	TSA2	YDR453C	-0.0340174	0.835235	YDR453C	TSA2	YDR453C	0.217656	0.344069	YDR453C	TSA2	YDR453C	0.0657351	0.0511941
YDR454C	GUK1	YDR454C	-0.115585	0.164673	YDR454C	GUK1	YDR454C	-0.070631	0.754091	YDR454C	GUK1	YDR454C	-0.0848037	0.572764	YDR454C	GUK1	YDR454C	-0.0682996	0.00232932
YDR455C	YDR455C	YDR455C	0.301472	0.00125078	YDR455C	YDR455C	YDR455C	0.23039	0.108149	YDR455C	YDR455C	YDR455C	-0.0458537	0.735727	YDR455C	YDR455C	YDR455C	-0.0758397	0.131428
YDR456W	NHX1	YDR456W	0.0717011	0.189179	YDR456W	NHX1	YDR456W	0.11755	0.404045	YDR456W	NHX1	YDR456W	0.0647712	0.530015	YDR456W	NHX1	YDR456W	-0.0166187	0.58748
YDR457W	TOM1	YDR457W	0.139065	0.0246872	YDR457W	TOM1	YDR457W	0.12967	0.174832	YDR457W	TOM1	YDR457W	0.470025	0.0200519	YDR457W	TOM1	YDR457W	0.20894	0.00399285
YDR458C	HEH2	YDR458C	0.0770501	0.332029	YDR458C	HEH2	YDR458C	0.0164913	0.941899	YDR458C	HEH2	YDR458C	0.116841	0.193608	YDR458C	HEH2	YDR458C	0.226076	0.0528654
YDR459C	PFA5	YDR459C	0.0726002	0.044758	YDR459C	PFA5	YDR459C	-0.244072	0.433485	YDR459C	PFA5	YDR459C	0.0820243	0.28459	YDR459C	PFA5	YDR459C	0.0509219	0.162757
YDR460W	TFB3	tfb3-ts	-0.0121859	0.937888	YDR460W	TFB3	tfb3-ts	0.208561	0.436996	YDR460W	TFB3	tfb3-ts	-0.0501989	0.814665	YDR460W	TFB3	tfb3-ts	0.157825	0.115845
YDR460W	TFB3	YDR460W	-0.154301	0.204087	YDR460W	TFB3	YDR460W	-0.120756	0.804666	YDR460W	TFB3	YDR460W	0.0474428	0.757869	YDR460W	TFB3	YDR460W	-0.0241734	0.401056
YDR461W	MFA1	YDR461W	-0.00103	0.373902	YDR461W	MFA1	YDR461W	NA	NA	YDR461W	MFA1	YDR461W	0.0904226	0.538124	YDR461W	MFA1	YDR461W	NA	NA
YDR462W	MRPL28	YDR462W	NA	NA	YDR462W	MRPL28	YDR462W	-0.172306	0.213055	YDR462W	MRPL28	YDR462W	NA	NA	YDR462W	MRPL28	YDR462W	NA	NA
YDR463W	STP1	YDR463W	-0.788259	7.01084e-06	YDR463W	STP1	YDR463W	-0.53697	0.0164376	YDR463W	STP1	YDR463W	-0.574401	0.000447759	YDR463W	STP1	YDR463W	-0.308075	0.00721699
YDR464W	SPP41	YDR464W	-0.0374234	0.856612	YDR464W	SPP41	YDR464W	0.0864697	0.312918	YDR464W	SPP41	YDR464W	-0.0400168	0.758785	YDR464W	SPP41	YDR464W	-0.0429566	0.255046
YDR465C	RMT2	YDR465C	0.425971	0.0467894	YDR465C	RMT2	YDR465C	-0.40634	0.388236	YDR465C	RMT2	YDR465C	0.245121	0.225663	YDR465C	RMT2	YDR465C	0.0425083	0.935557
YDR466W	PKH3	YDR466W	0.0467859	0.645452	YDR466W	PKH3	YDR466W	-0.116288	0.520094	YDR466W	PKH3	YDR466W	-0.0552829	0.678816	YDR466W	PKH3	YDR466W	0.0297121	0.214932
YDR467C	YDR467C	YDR467C	-0.0495802	0.584212	YDR467C	YDR467C	YDR467C	-0.141811	0.609382	YDR467C	YDR467C	YDR467C	-0.050355	0.758739	YDR467C	YDR467C	YDR467C	0.0190868	0.324704
YDR468C	TLG1	YDR468C	0.264593	0.0205703	YDR468C	TLG1	YDR468C	0.255481	0.00967768	YDR468C	TLG1	YDR468C	-0.0154811	0.93113	YDR468C	TLG1	YDR468C	-0.0436612	0.238817
YDR469W	SDC1	YDR469W	-0.201282	0.115548	YDR469W	SDC1	YDR469W	-0.426036	0.0429924	YDR469W	SDC1	YDR469W	-0.385328	0.01326	YDR469W	SDC1	YDR469W	0.00961914	0.890551
YDR470C	UGO1	YDR470C	0.0500884	0.142786	YDR470C	UGO1	YDR470C	0.0663469	0.412826	YDR470C	UGO1	YDR470C	-0.0337173	0.439756	YDR470C	UGO1	YDR470C	-0.180161	0.0334867
YDR471W	RPL27B	YDR471W	0.0214392	0.654531	YDR471W	RPL27B	YDR471W	0.104374	0.495371	YDR471W	RPL27B	YDR471W	0.713377	0.0152622	YDR471W	RPL27B	YDR471W	0.13629	0.0545147
YDR472W	TRS31	YDR472W	0.167451	0.216798	YDR472W	TRS31	YDR472W	-0.296677	0.440683	YDR472W	TRS31	YDR472W	-0.0192146	0.955688	YDR472W	TRS31	YDR472W	0.00541108	0.850303
YDR473C	PRP3	prp3-1	0.604788	0.00114113	YDR473C	PRP3	prp3-1	0.459753	0.475379	YDR473C	PRP3	prp3-1	0.00155833	0.923659	YDR473C	PRP3	prp3-1	0.0927198	0.206671
YDR473C	PRP3	YDR473C	-0.0935179	0.0762552	YDR473C	PRP3	YDR473C	0.351691	0.135205	YDR473C	PRP3	YDR473C	0.0532373	0.786413	YDR473C	PRP3	YDR473C	0.136349	0.360939
YDR474C	YDR474C	YDR474C	-0.0682783	0.199188	YDR474C	YDR474C	YDR474C	-0.0795519	0.753929	YDR474C	YDR474C	YDR474C	0.0603873	0.82277	YDR474C	YDR474C	YDR474C	0.0125351	0.684409
YDR475C	JIP4	YDR475C	-0.0604168	0.411878	YDR475C	JIP4	YDR475C	0.0945588	0.193309	YDR475C	JIP4	YDR475C	0.114668	0.110869	YDR475C	JIP4	YDR475C	0.0135697	0.614369
YDR476C	YDR476C	YDR476C	0.152759	0.281926	YDR476C	YDR476C	YDR476C	-0.0114598	0.95785	YDR476C	YDR476C	YDR476C	0.01104	0.903887	YDR476C	YDR476C	YDR476C	0.0239872	0.295662
YDR477W	SNF1	YDR477W	-0.003827	0.923682	YDR477W	SNF1	YDR477W	-0.0872246	0.391888	YDR477W	SNF1	YDR477W	-0.0503881	0.593656	YDR477W	SNF1	YDR477W	-0.0721674	0.278798
YDR478W	SNM1	snm1-172	-0.322904	0.0273534	YDR478W	SNM1	snm1-172	0.201299	0.0815742	YDR478W	SNM1	snm1-172	0.088243	0.790038	YDR478W	SNM1	snm1-172	-0.336541	0.598438
YDR478W	SNM1	YDR478W	-0.217237	0.356496	YDR478W	SNM1	YDR478W	0.0844383	0.619694	YDR478W	SNM1	YDR478W	0.127017	0.646379	YDR478W	SNM1	YDR478W	0.00693532	0.899303
YDR479C	PEX29	YDR479C	0.23705	0.00561294	YDR479C	PEX29	YDR479C	-0.415482	0.32794	YDR479C	PEX29	YDR479C	0.272367	0.018911	YDR479C	PEX29	YDR479C	0.0898765	0.0281417
YDR480W	DIG2	YDR480W	0.103663	0.538841	YDR480W	DIG2	YDR480W	-0.43057	0.203485	YDR480W	DIG2	YDR480W	0.00560667	0.953057	YDR480W	DIG2	YDR480W	-0.0143407	0.517474
YDR481C	PHO8	YDR481C	-0.21369	0.00783706	YDR481C	PHO8	YDR481C	-0.172133	0.673679	YDR481C	PHO8	YDR481C	0.026056	0.755715	YDR481C	PHO8	YDR481C	-0.0234439	0.649665
YDR482C	CWC21	YDR482C	-0.00848978	0.894323	YDR482C	CWC21	YDR482C	-0.343224	0.4497	YDR482C	CWC21	YDR482C	-0.14767	0.354337	YDR482C	CWC21	YDR482C	0.0244607	0.281723
YDR483W	KRE2	YDR483W	0.0412699	0.32873	YDR483W	KRE2	YDR483W	-0.129408	0.155116	YDR483W	KRE2	YDR483W	0.083318	0.520035	YDR483W	KRE2	YDR483W	0.0200407	0.545249
YDR484W	VPS52	YDR484W	-0.117502	0.0705861	YDR484W	VPS52	YDR484W	-0.241995	0.3226	YDR484W	VPS52	YDR484W	0.124498	0.206844	YDR484W	VPS52	YDR484W	-0.492005	0.0420248
YDR485C	VPS72	YDR485C	0.316575	0.221467	YDR485C	VPS72	YDR485C	-0.33935	0.626422	YDR485C	VPS72	YDR485C	-0.577796	0.00144735	YDR485C	VPS72	YDR485C	-0.5112	0.0351521
YDR486C	VPS60	YDR486C	-0.063045	0.391614	YDR486C	VPS60	YDR486C	-0.0669319	0.663393	YDR486C	VPS60	YDR486C	0.048599	0.715972	YDR486C	VPS60	YDR486C	-0.289787	0.0191227
YDR487C	RIB3	YDR487C	0.0634544	0.775457	YDR487C	RIB3	YDR487C	-0.0110839	0.741692	YDR487C	RIB3	YDR487C	-0.198673	0.0694599	YDR487C	RIB3	YDR487C	0.0293152	0.745847
YDR488C	PAC11	YDR488C	0.197351	0.0480789	YDR488C	PAC11	YDR488C	-0.105143	0.642648	YDR488C	PAC11	YDR488C	-0.00570533	0.971964	YDR488C	PAC11	YDR488C	-0.0558323	0.012088
YDR490C	PKH1	YDR490C	-0.202718	0.18181	YDR490C	PKH1	YDR490C	-0.372852	0.106973	YDR490C	PKH1	YDR490C	-0.414736	0.0144581	YDR490C	PKH1	YDR490C	-0.24726	0.0279202
YDR491C	YDR491C	YDR491C	-0.066832	0.436153	YDR491C	YDR491C	YDR491C	-0.289034	0.1422	YDR491C	YDR491C	YDR491C	-0.0979491	0.0652078	YDR491C	YDR491C	YDR491C	0.0770378	0.0155839
YDR492W	IZH1	YDR492W	0.0494196	0.543681	YDR492W	IZH1	YDR492W	-0.293387	0.0666534	YDR492W	IZH1	YDR492W	-0.0199381	0.654216	YDR492W	IZH1	YDR492W	0.00622488	0.699854
YDR493W	AIM8	YDR493W	0.154197	0.0427952	YDR493W	AIM8	YDR493W	-0.0232279	0.479	YDR493W	AIM8	YDR493W	-0.00498322	0.947444	YDR493W	AIM8	YDR493W	0.0337234	0.128842
YDR494W	RSM28	YDR494W	0.378475	0.0064407	YDR494W	RSM28	YDR494W	-0.0603123	0.929577	YDR494W	RSM28	YDR494W	-0.0271538	0.702169	YDR494W	RSM28	YDR494W	0.0289977	0.449213
YDR495C	VPS3	YDR495C	-0.152879	0.358563	YDR495C	VPS3	YDR495C	-0.0208292	0.941744	YDR495C	VPS3	YDR495C	-0.0933763	0.041058	YDR495C	VPS3	YDR495C	-0.12741	0.423784
YDR496C	PUF6	YDR496C	-0.0143181	0.808463	YDR496C	PUF6	YDR496C	0.316283	0.482131	YDR496C	PUF6	YDR496C	0.71054	0.00621597	YDR496C	PUF6	YDR496C	0.0318641	0.809344
YDR497C	ITR1	YDR497C	0.129672	0.297481	YDR497C	ITR1	YDR497C	-0.070402	0.863451	YDR497C	ITR1	YDR497C	0.300857	0.218616	YDR497C	ITR1	YDR497C	0.0354088	0.568273
YDR498C	SEC20	sec20-1	-0.006728	0.373901	YDR498C	SEC20	sec20-1	0.000879444	0.373919	YDR498C	SEC20	sec20-1	0.0159364	0.501002	YDR498C	SEC20	sec20-1	-0.0237833	0.97463
YDR498C	SEC20	YDR498C	-0.293464	0.386922	YDR498C	SEC20	YDR498C	0.0589389	0.752101	YDR498C	SEC20	YDR498C	0.307795	0.0924441	YDR498C	SEC20	YDR498C	0.0281647	0.504799
YDR499W	LCD1	YDR499W	0.228628	0.565942	YDR499W	LCD1	YDR499W	0.250469	0.038961	YDR499W	LCD1	YDR499W	0.0927912	0.430254	YDR499W	LCD1	YDR499W	0.149473	0.347858
YDR500C	RPL37B	YDR500C	0.111927	0.489148	YDR500C	RPL37B	YDR500C	0.0402089	0.797611	YDR500C	RPL37B	YDR500C	0.00122004	0.993613	YDR500C	RPL37B	YDR500C	0.0923366	0.496229
YDR501W	PLM2	YDR501W	-0.0971357	0.22735	YDR501W	PLM2	YDR501W	-0.374396	0.0491744	YDR501W	PLM2	YDR501W	-0.364006	0.0209084	YDR501W	PLM2	YDR501W	0.11084	0.850407
YDR502C	SAM2	YDR502C	-0.0836627	0.181292	YDR502C	SAM2	YDR502C	-0.154003	0.0253487	YDR502C	SAM2	YDR502C	-0.0141398	0.900776	YDR502C	SAM2	YDR502C	0.157259	0.0185333
YDR503C	LPP1	YDR503C	0.116796	0.324286	YDR503C	LPP1	YDR503C	-0.0765321	0.665852	YDR503C	LPP1	YDR503C	0.0451081	0.818296	YDR503C	LPP1	YDR503C	-0.114914	0.358211
YDR504C	SPG3	YDR504C	-0.178303	0.21168	YDR504C	SPG3	YDR504C	0.0357639	0.718518	YDR504C	SPG3	YDR504C	-0.236341	0.0484478	YDR504C	SPG3	YDR504C	-0.0647721	0.286162
YDR505C	PSP1	YDR505C	-0.136224	0.0981485	YDR505C	PSP1	YDR505C	0.0566919	0.742463	YDR505C	PSP1	YDR505C	-0.00543278	0.96143	YDR505C	PSP1	YDR505C	0.000822284	0.985781
YDR506C	YDR506C	YDR506C	0.0646592	0.233404	YDR506C	YDR506C	YDR506C	0.0390828	0.690673	YDR506C	YDR506C	YDR506C	-0.00799042	0.948981	YDR506C	YDR506C	YDR506C	0.00724671	0.725091
YDR507C	GIN4	YDR507C	0.355919	0.216098	YDR507C	GIN4	YDR507C	-0.0455474	0.763658	YDR507C	GIN4	YDR507C	0.139015	0.0271542	YDR507C	GIN4	YDR507C	0.0351812	0.38662
YDR508C	GNP1	YDR508C	-0.0330794	0.752934	YDR508C	GNP1	YDR508C	-0.471068	0.138815	YDR508C	GNP1	YDR508C	-0.0189504	0.846227	YDR508C	GNP1	YDR508C	-0.0597746	0.0335623
YDR509W	YDR509W	YDR509W	-0.101771	0.13481	YDR509W	YDR509W	YDR509W	-0.508783	0.185748	YDR509W	YDR509W	YDR509W	0.077111	0.299347	YDR509W	YDR509W	YDR509W	-0.0490059	0.559344
YDR510W	SMT3	smt3-331	0.363622	0.0113838	YDR510W	SMT3	smt3-331	0.0808803	0.759252	YDR510W	SMT3	smt3-331	0.002104	0.902934	YDR510W	SMT3	smt3-331	-0.0436279	0.522017
YDR510W	SMT3	YDR510W	-0.0190581	0.693203	YDR510W	SMT3	YDR510W	0.0128592	0.909413	YDR510W	SMT3	YDR510W	-0.110509	0.419238	YDR510W	SMT3	YDR510W	0.096066	0.283484
YDR511W	ACN9	YDR511W	-0.234528	0.140213	YDR511W	ACN9	YDR511W	-0.444586	0.139563	YDR511W	ACN9	YDR511W	-0.0930911	0.486059	YDR511W	ACN9	YDR511W	-0.129454	0.00262986
YDR512C	EMI1	YDR512C	0.0431748	0.615887	YDR512C	EMI1	YDR512C	0.00367644	0.98806	YDR512C	EMI1	YDR512C	0.0661941	0.625922	YDR512C	EMI1	YDR512C	-0.0794548	0.119396
YDR513W	GRX2	YDR513W	-0.0248307	0.793549	YDR513W	GRX2	YDR513W	0.182676	0.641196	YDR513W	GRX2	YDR513W	0.127821	0.652412	YDR513W	GRX2	YDR513W	0.0418106	0.473285
YDR514C	YDR514C	YDR514C	0.393574	0.0148343	YDR514C	YDR514C	YDR514C	0.111471	0.542155	YDR514C	YDR514C	YDR514C	0.615115	0.0015345	YDR514C	YDR514C	YDR514C	-0.0332775	0.946155
YDR515W	SLF1	YDR515W	0.113953	0.170347	YDR515W	SLF1	YDR515W	0.0677474	0.38175	YDR515W	SLF1	YDR515W	-0.0643836	0.54609	YDR515W	SLF1	YDR515W	0.0986957	0.0241555
YDR516C	EMI2	YDR516C	-0.119984	0.0325157	YDR516C	EMI2	YDR516C	-0.114651	0.335877	YDR516C	EMI2	YDR516C	0.139604	0.19473	YDR516C	EMI2	YDR516C	0.00293566	0.960228
YDR517W	GRH1	YDR517W	-0.130359	0.185879	YDR517W	GRH1	YDR517W	-0.213214	0.168601	YDR517W	GRH1	YDR517W	-0.0156226	0.879462	YDR517W	GRH1	YDR517W	-0.0197498	0.357265
YDR518W	EUG1	YDR518W	-0.0642974	0.0859397	YDR518W	EUG1	YDR518W	-0.0665249	0.660918	YDR518W	EUG1	YDR518W	0.0544868	0.426457	YDR518W	EUG1	YDR518W	-0.0342984	0.308372
YDR519W	FPR2	YDR519W	0.0355312	0.705975	YDR519W	FPR2	YDR519W	-0.0385088	0.782399	YDR519W	FPR2	YDR519W	0.0599916	0.687962	YDR519W	FPR2	YDR519W	0.0414288	0.268983
YDR520C	URC2	YDR520C	-0.027912	0.524465	YDR520C	URC2	YDR520C	-0.0237043	0.86485	YDR520C	URC2	YDR520C	-0.062213	0.526347	YDR520C	URC2	YDR520C	0.0235012	0.461657
YDR521W	YDR521W	YDR521W	0.0427035	0.50198	YDR521W	YDR521W	YDR521W	0.104565	0.205207	YDR521W	YDR521W	YDR521W	0.0153892	0.88144	YDR521W	YDR521W	YDR521W	0.00399206	0.971292
YDR522C	SPS2	YDR522C	-0.165657	0.0376313	YDR522C	SPS2	YDR522C	-0.05139	0.713123	YDR522C	SPS2	YDR522C	0.0172172	0.907119	YDR522C	SPS2	YDR522C	0.0964546	0.0234299
YDR523C	SPS1	YDR523C	0.0749812	0.0747955	YDR523C	SPS1	YDR523C	-0.04514	0.603676	YDR523C	SPS1	YDR523C	-0.0765043	0.493206	YDR523C	SPS1	YDR523C	-0.0186159	0.436345
YDR524C	AGE1	YDR524C	0.188299	0.191872	YDR524C	AGE1	YDR524C	-0.0626382	0.712984	YDR524C	AGE1	YDR524C	0.0277511	0.778556	YDR524C	AGE1	YDR524C	0.000581419	0.989423
YDR524C-B	YDR524C-B	YDR524C-B	0.257009	0.0156305	YDR524C-B	YDR524C-B	YDR524C-B	0.293948	0.535796	YDR524C-B	YDR524C-B	YDR524C-B	-0.203535	0.21735	YDR524C-B	YDR524C-B	YDR524C-B	0.161298	0.0142072
YDR524W-A	YDR524W-A	YDR524W-A	0.233505	0.368424	YDR524W-A	YDR524W-A	YDR524W-A	0.0925537	0.481186	YDR524W-A	YDR524W-A	YDR524W-A	0.0357017	0.402187	YDR524W-A	YDR524W-A	YDR524W-A	0.0545865	0.30338
YDR525W	API2	YDR525W	0.0981859	0.404765	YDR525W	API2	YDR525W	-0.0826318	0.826821	YDR525W	API2	YDR525W	0.269932	0.00770483	YDR525W	API2	YDR525W	0.103742	0.136915
YDR525W-A	SNA2	YDR525W-A	0.246743	0.28832	YDR525W-A	SNA2	YDR525W-A	-0.038346	0.622442	YDR525W-A	SNA2	YDR525W-A	-0.191978	0.106057	YDR525W-A	SNA2	YDR525W-A	-0.0450393	0.106884
YDR526C	YDR526C	YDR526C	NA	NA	YDR526C	YDR526C	YDR526C	0.119455	0.269338	YDR526C	YDR526C	YDR526C	0.00358511	0.373914	YDR526C	YDR526C	YDR526C	-0.0804206	0.192281
YDR527W	RBA50	YDR527W	-0.219144	0.0256476	YDR527W	RBA50	YDR527W	-0.00782067	0.9639	YDR527W	RBA50	YDR527W	0.263169	0.213486	YDR527W	RBA50	YDR527W	0.0511093	0.260574
YDR528W	HLR1	YDR528W	0.166533	0.533296	YDR528W	HLR1	YDR528W	-0.3868	0.386824	YDR528W	HLR1	YDR528W	-0.0947246	0.419229	YDR528W	HLR1	YDR528W	-0.0840984	0.116014
YDR529C	QCR7	YDR529C	0.0113491	0.829058	YDR529C	QCR7	YDR529C	-0.397516	0.29561	YDR529C	QCR7	YDR529C	-0.202419	0.245699	YDR529C	QCR7	YDR529C	-0.113979	0.129141
YDR530C	APA2	YDR530C	-0.201751	0.101594	YDR530C	APA2	YDR530C	-0.502586	0.129168	YDR530C	APA2	YDR530C	-0.185367	0.278482	YDR530C	APA2	YDR530C	0.0641008	0.800116
YDR531W	YDR531W	YDR531W	-0.0444373	0.783076	YDR531W	YDR531W	YDR531W	-0.160625	0.177814	YDR531W	YDR531W	YDR531W	0.143265	0.28518	YDR531W	YDR531W	YDR531W	-0.00153401	0.990564
YDR532C	YDR532C	YDR532C	0.0140249	0.892957	YDR532C	YDR532C	YDR532C	-0.351672	0.207344	YDR532C	YDR532C	YDR532C	-0.00991444	0.584108	YDR532C	YDR532C	YDR532C	-0.232442	0.0449142
YDR533C	HSP31	YDR533C	0.210463	0.0538731	YDR533C	HSP31	YDR533C	0.0813876	0.74148	YDR533C	HSP31	YDR533C	0.345301	0.0447363	YDR533C	HSP31	YDR533C	0.0290056	0.584077
YDR534C	FIT1	YDR534C	0.137801	0.163264	YDR534C	FIT1	YDR534C	0.237775	0.115349	YDR534C	FIT1	YDR534C	-0.0232638	0.694814	YDR534C	FIT1	YDR534C	0.0376706	0.376702
YDR535C	YDR535C	YDR535C	-0.077178	0.124889	YDR535C	YDR535C	YDR535C	-0.0572352	0.802686	YDR535C	YDR535C	YDR535C	-0.0902738	0.361404	YDR535C	YDR535C	YDR535C	0.0260455	0.360997
YDR536W	STL1	YDR536W	-0.0130604	0.638323	YDR536W	STL1	YDR536W	-0.0507343	0.742488	YDR536W	STL1	YDR536W	-0.0556039	0.521118	YDR536W	STL1	YDR536W	0.056861	0.0299983
YDR537C	YDR537C	YDR537C	0.0209993	0.643743	YDR537C	YDR537C	YDR537C	-0.186894	0.208044	YDR537C	YDR537C	YDR537C	-0.218535	0.0734461	YDR537C	YDR537C	YDR537C	0.141319	0.00641832
YDR538W	PAD1	YDR538W	0.061521	0.703454	YDR538W	PAD1	YDR538W	-0.126471	0.458827	YDR538W	PAD1	YDR538W	-0.224619	0.170933	YDR538W	PAD1	YDR538W	-0.0103141	0.446438
YDR539W	YDR539W	YDR539W	-0.144476	0.147677	YDR539W	YDR539W	YDR539W	-0.056779	0.816441	YDR539W	YDR539W	YDR539W	-0.108215	0.461857	YDR539W	YDR539W	YDR539W	0.0415448	0.210988
YDR540C	IRC4	YDR540C	-0.10837	0.483431	YDR540C	IRC4	YDR540C	0.455554	0.43529	YDR540C	IRC4	YDR540C	-0.180114	0.0561036	YDR540C	IRC4	YDR540C	0.0463474	0.0636276
YDR541C	YDR541C	YDR541C	0.255878	0.440124	YDR541C	YDR541C	YDR541C	0.0917663	0.327622	YDR541C	YDR541C	YDR541C	-0.353705	0.111678	YDR541C	YDR541C	YDR541C	0.0475043	0.257447
YEL001C	IRC22	YEL001C	0.130317	0.272464	YEL001C	IRC22	YEL001C	-0.252665	0.127401	YEL001C	IRC22	YEL001C	-0.0908542	0.405219	YEL001C	IRC22	YEL001C	-0.0650181	0.226636
YEL002C	WBP1	YEL002C	0.124888	0.367706	YEL002C	WBP1	YEL002C	0.362743	0.150928	YEL002C	WBP1	YEL002C	-0.065003	0.704792	YEL002C	WBP1	YEL002C	0.0489703	0.504607
YEL003W	GIM4	YEL003W	-0.125163	0.316195	YEL003W	GIM4	YEL003W	0.0361841	0.862859	YEL003W	GIM4	YEL003W	-0.0723924	0.719589	YEL003W	GIM4	YEL003W	0.0888646	0.405482
YEL004W	YEA4	YEL004W	NA	NA	YEL004W	YEA4	YEL004W	0.565112	0.205722	YEL004W	YEA4	YEL004W	0.156358	0.373906	YEL004W	YEA4	YEL004W	NA	NA
YEL005C	VAB2	YEL005C	0.0519916	0.468424	YEL005C	VAB2	YEL005C	-0.00202433	0.984342	YEL005C	VAB2	YEL005C	-0.0294448	0.822486	YEL005C	VAB2	YEL005C	0.17897	0.36728
YEL006W	YEA6	YEL006W	-0.355013	0.00312881	YEL006W	YEA6	YEL006W	-0.00834	0.870796	YEL006W	YEA6	YEL006W	-0.0927752	0.423938	YEL006W	YEA6	YEL006W	-0.0422417	0.17356
YEL007W	YEL007W	YEL007W	0.234086	0.21964	YEL007W	YEL007W	YEL007W	0.227231	0.51785	YEL007W	YEL007W	YEL007W	0.251713	0.266527	YEL007W	YEL007W	YEL007W	0.30728	0.15224
YEL008W	YEL008W	YEL008W	0.094882	0.763479	YEL008W	YEL008W	YEL008W	-0.0798049	0.694368	YEL008W	YEL008W	YEL008W	-0.0466707	0.762235	YEL008W	YEL008W	YEL008W	-0.0144468	0.568111
YEL009C	GCN4	YEL009C	0.220012	0.1438	YEL009C	GCN4	YEL009C	0.0259727	0.37391	YEL009C	GCN4	YEL009C	0.0543626	0.554117	YEL009C	GCN4	YEL009C	0.21643	0.0200025
YEL010W	YEL010W	YEL010W	0.0466744	0.202285	YEL010W	YEL010W	YEL010W	0.0736531	0.440091	YEL010W	YEL010W	YEL010W	0.0942867	0.65686	YEL010W	YEL010W	YEL010W	0.0597747	0.148709
YEL011W	GLC3	YEL011W	-0.28049	0.0435772	YEL011W	GLC3	YEL011W	-0.268627	0.360177	YEL011W	GLC3	YEL011W	0.0937429	0.163583	YEL011W	GLC3	YEL011W	-0.0957894	0.0922457
YEL012W	UBC8	YEL012W	0.0521491	0.714968	YEL012W	UBC8	YEL012W	-0.023432	0.925221	YEL012W	UBC8	YEL012W	-0.0898717	0.652403	YEL012W	UBC8	YEL012W	0.112593	0.030876
YEL013W	VAC8	YEL013W	-0.347523	0.353634	YEL013W	VAC8	YEL013W	0.223206	0.675282	YEL013W	VAC8	YEL013W	-0.0142324	0.960904	YEL013W	VAC8	YEL013W	-0.13054	0.650528
YEL014C	YEL014C	YEL014C	-0.237293	0.104427	YEL014C	YEL014C	YEL014C	-0.391887	0.258008	YEL014C	YEL014C	YEL014C	0.194708	0.304827	YEL014C	YEL014C	YEL014C	0.153814	0.396735
YEL015W	EDC3	YEL015W	0.0898614	0.613529	YEL015W	EDC3	YEL015W	-0.187088	0.310637	YEL015W	EDC3	YEL015W	-0.381811	0.0211287	YEL015W	EDC3	YEL015W	-0.0799968	0.173957
YEL016C	NPP2	YEL016C	0.235787	0.0501408	YEL016C	NPP2	YEL016C	-0.18592	0.632684	YEL016C	NPP2	YEL016C	0.0207407	0.902189	YEL016C	NPP2	YEL016C	0.0261175	0.699307
YEL017C-A	PMP2	YEL017C-A	0.767835	0.15665	YEL017C-A	PMP2	YEL017C-A	0.19824	0.303186	YEL017C-A	PMP2	YEL017C-A	-0.19584	0.626035	YEL017C-A	PMP2	YEL017C-A	0.0225734	0.686504
YEL017W	GTT3	YEL017W	-0.129326	0.296237	YEL017W	GTT3	YEL017W	-0.287553	0.146198	YEL017W	GTT3	YEL017W	-0.0854879	0.441357	YEL017W	GTT3	YEL017W	0.13799	0.43544
YEL019C	MMS21	mms21-1	-0.131136	0.359036	YEL019C	MMS21	mms21-1	-0.550428	0.00197659	YEL019C	MMS21	mms21-1	-0.151222	0.0601152	YEL019C	MMS21	mms21-1	0.0371652	0.563515
YEL020C	YEL020C	YEL020C	-0.117148	0.30247	YEL020C	YEL020C	YEL020C	-0.0953762	0.17122	YEL020C	YEL020C	YEL020C	-0.114089	0.502357	YEL020C	YEL020C	YEL020C	0.0328831	0.379202
YEL023C	YEL023C	YEL023C	0.132638	0.0669185	YEL023C	YEL023C	YEL023C	-0.499623	0.204329	YEL023C	YEL023C	YEL023C	0.109057	0.408731	YEL023C	YEL023C	YEL023C	0.0476976	0.23877
YEL024W	RIP1	YEL024W	-0.0891982	0.0816325	YEL024W	RIP1	YEL024W	0.233201	0.165941	YEL024W	RIP1	YEL024W	-0.0606738	0.564126	YEL024W	RIP1	YEL024W	-0.0622916	0.0519267
YEL025C	YEL025C	YEL025C	0.0376966	0.256367	YEL025C	YEL025C	YEL025C	-0.446186	0.114376	YEL025C	YEL025C	YEL025C	-0.00385411	0.928371	YEL025C	YEL025C	YEL025C	-0.102274	0.0347456
YEL026W	SNU13	snu13-L67W	-0.177025	0.00308226	YEL026W	SNU13	snu13-L67W	-0.580013	0.195648	YEL026W	SNU13	snu13-L67W	-0.00678578	0.778154	YEL026W	SNU13	snu13-L67W	-0.565044	0.157807
YEL027W	CUP5	YEL027W	-0.0422957	0.554167	YEL027W	CUP5	YEL027W	0.209257	0.537381	YEL027W	CUP5	YEL027W	0.00824722	0.828128	YEL027W	CUP5	YEL027W	-0.249541	0.000689732
YEL028W	YEL028W	YEL028W	-0.214052	0.00489828	YEL028W	YEL028W	YEL028W	0.183541	0.118796	YEL028W	YEL028W	YEL028W	0.0400398	0.812263	YEL028W	YEL028W	YEL028W	-0.0504703	0.181499
YEL029C	BUD16	YEL029C	NA	NA	YEL029C	BUD16	YEL029C	NA	NA	YEL029C	BUD16	YEL029C	0.000694556	0.996571	YEL029C	BUD16	YEL029C	NA	NA
YEL030W	ECM10	YEL030W	0.0731233	0.398411	YEL030W	ECM10	YEL030W	0.155453	0.289815	YEL030W	ECM10	YEL030W	-0.117873	0.241073	YEL030W	ECM10	YEL030W	0.00733805	0.851623
YEL031W	SPF1	YEL031W	0.187624	0.126713	YEL031W	SPF1	YEL031W	0.129341	0.738206	YEL031W	SPF1	YEL031W	0.296315	0.032897	YEL031W	SPF1	YEL031W	0.104627	0.0252873
YEL032W	MCM3	mcm3-1	0.786404	0.00381366	YEL032W	MCM3	mcm3-1	0.758731	0.332459	YEL032W	MCM3	mcm3-1	-0.0519743	0.306171	YEL032W	MCM3	mcm3-1	-0.351368	0.133976
YEL032W	MCM3	YEL032W	-0.136653	0.325261	YEL032W	MCM3	YEL032W	-0.344654	0.0875561	YEL032W	MCM3	YEL032W	-0.357495	0.211104	YEL032W	MCM3	YEL032W	-0.0426859	0.237039
YEL033W	MTC7	YEL033W	0.219616	0.0522687	YEL033W	MTC7	YEL033W	0.639608	0.233645	YEL033W	MTC7	YEL033W	0.0911313	0.753332	YEL033W	MTC7	YEL033W	0.272526	0.00105494
YEL034W	HYP2	hyp2-1	0.0203682	0.940475	YEL034W	HYP2	hyp2-1	-0.737146	0.0119083	YEL034W	HYP2	hyp2-1	-0.129111	0.55574	YEL034W	HYP2	hyp2-1	-0.575408	0.0273373
YEL034W	HYP2	hyp2-2	-0.0110614	0.685496	YEL034W	HYP2	hyp2-2	-0.0451559	0.590621	YEL034W	HYP2	hyp2-2	NA	NA	YEL034W	HYP2	hyp2-2	0.0029444	0.926718
YEL034W	HYP2	hyp2-3	-0.898325	0.006433	YEL034W	HYP2	hyp2-3	-0.0763313	0.87033	YEL034W	HYP2	hyp2-3	-0.243059	0.535403	YEL034W	HYP2	hyp2-3	-0.480576	0.117473
YEL034W	HYP2	hyp2-ts	-0.634125	0.0031175	YEL034W	HYP2	hyp2-ts	-0.666941	0.00156339	YEL034W	HYP2	hyp2-ts	-0.169064	0.69891	YEL034W	HYP2	hyp2-ts	-0.575623	0.00431684
YEL035C	UTR5	YEL035C	-7.98889e-05	0.99931	YEL035C	UTR5	YEL035C	-0.21159	0.492909	YEL035C	UTR5	YEL035C	-0.168817	0.578516	YEL035C	UTR5	YEL035C	-0.0465637	0.64525
YEL036C	ANP1	YEL036C	-0.124154	0.204391	YEL036C	ANP1	YEL036C	-0.228788	0.0345722	YEL036C	ANP1	YEL036C	0.0478199	0.812264	YEL036C	ANP1	YEL036C	NA	NA
YEL037C	RAD23	YEL037C	0.363846	0.00571181	YEL037C	RAD23	YEL037C	0.236329	0.252382	YEL037C	RAD23	YEL037C	0.316533	0.0747348	YEL037C	RAD23	YEL037C	-0.0636117	0.157284
YEL038W	UTR4	YEL038W	-0.0392834	0.695046	YEL038W	UTR4	YEL038W	-0.0895398	0.79298	YEL038W	UTR4	YEL038W	0.116065	0.176793	YEL038W	UTR4	YEL038W	0.155697	0.444257
YEL039C	CYC7	YEL039C	-0.0885474	0.484039	YEL039C	CYC7	YEL039C	-0.187822	0.132402	YEL039C	CYC7	YEL039C	0.10674	0.498778	YEL039C	CYC7	YEL039C	0.0216588	0.414987
YEL040W	UTR2	YEL040W	0.0128284	0.867961	YEL040W	UTR2	YEL040W	-0.284011	0.055745	YEL040W	UTR2	YEL040W	0.0538861	0.571449	YEL040W	UTR2	YEL040W	0.197264	0.0630336
YEL041W	YEF1	YEL041W	0.285794	0.228743	YEL041W	YEF1	YEL041W	-0.331793	0.273829	YEL041W	YEF1	YEL041W	0.0517306	0.599803	YEL041W	YEF1	YEL041W	0.0209507	0.664315
YEL042W	GDA1	YEL042W	0.425079	0.129184	YEL042W	GDA1	YEL042W	-0.62792	0.066315	YEL042W	GDA1	YEL042W	-0.0124633	0.905116	YEL042W	GDA1	YEL042W	-0.0687797	0.322742
YEL043W	YEL043W	YEL043W	0.0476171	0.768807	YEL043W	YEL043W	YEL043W	-0.0611971	0.562872	YEL043W	YEL043W	YEL043W	0.498378	0.053551	YEL043W	YEL043W	YEL043W	-0.128216	0.0556987
YEL044W	IES6	YEL044W	0.0304482	0.909763	YEL044W	IES6	YEL044W	0.0741823	0.870643	YEL044W	IES6	YEL044W	-0.0579435	0.759411	YEL044W	IES6	YEL044W	0.0537461	0.766129
YEL045C	YEL045C	YEL045C	-0.00746067	0.373914	YEL045C	YEL045C	YEL045C	0.250332	0.255643	YEL045C	YEL045C	YEL045C	0.110473	0.397716	YEL045C	YEL045C	YEL045C	0.0145374	0.972333
YEL046C	GLY1	YEL046C	-0.00495289	0.373914	YEL046C	GLY1	YEL046C	0.371196	0.314904	YEL046C	GLY1	YEL046C	0.096969	0.509849	YEL046C	GLY1	YEL046C	-0.00771351	0.373914
YEL047C	YEL047C	YEL047C	-0.0701512	0.612708	YEL047C	YEL047C	YEL047C	0.0541757	0.517727	YEL047C	YEL047C	YEL047C	0.0264416	0.874884	YEL047C	YEL047C	YEL047C	-0.229939	0.000362846
YEL048C	YEL048C	YEL048C	0.144917	0.217944	YEL048C	YEL048C	YEL048C	0.192599	0.2221	YEL048C	YEL048C	YEL048C	0.268527	0.0762682	YEL048C	YEL048C	YEL048C	-0.128481	0.332259
YEL049W	PAU2	YEL049W	-0.0897457	0.594388	YEL049W	PAU2	YEL049W	-0.0330474	0.724205	YEL049W	PAU2	YEL049W	0.0771043	0.563262	YEL049W	PAU2	YEL049W	-0.137245	0.118299
YEL050C	RML2	YEL050C	0.0237484	0.577144	YEL050C	RML2	YEL050C	0.373767	0.229886	YEL050C	RML2	YEL050C	-0.100173	0.133468	YEL050C	RML2	YEL050C	-0.0712683	0.0174363
YEL051W	VMA8	YEL051W	-0.0362114	0.355081	YEL051W	VMA8	YEL051W	-0.0422233	0.739354	YEL051W	VMA8	YEL051W	0.0987966	0.467084	YEL051W	VMA8	YEL051W	-0.142252	0.00964876
YEL052W	AFG1	YEL052W	0.232772	0.0772924	YEL052W	AFG1	YEL052W	-0.463467	0.00796125	YEL052W	AFG1	YEL052W	0.0308461	0.754369	YEL052W	AFG1	YEL052W	-0.0920065	0.116882
YEL053C	MAK10	YEL053C	0.150062	0.671433	YEL053C	MAK10	YEL053C	-0.631743	0.0147223	YEL053C	MAK10	YEL053C	-0.114856	0.434694	YEL053C	MAK10	YEL053C	-0.145124	0.00370267
YEL054C	RPL12A	YEL054C	0.464408	0.0474805	YEL054C	RPL12A	YEL054C	0.137752	0.7586	YEL054C	RPL12A	YEL054C	0.166623	0.179486	YEL054C	RPL12A	YEL054C	0.00605859	0.933345
YEL055C	POL5	pol5-1	-0.2075	0.242296	YEL055C	POL5	pol5-1	-0.387534	0.0595463	YEL055C	POL5	pol5-1	-0.0175301	0.196842	YEL055C	POL5	pol5-1	-0.112127	0.198654
YEL055C	POL5	pol5-2	0.126989	0.148405	YEL055C	POL5	pol5-2	0.116913	0.305876	YEL055C	POL5	pol5-2	-0.0382872	0.126362	YEL055C	POL5	pol5-2	-0.0511226	0.496675
YEL055C	POL5	pol5-3	0.363494	0.00509698	YEL055C	POL5	pol5-3	0.187415	0.4005	YEL055C	POL5	pol5-3	-0.00621967	0.743015	YEL055C	POL5	pol5-3	-0.101746	0.0668767
YEL055C	POL5	YEL055C	-0.0821007	0.149362	YEL055C	POL5	YEL055C	0.167141	0.332395	YEL055C	POL5	YEL055C	-0.205901	0.129312	YEL055C	POL5	YEL055C	0.00780465	0.888068
YEL056W	HAT2	YEL056W	0.33342	0.120144	YEL056W	HAT2	YEL056W	-0.284005	0.47926	YEL056W	HAT2	YEL056W	0.200164	0.271032	YEL056W	HAT2	YEL056W	-0.0501786	0.373996
YEL057C	YEL057C	YEL057C	0.0233669	0.94485	YEL057C	YEL057C	YEL057C	-0.197326	0.0266353	YEL057C	YEL057C	YEL057C	0.0656976	0.56531	YEL057C	YEL057C	YEL057C	-0.141176	0.804088
YEL058W	PCM1	YEL058W	-0.144572	0.568729	YEL058W	PCM1	YEL058W	-0.205308	0.373901	YEL058W	PCM1	YEL058W	-0.160739	0.4134	YEL058W	PCM1	YEL058W	-0.189424	0.0708976
YEL059C-A	SOM1	YEL059C-A	0.259003	0.51591	YEL059C-A	SOM1	YEL059C-A	-0.709224	0.000937092	YEL059C-A	SOM1	YEL059C-A	0.130852	0.538188	YEL059C-A	SOM1	YEL059C-A	-0.660276	0.0108923
YEL059W	YEL059W	YEL059W	-0.0169596	0.960643	YEL059W	YEL059W	YEL059W	-0.107	0.545491	YEL059W	YEL059W	YEL059W	-0.0552456	0.830925	YEL059W	YEL059W	YEL059W	-0.296739	0.00366899
YEL060C	PRB1	YEL060C	0.412917	0.417427	YEL060C	PRB1	YEL060C	0.217971	0.442846	YEL060C	PRB1	YEL060C	-0.0295054	0.720523	YEL060C	PRB1	YEL060C	-0.728683	0.0155321
YEL061C	CIN8	YEL061C	0.276169	0.695501	YEL061C	CIN8	YEL061C	-0.330545	0.352837	YEL061C	CIN8	YEL061C	0.13796	0.459365	YEL061C	CIN8	YEL061C	-0.854459	0.000143542
YEL062W	NPR2	YEL062W	0.36213	0.360047	YEL062W	NPR2	YEL062W	-0.160909	0.504616	YEL062W	NPR2	YEL062W	0.0987631	0.175561	YEL062W	NPR2	YEL062W	-0.418464	0.0896421
YEL063C	CAN1	YEL063C	-0.00836167	0.420334	YEL063C	CAN1	YEL063C	0.482582	0.23585	YEL063C	CAN1	YEL063C	0.250191	0.32908	YEL063C	CAN1	YEL063C	-0.337588	0.522645
YEL064C	AVT2	YEL064C	-0.00847167	0.415322	YEL064C	AVT2	YEL064C	0.383557	0.218212	YEL064C	AVT2	YEL064C	0.209287	0.230184	YEL064C	AVT2	YEL064C	-0.687973	0.00683488
YEL065W	SIT1	YEL065W	-0.213583	0.486382	YEL065W	SIT1	YEL065W	-0.274084	0.484163	YEL065W	SIT1	YEL065W	0.0594001	0.768975	YEL065W	SIT1	YEL065W	-0.609945	0.000979026
YEL066W	HPA3	YEL066W	0.203133	0.500475	YEL066W	HPA3	YEL066W	-0.725757	0.00221835	YEL066W	HPA3	YEL066W	0.0600232	0.83482	YEL066W	HPA3	YEL066W	-0.0682097	0.301812
YEL067C	YEL067C	YEL067C	-0.0316963	0.945299	YEL067C	YEL067C	YEL067C	-0.189709	0.258623	YEL067C	YEL067C	YEL067C	0.197194	0.393869	YEL067C	YEL067C	YEL067C	-0.110286	0.211475
YEL068C	YEL068C	YEL068C	0.158758	0.779126	YEL068C	YEL068C	YEL068C	-0.0981121	0.683273	YEL068C	YEL068C	YEL068C	-0.133063	0.505572	YEL068C	YEL068C	YEL068C	-0.158769	0.126641
YEL071W	DLD3	YEL071W	0.0982768	0.581868	YEL071W	DLD3	YEL071W	-0.460864	0.215005	YEL071W	DLD3	YEL071W	0.10053	0.256319	YEL071W	DLD3	YEL071W	-0.0636196	0.710632
YEL072W	RMD6	YEL072W	NA	NA	YEL072W	RMD6	YEL072W	0.450266	0.25449	YEL072W	RMD6	YEL072W	0.111111	0.373903	YEL072W	RMD6	YEL072W	NA	NA
YER001W	MNN1	YER001W	0.175917	0.2283	YER001W	MNN1	YER001W	-0.370316	0.237968	YER001W	MNN1	YER001W	0.0481907	0.781918	YER001W	MNN1	YER001W	0.0828788	0.107171
YER002W	NOP16	YER002W	0.268909	0.0358404	YER002W	NOP16	YER002W	0.100524	0.669533	YER002W	NOP16	YER002W	0.465906	0.00675423	YER002W	NOP16	YER002W	0.245171	0.0631395
YER003C	PMI40	YER003C	-0.131958	0.32959	YER003C	PMI40	YER003C	-0.300216	0.433788	YER003C	PMI40	YER003C	0.150512	0.420054	YER003C	PMI40	YER003C	-0.00474676	0.94484
YER004W	FMP52	YER004W	-0.181785	0.156777	YER004W	FMP52	YER004W	-0.110027	0.524022	YER004W	FMP52	YER004W	0.154968	0.201797	YER004W	FMP52	YER004W	0.0200553	0.298271
YER005W	YND1	YER005W	-0.0634997	0.177984	YER005W	YND1	YER005W	0.272054	0.184532	YER005W	YND1	YER005W	0.184277	0.276037	YER005W	YND1	YER005W	-0.0289897	0.28614
YER006W	NUG1	nug1-2	0.0861649	0.13673	YER006W	NUG1	nug1-2	0.429991	0.00637397	YER006W	NUG1	nug1-2	0.15129	0.565163	YER006W	NUG1	nug1-2	0.222554	0.00449904
YER006W	NUG1	YER006W	0.206972	0.0915395	YER006W	NUG1	YER006W	0.17906	0.00475272	YER006W	NUG1	YER006W	0.0553992	0.581496	YER006W	NUG1	YER006W	0.07562	0.132659
YER007C-A	TMA20	YER007C-A	-0.0189204	0.848173	YER007C-A	TMA20	YER007C-A	0.261273	0.509664	YER007C-A	TMA20	YER007C-A	0.302843	0.0721686	YER007C-A	TMA20	YER007C-A	0.0682571	0.044922
YER007W	PAC2	YER007W	0.0252323	0.598877	YER007W	PAC2	YER007W	-0.0971843	0.204847	YER007W	PAC2	YER007W	0.109109	0.103402	YER007W	PAC2	YER007W	-0.012404	0.597123
YER008C	SEC3	sec3-2	-0.217359	0.0228254	YER008C	SEC3	sec3-2	-0.468634	0.0133451	YER008C	SEC3	sec3-2	0.0425701	0.786912	YER008C	SEC3	sec3-2	-0.0698797	0.380132
YER008C	SEC3	YER008C	NA	NA	YER008C	SEC3	YER008C	NA	NA	YER008C	SEC3	YER008C	NA	NA	YER008C	SEC3	YER008C	-0.35401	0.00409857
YER010C	YER010C	YER010C	0.455009	0.0264669	YER010C	YER010C	YER010C	0.193297	0.0230995	YER010C	YER010C	YER010C	-0.119636	0.510933	YER010C	YER010C	YER010C	0.0314444	0.412432
YER011W	TIR1	YER011W	0.0854997	0.674972	YER011W	TIR1	YER011W	-0.487866	0.020753	YER011W	TIR1	YER011W	-0.325564	0.227124	YER011W	TIR1	YER011W	-0.0177364	0.653041
YER012W	PRE1	pre1-1	-1.0028	0.000223862	YER012W	PRE1	pre1-1	0.247135	0.015158	YER012W	PRE1	pre1-1	-0.124188	0.735491	YER012W	PRE1	pre1-1	-0.028216	0.71391
YER012W	PRE1	YER012W	-0.52494	0.0010601	YER012W	PRE1	YER012W	0.0607378	0.818052	YER012W	PRE1	YER012W	-0.046362	0.728591	YER012W	PRE1	YER012W	0.163577	0.00560293
YER013W	PRP22	prp22-1	0.109221	0.173991	YER013W	PRP22	prp22-1	-0.287786	0.392005	YER013W	PRP22	prp22-1	0.0120256	0.553497	YER013W	PRP22	prp22-1	-0.353663	0.362899
YER013W	PRP22	YER013W	-0.106201	0.260921	YER013W	PRP22	YER013W	0.020844	0.877213	YER013W	PRP22	YER013W	-0.346319	0.042096	YER013W	PRP22	YER013W	0.0941337	0.315212
YER014C-A	BUD25	YER014C-A	0.163317	0.272341	YER014C-A	BUD25	YER014C-A	-0.0469782	0.82955	YER014C-A	BUD25	YER014C-A	-0.000375722	0.998351	YER014C-A	BUD25	YER014C-A	-0.175452	0.00477227
YER014W	HEM14	YER014W	-0.000670037	0.373901	YER014W	HEM14	YER014W	NA	NA	YER014W	HEM14	YER014W	-0.0574916	0.778244	YER014W	HEM14	YER014W	0.00213388	0.37393
YER016W	BIM1	YER016W	0.0236235	0.833109	YER016W	BIM1	YER016W	-0.507691	0.00124686	YER016W	BIM1	YER016W	-0.0441564	0.699564	YER016W	BIM1	YER016W	-0.006352	0.853018
YER017C	AFG3	YER017C	-0.118604	0.452787	YER017C	AFG3	YER017C	0.169443	0.291849	YER017C	AFG3	YER017C	-0.0194099	0.909295	YER017C	AFG3	YER017C	0.127402	0.678065
YER018C	SPC25	spc25-1	-0.406723	0.0146254	YER018C	SPC25	spc25-1	-0.0827148	0.360975	YER018C	SPC25	spc25-1	0.335697	0.108614	YER018C	SPC25	spc25-1	0.12987	0.0486103
YER019C-A	SBH2	YER019C-A	-0.00444522	0.96731	YER019C-A	SBH2	YER019C-A	-0.188137	0.363733	YER019C-A	SBH2	YER019C-A	-0.0164449	0.905924	YER019C-A	SBH2	YER019C-A	-0.0389299	0.465354
YER019W	ISC1	YER019W	0.303225	0.267356	YER019W	ISC1	YER019W	-0.0526601	0.609734	YER019W	ISC1	YER019W	0.0179003	0.923101	YER019W	ISC1	YER019W	0.0396578	0.20436
YER020W	GPA2	YER020W	0.277826	0.00078639	YER020W	GPA2	YER020W	-0.625792	0.0228713	YER020W	GPA2	YER020W	0.0978693	0.575079	YER020W	GPA2	YER020W	0.0314956	0.466285
YER021W	RPN3	YER021W	-0.50109	0.0295613	YER021W	RPN3	YER021W	0.179402	0.355194	YER021W	RPN3	YER021W	-0.193959	0.214373	YER021W	RPN3	YER021W	-0.0742855	0.0908739
YER022W	SRB4	srb4-2	-0.119588	0.132441	YER022W	SRB4	srb4-2	-0.103801	0.394712	YER022W	SRB4	srb4-2	0.237496	0.178379	YER022W	SRB4	srb4-2	0.0523947	0.652998
YER022W	SRB4	YER022W	0.151996	0.169667	YER022W	SRB4	YER022W	-0.0511784	0.442307	YER022W	SRB4	YER022W	0.0791612	0.330937	YER022W	SRB4	YER022W	0.149051	0.0124384
YER023W	PRO3	YER023W	0.180758	0.371897	YER023W	PRO3	YER023W	0.00718067	0.953428	YER023W	PRO3	YER023W	-0.0626202	0.498135	YER023W	PRO3	YER023W	-0.0101822	0.869602
YER024W	YAT2	YER024W	0.213034	0.000715551	YER024W	YAT2	YER024W	-0.119684	0.714018	YER024W	YAT2	YER024W	-0.0242487	0.868024	YER024W	YAT2	YER024W	0.0907695	0.0233576
YER025W	GCD11	YER025W	0.170572	0.0979597	YER025W	GCD11	YER025W	0.0754634	0.465133	YER025W	GCD11	YER025W	0.407676	0.000302062	YER025W	GCD11	YER025W	0.0872821	0.310867
YER027C	GAL83	YER027C	-0.0250616	0.685233	YER027C	GAL83	YER027C	-0.211568	0.499778	YER027C	GAL83	YER027C	-0.0159584	0.823587	YER027C	GAL83	YER027C	-0.0550623	0.220723
YER028C	MIG3	YER028C	0.0207726	0.712292	YER028C	MIG3	YER028C	-0.257197	0.257935	YER028C	MIG3	YER028C	-0.23355	0.173371	YER028C	MIG3	YER028C	0.0894867	0.0771529
YER030W	CHZ1	YER030W	0.289363	0.0785421	YER030W	CHZ1	YER030W	-0.109481	0.648797	YER030W	CHZ1	YER030W	0.350333	0.0561264	YER030W	CHZ1	YER030W	-0.116534	0.0997175
YER031C	YPT31	YER031C	0.0782986	0.35498	YER031C	YPT31	YER031C	0.237172	0.409054	YER031C	YPT31	YER031C	0.172551	0.0976246	YER031C	YPT31	YER031C	0.0400131	0.324249
YER032W	FIR1	YER032W	0.0811624	0.190224	YER032W	FIR1	YER032W	0.143003	0.58975	YER032W	FIR1	YER032W	0.135762	0.342514	YER032W	FIR1	YER032W	0.102088	0.00301031
YER033C	ZRG8	YER033C	-0.028629	0.558542	YER033C	ZRG8	YER033C	0.13181	0.173296	YER033C	ZRG8	YER033C	0.0548089	0.784281	YER033C	ZRG8	YER033C	0.0662816	0.0178708
YER034W	YER034W	YER034W	0.0713163	0.748966	YER034W	YER034W	YER034W	-0.422781	0.0342678	YER034W	YER034W	YER034W	0.184689	0.332094	YER034W	YER034W	YER034W	0.00646342	0.795388
YER035W	EDC2	YER035W	-0.278274	0.0073521	YER035W	EDC2	YER035W	0.0525453	0.633149	YER035W	EDC2	YER035W	0.16021	0.141741	YER035W	EDC2	YER035W	-0.132705	0.00599898
YER036C	ARB1	YER036C	-0.0948181	0.0662263	YER036C	ARB1	YER036C	0.148777	0.614122	YER036C	ARB1	YER036C	-0.088765	0.393087	YER036C	ARB1	YER036C	-0.0271268	0.445763
YER037W	PHM8	YER037W	-0.135584	0.332664	YER037W	PHM8	YER037W	-0.356063	0.247258	YER037W	PHM8	YER037W	-0.0600389	0.483093	YER037W	PHM8	YER037W	NA	NA
YER038C	KRE29	YER038C	0.220285	0.221968	YER038C	KRE29	YER038C	-0.285007	0.0426377	YER038C	KRE29	YER038C	-0.0629124	0.399328	YER038C	KRE29	YER038C	0.0225154	0.581968
YER038W-A	FMP49	YER038W-A	-0.132227	0.084963	YER038W-A	FMP49	YER038W-A	0.161562	0.291641	YER038W-A	FMP49	YER038W-A	0.0984807	0.33662	YER038W-A	FMP49	YER038W-A	0.00477691	0.958075
YER039C	HVG1	YER039C	0.177226	0.179431	YER039C	HVG1	YER039C	-0.114669	0.381464	YER039C	HVG1	YER039C	0.150133	0.307596	YER039C	HVG1	YER039C	0.00915284	0.930052
YER039C-A	YER039C-A	YER039C-A	-0.0405367	0.575041	YER039C-A	YER039C-A	YER039C-A	-0.117224	0.249583	YER039C-A	YER039C-A	YER039C-A	0.244926	0.0814053	YER039C-A	YER039C-A	YER039C-A	-0.054407	0.00774743
YER040W	GLN3	YER040W	0.394442	0.000254539	YER040W	GLN3	YER040W	0.364725	0.350646	YER040W	GLN3	YER040W	0.156298	0.305127	YER040W	GLN3	YER040W	0.0705865	0.773208
YER041W	YEN1	YER041W	-0.0405409	0.637009	YER041W	YEN1	YER041W	0.0730773	0.558141	YER041W	YEN1	YER041W	-0.0303068	0.835718	YER041W	YEN1	YER041W	-0.096503	0.0791197
YER042W	MXR1	YER042W	-0.105157	0.452852	YER042W	MXR1	YER042W	-0.375833	0.344977	YER042W	MXR1	YER042W	-0.0582921	0.774279	YER042W	MXR1	YER042W	-0.00398526	0.937561
YER043C	SAH1	YER043C	0.0850606	0.839102	YER043C	SAH1	YER043C	-0.565119	0.132239	YER043C	SAH1	YER043C	-0.0996467	0.487651	YER043C	SAH1	YER043C	-0.401924	0.0134813
YER044C	ERG28	YER044C	-0.188544	0.00411028	YER044C	ERG28	YER044C	-0.0955017	0.51261	YER044C	ERG28	YER044C	-0.079849	0.579316	YER044C	ERG28	YER044C	-0.0550531	0.156192
YER044C-A	MEI4	YER044C-A	0.0402281	0.829025	YER044C-A	MEI4	YER044C-A	0.0878391	0.598804	YER044C-A	MEI4	YER044C-A	-0.286499	0.0929696	YER044C-A	MEI4	YER044C-A	0.0800995	0.0117344
YER045C	ACA1	YER045C	-0.373797	0.00808798	YER045C	ACA1	YER045C	-0.308486	0.388291	YER045C	ACA1	YER045C	0.0110734	0.950548	YER045C	ACA1	YER045C	0.041686	0.220426
YER046W	SPO73	YER046W	-0.173002	0.124428	YER046W	SPO73	YER046W	-0.0358843	0.845224	YER046W	SPO73	YER046W	-0.0998652	0.530533	YER046W	SPO73	YER046W	0.0983472	0.243614
YER046W-A	YER046W-A	YER046W-A	0.0264542	0.595505	YER046W-A	YER046W-A	YER046W-A	-0.339524	0.37317	YER046W-A	YER046W-A	YER046W-A	0.0180458	0.925466	YER046W-A	YER046W-A	YER046W-A	0.030395	0.302905
YER047C	SAP1	YER047C	0.149675	0.0924349	YER047C	SAP1	YER047C	0.454417	0.340779	YER047C	SAP1	YER047C	0.155204	0.326497	YER047C	SAP1	YER047C	-0.049779	0.341507
YER048C	CAJ1	YER048C	0.072931	0.770548	YER048C	CAJ1	YER048C	-0.0247572	0.564581	YER048C	CAJ1	YER048C	0.133958	0.22424	YER048C	CAJ1	YER048C	-0.0617048	0.0437713
YER048W-A	ISD11	YER048W-A	0.0458101	0.634404	YER048W-A	ISD11	YER048W-A	-0.235814	0.210656	YER048W-A	ISD11	YER048W-A	-0.101491	0.359562	YER048W-A	ISD11	YER048W-A	0.0329015	0.741469
YER049W	TPA1	YER049W	0.240418	0.0435726	YER049W	TPA1	YER049W	-0.293907	0.600673	YER049W	TPA1	YER049W	0.214989	0.323923	YER049W	TPA1	YER049W	0.086537	0.275671
YER050C	RSM18	YER050C	-0.100707	0.232057	YER050C	RSM18	YER050C	0.321071	0.201942	YER050C	RSM18	YER050C	0.229144	0.338421	YER050C	RSM18	YER050C	-0.0574534	0.873327
YER051W	JHD1	YER051W	-0.129793	0.0925254	YER051W	JHD1	YER051W	0.0568191	0.750702	YER051W	JHD1	YER051W	0.316249	0.0900776	YER051W	JHD1	YER051W	0.0959926	0.0307336
YER052C	HOM3	YER052C	-1.11477	1.43001e-07	YER052C	HOM3	YER052C	-0.660469	0.0312884	YER052C	HOM3	YER052C	-0.437856	0.1636	YER052C	HOM3	YER052C	-0.135696	0.589869
YER053C	PIC2	YER053C	0.0648299	0.199924	YER053C	PIC2	YER053C	0.133838	0.147275	YER053C	PIC2	YER053C	0.30122	0.0988036	YER053C	PIC2	YER053C	0.0702574	0.074574
YER053C-A	YER053C-A	YER053C-A	0.0724007	0.263324	YER053C-A	YER053C-A	YER053C-A	0.0259658	0.561822	YER053C-A	YER053C-A	YER053C-A	-0.0417264	0.830871	YER053C-A	YER053C-A	YER053C-A	-0.0706064	0.454915
YER054C	GIP2	YER054C	0.0145061	0.878229	YER054C	GIP2	YER054C	-0.608251	0.0361196	YER054C	GIP2	YER054C	0.0432846	0.822088	YER054C	GIP2	YER054C	0.0244622	0.39678
YER055C	HIS1	YER055C	-0.00219522	0.622912	YER055C	HIS1	YER055C	NA	NA	YER055C	HIS1	YER055C	0.0413236	0.788264	YER055C	HIS1	YER055C	-0.0150012	0.417312
YER056C	FCY2	YER056C	-0.158823	0.0877626	YER056C	FCY2	YER056C	-0.308238	0.088368	YER056C	FCY2	YER056C	0.222713	0.152316	YER056C	FCY2	YER056C	0.00352843	0.957869
YER056C-A	RPL34A	YER056C-A	0.041929	0.864077	YER056C-A	RPL34A	YER056C-A	-0.246468	0.0662916	YER056C-A	RPL34A	YER056C-A	0.0814083	0.664792	YER056C-A	RPL34A	YER056C-A	-0.101162	0.595496
YER057C	HMF1	YER057C	0.181286	0.295337	YER057C	HMF1	YER057C	-0.330559	0.197482	YER057C	HMF1	YER057C	-0.165284	0.698987	YER057C	HMF1	YER057C	0.161878	0.327084
YER058W	PET117	YER058W	-0.0356598	0.544878	YER058W	PET117	YER058W	0.478231	0.384487	YER058W	PET117	YER058W	0.0442467	0.713219	YER058W	PET117	YER058W	-0.179497	0.00150656
YER059W	PCL6	YER059W	0.138186	0.164035	YER059W	PCL6	YER059W	-0.0948916	0.616127	YER059W	PCL6	YER059W	0.165736	0.231595	YER059W	PCL6	YER059W	0.0921863	0.0188837
YER060W	FCY21	YER060W	0.132614	0.0949697	YER060W	FCY21	YER060W	-0.031332	0.6711	YER060W	FCY21	YER060W	-0.00873033	0.936262	YER060W	FCY21	YER060W	0.0187665	0.731751
YER060W-A	FCY22	YER060W-A	-0.0792488	0.317852	YER060W-A	FCY22	YER060W-A	0.147252	0.269529	YER060W-A	FCY22	YER060W-A	-0.0302547	0.920325	YER060W-A	FCY22	YER060W-A	-0.0881797	0.043234
YER061C	CEM1	YER061C	-0.134608	0.414776	YER061C	CEM1	YER061C	-0.0388457	0.669275	YER061C	CEM1	YER061C	0.0863623	0.53177	YER061C	CEM1	YER061C	-0.146722	0.00729647
YER062C	HOR2	YER062C	-0.11837	0.224137	YER062C	HOR2	YER062C	-0.0604748	0.629436	YER062C	HOR2	YER062C	0.378	0.0395715	YER062C	HOR2	YER062C	0.107938	0.033627
YER063W	THO1	YER063W	-0.0767539	0.232724	YER063W	THO1	YER063W	0.101356	0.568987	YER063W	THO1	YER063W	0.0198731	0.915039	YER063W	THO1	YER063W	0.110969	0.112428
YER064C	YER064C	YER064C	0.0872377	0.353191	YER064C	YER064C	YER064C	-0.257586	0.443899	YER064C	YER064C	YER064C	-0.114336	0.517501	YER064C	YER064C	YER064C	0.0130935	0.863767
YER065C	ICL1	YER065C	-0.295456	0.00676043	YER065C	ICL1	YER065C	0.0727709	0.373484	YER065C	ICL1	YER065C	0.137633	0.362603	YER065C	ICL1	YER065C	-0.015876	0.41064
YER066C-A	YER066C-A	YER066C-A	-0.202758	0.135677	YER066C-A	YER066C-A	YER066C-A	-0.0613412	0.705321	YER066C-A	YER066C-A	YER066C-A	-0.179022	0.452434	YER066C-A	YER066C-A	YER066C-A	-0.00277195	0.893539
YER066W	YER066W	YER066W	0.0374164	0.399999	YER066W	YER066W	YER066W	-0.0463028	0.754319	YER066W	YER066W	YER066W	0.199386	0.0627632	YER066W	YER066W	YER066W	0.0893934	0.0199573
YER067C-A	YER067C-A	YER067C-A	0.275776	0.0320027	YER067C-A	YER067C-A	YER067C-A	-0.0393181	0.932856	YER067C-A	YER067C-A	YER067C-A	0.0313329	0.797169	YER067C-A	YER067C-A	YER067C-A	0.0243376	0.494826
YER067W	YER067W	YER067W	-0.244096	0.152462	YER067W	YER067W	YER067W	-0.031731	0.864455	YER067W	YER067W	YER067W	-0.148989	0.303889	YER067W	YER067W	YER067W	0.00720374	0.881887
YER068C-A	YER068C-A	YER068C-A	-0.00816978	0.373914	YER068C-A	YER068C-A	YER068C-A	0.327785	0.503705	YER068C-A	YER068C-A	YER068C-A	0.149577	0.409295	YER068C-A	YER068C-A	YER068C-A	0.19474	0.748348
YER068W	MOT2	YER068W	-0.0133298	0.37391	YER068W	MOT2	YER068W	0.632809	0.186134	YER068W	MOT2	YER068W	0.110086	0.444309	YER068W	MOT2	YER068W	0.213652	0.384669
YER069W	ARG5,6	YER069W	-0.00960189	0.373914	YER069W	ARG5,6	YER069W	0.636254	0.224603	YER069W	ARG5,6	YER069W	-0.00219422	0.917697	YER069W	ARG5,6	YER069W	0.109607	0.429446
YER070W	RNR1	YER070W	-0.0518809	0.701709	YER070W	RNR1	YER070W	-0.221689	0.0579024	YER070W	RNR1	YER070W	-0.0903154	0.131502	YER070W	RNR1	YER070W	-0.0824835	0.0342674
YER071C	YER071C	YER071C	0.149921	0.0712366	YER071C	YER071C	YER071C	-0.0144032	0.770141	YER071C	YER071C	YER071C	0.10898	0.477227	YER071C	YER071C	YER071C	-0.0248433	0.329992
YER072W	VTC1	YER072W	0.194777	0.72655	YER072W	VTC1	YER072W	-0.142093	0.0216359	YER072W	VTC1	YER072W	0.0130391	0.936372	YER072W	VTC1	YER072W	-0.0151356	0.70132
YER073W	ALD5	YER073W	0.666176	0.122848	YER073W	ALD5	YER073W	-0.126642	0.384649	YER073W	ALD5	YER073W	0.0144257	0.860218	YER073W	ALD5	YER073W	-0.0610614	0.111238
YER074W	RPS24A	YER074W	-0.0979409	0.0768426	YER074W	RPS24A	YER074W	-0.0753693	0.330751	YER074W	RPS24A	YER074W	0.00312589	0.979349	YER074W	RPS24A	YER074W	-0.0698403	0.638524
YER075C	PTP3	YER075C	0.0681874	0.367439	YER075C	PTP3	YER075C	0.354282	0.115021	YER075C	PTP3	YER075C	-0.0314182	0.917157	YER075C	PTP3	YER075C	0.11931	0.0123874
YER077C	YER077C	YER077C	-0.13655	0.204962	YER077C	YER077C	YER077C	-0.321928	0.360232	YER077C	YER077C	YER077C	0.0541764	0.758639	YER077C	YER077C	YER077C	0.013654	0.685673
YER078C	ICP55	YER078C	0.444717	0.0266685	YER078C	ICP55	YER078C	-0.166075	0.694392	YER078C	ICP55	YER078C	0.0513021	0.640273	YER078C	ICP55	YER078C	-0.0311529	0.635112
YER079W	YER079W	YER079W	-0.0620734	0.473578	YER079W	YER079W	YER079W	-0.435443	0.0592204	YER079W	YER079W	YER079W	0.0454996	0.772095	YER079W	YER079W	YER079W	0.0731072	0.149491
YER080W	AIM9	YER080W	-0.0662607	0.395886	YER080W	AIM9	YER080W	-0.0831019	0.716524	YER080W	AIM9	YER080W	0.0585622	0.863041	YER080W	AIM9	YER080W	0.114319	0.522734
YER081W	SER3	YER081W	-0.110936	0.324413	YER081W	SER3	YER081W	-0.152845	0.31676	YER081W	SER3	YER081W	0.0521956	0.653015	YER081W	SER3	YER081W	0.10154	0.109592
YER083C	GET2	YER083C	0.437242	0.24595	YER083C	GET2	YER083C	0.130471	0.433264	YER083C	GET2	YER083C	-0.00743211	0.971423	YER083C	GET2	YER083C	-0.00529966	0.962586
YER084W	YER084W	YER084W	-0.118765	0.0107679	YER084W	YER084W	YER084W	-0.261238	0.264882	YER084W	YER084W	YER084W	-0.0971562	0.571878	YER084W	YER084W	YER084W	0.0256816	0.662942
YER085C	YER085C	YER085C	0.554205	0.142534	YER085C	YER085C	YER085C	0.030212	0.838006	YER085C	YER085C	YER085C	-0.291371	0.249377	YER085C	YER085C	YER085C	0.0554732	0.0628769
YER086W	ILV1	YER086W	0.382346	0.430276	YER086W	ILV1	YER086W	0.0457359	0.898832	YER086W	ILV1	YER086W	-0.428991	0.0285771	YER086W	ILV1	YER086W	-0.232919	0.0370623
YER087C-A	YER087C-A	YER087C-A	-0.280277	0.160656	YER087C-A	YER087C-A	YER087C-A	0.0424072	0.701088	YER087C-A	YER087C-A	YER087C-A	0.0904851	0.386231	YER087C-A	YER087C-A	YER087C-A	0.10635	0.00701033
YER087C-B	SBH1	YER087C-B	-0.074735	0.185105	YER087C-B	SBH1	YER087C-B	0.0289867	0.59543	YER087C-B	SBH1	YER087C-B	0.0521613	0.225623	YER087C-B	SBH1	YER087C-B	-0.0897732	0.0224994
YER087W	AIM10	YER087W	0.0550671	0.515876	YER087W	AIM10	YER087W	0.039588	0.324092	YER087W	AIM10	YER087W	-0.0179188	0.916584	YER087W	AIM10	YER087W	-0.00414286	0.86093
YER088C	DOT6	YER088C	0.203846	0.148848	YER088C	DOT6	YER088C	-0.0126806	0.955962	YER088C	DOT6	YER088C	0.235368	0.170797	YER088C	DOT6	YER088C	0.129027	0.0353026
YER089C	PTC2	YER089C	0.0303254	0.569306	YER089C	PTC2	YER089C	0.0879	0.201901	YER089C	PTC2	YER089C	NA	NA	YER089C	PTC2	YER089C	0.0427985	0.33302
YER090W	TRP2	YER090W	-0.159197	0.0675583	YER090W	TRP2	YER090W	-0.30222	0.212472	YER090W	TRP2	YER090W	0.030775	0.766827	YER090W	TRP2	YER090W	0.0114359	0.674303
YER091C	MET6	YER091C	0.144137	0.226189	YER091C	MET6	YER091C	0.293699	0.321626	YER091C	MET6	YER091C	-0.0489663	0.661467	YER091C	MET6	YER091C	0.155908	0.0124075
YER091C-A	YER091C-A	YER091C-A	0.219333	0.122688	YER091C-A	YER091C-A	YER091C-A	0.148756	0.258709	YER091C-A	YER091C-A	YER091C-A	0.00669589	0.934159	YER091C-A	YER091C-A	YER091C-A	-0.0467148	0.0516779
YER092W	IES5	YER092W	0.180145	0.128873	YER092W	IES5	YER092W	-0.0366683	0.911449	YER092W	IES5	YER092W	-0.172006	0.506312	YER092W	IES5	YER092W	0.00841982	0.865006
YER093C	TSC11	tsc11-1	-0.54818	0.00694489	YER093C	TSC11	tsc11-1	-0.146327	0.151902	YER093C	TSC11	tsc11-1	NA	NA	YER093C	TSC11	tsc11-1	-0.279662	0.116891
YER093C	TSC11	tsc11-5	0.009651	0.977671	YER093C	TSC11	tsc11-5	-0.397766	0.00216696	YER093C	TSC11	tsc11-5	0.0238584	0.575651	YER093C	TSC11	tsc11-5	-0.522036	0.0137439
YER093C	TSC11	tsc11-7	-0.975311	0.000316008	YER093C	TSC11	tsc11-7	-0.809494	0.000948149	YER093C	TSC11	tsc11-7	-0.15232	0.0292258	YER093C	TSC11	tsc11-7	-0.732289	0.000108441
YER093C-A	AIM11	YER093C-A	-0.0448684	0.612539	YER093C-A	AIM11	YER093C-A	-0.0530683	0.894328	YER093C-A	AIM11	YER093C-A	-0.272358	0.0368073	YER093C-A	AIM11	YER093C-A	-0.204761	0.000603357
YER095W	RAD51	YER095W	-0.0601147	0.434854	YER095W	RAD51	YER095W	0.0213141	0.86563	YER095W	RAD51	YER095W	-0.113486	0.389511	YER095W	RAD51	YER095W	0.0182815	0.407997
YER096W	SHC1	YER096W	-0.171245	0.00304179	YER096W	SHC1	YER096W	-0.171096	0.270159	YER096W	SHC1	YER096W	-0.201705	0.0143651	YER096W	SHC1	YER096W	0.0033183	0.9394
YER097W	YER097W	YER097W	-0.111567	0.51392	YER097W	YER097W	YER097W	0.218242	0.705674	YER097W	YER097W	YER097W	-0.0248491	0.775906	YER097W	YER097W	YER097W	0.0345581	0.410771
YER098W	UBP9	YER098W	-0.0900391	0.371485	YER098W	UBP9	YER098W	-0.288679	0.427375	YER098W	UBP9	YER098W	-0.186941	0.05971	YER098W	UBP9	YER098W	0.0396321	0.186468
YER099C	PRS2	YER099C	0.0808164	0.642514	YER099C	PRS2	YER099C	-0.0929907	0.270986	YER099C	PRS2	YER099C	-0.141732	0.359261	YER099C	PRS2	YER099C	-0.0770799	0.0117731
YER101C	AST2	YER101C	0.0553113	0.687953	YER101C	AST2	YER101C	0.215194	0.0543544	YER101C	AST2	YER101C	NA	NA	YER101C	AST2	YER101C	-0.126566	0.0472008
YER103W	SSA4	YER103W	-0.0332753	0.636944	YER103W	SSA4	YER103W	-0.0617412	0.852993	YER103W	SSA4	YER103W	NA	NA	YER103W	SSA4	YER103W	-0.0423598	0.271289
YER105C	NUP157	YER105C	-0.146173	0.131237	YER105C	NUP157	YER105C	-0.147677	0.342037	YER105C	NUP157	YER105C	-0.0264601	0.825596	YER105C	NUP157	YER105C	-0.0775034	0.0500071
YER106W	MAM1	YER106W	0.0441294	0.526986	YER106W	MAM1	YER106W	0.13406	0.193954	YER106W	MAM1	YER106W	NA	NA	YER106W	MAM1	YER106W	-0.00306553	0.94927
YER108C	YER108C	YER108C	0.0235778	0.628077	YER108C	YER108C	YER108C	-0.13957	0.261179	YER108C	YER108C	YER108C	NA	NA	YER108C	YER108C	YER108C	-0.0388538	0.415442
YER109C	FLO8	YER109C	-0.002278	0.930242	YER109C	FLO8	YER109C	0.329411	0.102572	YER109C	FLO8	YER109C	NA	NA	YER109C	FLO8	YER109C	0.00713075	0.787485
YER110C	KAP123	YER110C	-0.728561	0.0144917	YER110C	KAP123	YER110C	0.0867923	0.710707	YER110C	KAP123	YER110C	NA	NA	YER110C	KAP123	YER110C	-0.0645414	0.779578
YER111C	SWI4	YER111C	-0.0452694	0.753828	YER111C	SWI4	YER111C	-0.311266	0.0412689	YER111C	SWI4	YER111C	NA	NA	YER111C	SWI4	YER111C	-0.0781388	0.160369
YER112W	LSM4	YER112W	0.686864	0.041373	YER112W	LSM4	YER112W	0.339349	0.0289476	YER112W	LSM4	YER112W	0.586965	0.0125814	YER112W	LSM4	YER112W	0.221442	0.0028381
YER113C	TMN3	YER113C	0.139208	0.554749	YER113C	TMN3	YER113C	-0.007331	0.949206	YER113C	TMN3	YER113C	NA	NA	YER113C	TMN3	YER113C	-0.0193424	0.465659
YER114C	BOI2	YER114C	-0.0917698	0.0723487	YER114C	BOI2	YER114C	0.259931	0.0652481	YER114C	BOI2	YER114C	NA	NA	YER114C	BOI2	YER114C	0.093415	0.147736
YER115C	SPR6	YER115C	-0.135191	0.438005	YER115C	SPR6	YER115C	0.234834	0.0533549	YER115C	SPR6	YER115C	NA	NA	YER115C	SPR6	YER115C	0.0769884	0.311574
YER116C	SLX8	YER116C	0.0310037	0.764647	YER116C	SLX8	YER116C	-0.523197	0.10089	YER116C	SLX8	YER116C	NA	NA	YER116C	SLX8	YER116C	-0.396537	0.0108584
YER117W	RPL23B	YER117W	-0.121993	0.370984	YER117W	RPL23B	YER117W	-0.109745	0.342935	YER117W	RPL23B	YER117W	NA	NA	YER117W	RPL23B	YER117W	-0.0505144	0.334642
YER118C	SHO1	YER118C	-0.0723234	0.278523	YER118C	SHO1	YER118C	-0.591545	0.109695	YER118C	SHO1	YER118C	NA	NA	YER118C	SHO1	YER118C	0.149163	0.0153224
YER119C	AVT6	YER119C	0.0551619	0.428495	YER119C	AVT6	YER119C	-0.229172	0.614512	YER119C	AVT6	YER119C	NA	NA	YER119C	AVT6	YER119C	0.0915862	0.125962
YER119C-A	YER119C-A	YER119C-A	0.131863	0.514196	YER119C-A	YER119C-A	YER119C-A	0.00347789	0.988927	YER119C-A	YER119C-A	YER119C-A	NA	NA	YER119C-A	YER119C-A	YER119C-A	-0.199916	0.0261575
YER120W	SCS2	YER120W	0.000590889	0.997097	YER120W	SCS2	YER120W	0.0129519	0.933459	YER120W	SCS2	YER120W	NA	NA	YER120W	SCS2	YER120W	-0.0589142	0.752932
YER121W	YER121W	YER121W	-0.00920467	0.906314	YER121W	YER121W	YER121W	0.0258238	0.415265	YER121W	YER121W	YER121W	NA	NA	YER121W	YER121W	YER121W	0.010814	0.686885
YER122C	GLO3	YER122C	0.139571	0.128994	YER122C	GLO3	YER122C	-0.471618	0.00126345	YER122C	GLO3	YER122C	-0.0786147	0.703553	YER122C	GLO3	YER122C	-0.091285	0.214904
YER123W	YCK3	YER123W	0.313869	0.346957	YER123W	YCK3	YER123W	-0.326155	0.00953854	YER123W	YCK3	YER123W	0.0823017	0.373904	YER123W	YCK3	YER123W	-0.202227	0.0866202
YER124C	DSE1	YER124C	0.105216	0.372466	YER124C	DSE1	YER124C	0.14218	0.0674526	YER124C	DSE1	YER124C	NA	NA	YER124C	DSE1	YER124C	0.0153403	0.684225
YER125W	RSP5	rsp5-1	-0.850304	0.000932415	YER125W	RSP5	rsp5-1	0.213267	0.123946	YER125W	RSP5	rsp5-1	0.113002	0.603299	YER125W	RSP5	rsp5-1	-0.324158	0.129727
YER125W	RSP5	rsp5-3	-0.126751	0.160487	YER125W	RSP5	rsp5-3	-0.260365	0.544354	YER125W	RSP5	rsp5-3	-0.441332	0.0597132	YER125W	RSP5	rsp5-3	-0.107328	0.180267
YER125W	RSP5	rsp5-sm1	-0.847624	2.53372e-05	YER125W	RSP5	rsp5-sm1	-0.292343	0.040156	YER125W	RSP5	rsp5-sm1	-0.580732	0.0126484	YER125W	RSP5	rsp5-sm1	-0.619624	0.00596493
YER125W	RSP5	YER125W	-0.0936733	0.466321	YER125W	RSP5	YER125W	-0.149096	0.358947	YER125W	RSP5	YER125W	-0.310005	0.115762	YER125W	RSP5	YER125W	0.0502682	0.133777
YER126C	NSA2	YER126C	0.118022	0.215444	YER126C	NSA2	YER126C	-0.504212	0.124258	YER126C	NSA2	YER126C	0.009976	0.894071	YER126C	NSA2	YER126C	0.0491601	0.0694166
YER128W	YER128W	YER128W	0.180052	0.0617705	YER128W	YER128W	YER128W	0.170889	0.187118	YER128W	YER128W	YER128W	NA	NA	YER128W	YER128W	YER128W	-0.021886	0.617764
YER129W	SAK1	YER129W	0.036075	0.635397	YER129W	SAK1	YER129W	-0.0585758	0.634248	YER129W	SAK1	YER129W	NA	NA	YER129W	SAK1	YER129W	-0.0819918	0.059279
YER130C	YER130C	YER130C	0.185939	0.379688	YER130C	YER130C	YER130C	-0.150066	0.0765101	YER130C	YER130C	YER130C	NA	NA	YER130C	YER130C	YER130C	0.0336089	0.20411
YER131W	RPS26B	YER131W	-0.00557856	0.953385	YER131W	RPS26B	YER131W	0.115483	0.564801	YER131W	RPS26B	YER131W	NA	NA	YER131W	RPS26B	YER131W	0.0121344	0.79816
YER132C	PMD1	YER132C	-0.103152	0.332943	YER132C	PMD1	YER132C	0.0222014	0.819461	YER132C	PMD1	YER132C	NA	NA	YER132C	PMD1	YER132C	-0.0614046	0.273624
YER133W	GLC7	glc7-10	0.297285	0.418749	YER133W	GLC7	glc7-10	-0.203683	0.552826	YER133W	GLC7	glc7-10	0.259903	0.692149	YER133W	GLC7	glc7-10	-0.28192	0.146566
YER133W	GLC7	glc7-12	-0.181448	0.0375894	YER133W	GLC7	glc7-12	0.164064	0.162678	YER133W	GLC7	glc7-12	-0.207482	0.155835	YER133W	GLC7	glc7-12	-0.0708105	0.447946
YER133W	GLC7	YER133W	-0.597072	0.0201994	YER133W	GLC7	YER133W	-0.208045	0.587898	YER133W	GLC7	YER133W	-0.181287	0.621613	YER133W	GLC7	YER133W	-0.200716	0.0692665
YER134C	YER134C	YER134C	-0.0115671	0.889129	YER134C	YER134C	YER134C	-0.0947802	0.518316	YER134C	YER134C	YER134C	NA	NA	YER134C	YER134C	YER134C	0.0170559	0.77914
YER135C	YER135C	YER135C	-0.121445	0.019448	YER135C	YER135C	YER135C	-0.100572	0.6457	YER135C	YER135C	YER135C	NA	NA	YER135C	YER135C	YER135C	0.117201	0.358631
YER136W	GDI1	gdi1-1	0.429041	0.000612929	YER136W	GDI1	gdi1-1	0.326446	0.106323	YER136W	GDI1	gdi1-1	0.135843	0.43039	YER136W	GDI1	gdi1-1	0.364978	0.00128491
YER137C	YER137C	YER137C	0.158329	0.314684	YER137C	YER137C	YER137C	0.038819	0.349827	YER137C	YER137C	YER137C	NA	NA	YER137C	YER137C	YER137C	0.00797397	0.761586
YER139C	RTR1	YER139C	0.0511268	0.276097	YER139C	RTR1	YER139C	0.196034	0.226545	YER139C	RTR1	YER139C	NA	NA	YER139C	RTR1	YER139C	0.0741207	0.158034
YER140W	YER140W	YER140W	-0.0309718	0.78019	YER140W	YER140W	YER140W	-0.0576687	0.793649	YER140W	YER140W	YER140W	NA	NA	YER140W	YER140W	YER140W	0.0192292	0.424981
YER141W	COX15	YER141W	0.215679	0.0821778	YER141W	COX15	YER141W	0.238212	0.102817	YER141W	COX15	YER141W	NA	NA	YER141W	COX15	YER141W	0.0472755	0.0721777
YER142C	MAG1	YER142C	0.207792	0.15789	YER142C	MAG1	YER142C	0.377211	0.0216187	YER142C	MAG1	YER142C	NA	NA	YER142C	MAG1	YER142C	-0.0625565	0.0491335
YER143W	DDI1	YER143W	0.0805497	0.389509	YER143W	DDI1	YER143W	-0.00256278	0.985719	YER143W	DDI1	YER143W	NA	NA	YER143W	DDI1	YER143W	-0.0950944	0.0250809
YER144C	UBP5	YER144C	0.182375	0.0124131	YER144C	UBP5	YER144C	0.121732	0.679917	YER144C	UBP5	YER144C	-0.0135587	0.687185	YER144C	UBP5	YER144C	-0.00797905	0.699836
YER145C	FTR1	YER145C	0.257026	0.0549516	YER145C	FTR1	YER145C	0.00540089	0.94755	YER145C	FTR1	YER145C	NA	NA	YER145C	FTR1	YER145C	-0.0156499	0.636579
YER147C	SCC4	YER147C	0.226843	0.131432	YER147C	SCC4	YER147C	0.0564569	0.75269	YER147C	SCC4	YER147C	-0.169506	0.44988	YER147C	SCC4	YER147C	0.0566849	0.0490945
YER148W	SPT15	spt15-I143N	0.469884	0.116864	YER148W	SPT15	spt15-I143N	-1.08985	0.00280944	YER148W	SPT15	spt15-I143N	-0.603812	0.361496	YER148W	SPT15	spt15-I143N	-1.13773	0.000207628
YER148W	SPT15	spt15-P65S	-0.402511	0.195219	YER148W	SPT15	spt15-P65S	-0.64396	0.00738615	YER148W	SPT15	spt15-P65S	0.127049	0.793358	YER148W	SPT15	spt15-P65S	-0.244212	0.0320638
YER149C	PEA2	YER149C	-0.0110007	0.958289	YER149C	PEA2	YER149C	-0.178262	0.110653	YER149C	PEA2	YER149C	NA	NA	YER149C	PEA2	YER149C	-0.0852071	0.0830798
YER150W	SPI1	YER150W	-0.087598	0.56545	YER150W	SPI1	YER150W	-0.167927	0.352728	YER150W	SPI1	YER150W	NA	NA	YER150W	SPI1	YER150W	0.00920356	0.844978
YER151C	UBP3	YER151C	0.320306	0.017404	YER151C	UBP3	YER151C	0.631816	0.00187747	YER151C	UBP3	YER151C	NA	NA	YER151C	UBP3	YER151C	0.325309	0.00587781
YER152C	YER152C	YER152C	0.174859	0.176393	YER152C	YER152C	YER152C	-0.0939618	0.259266	YER152C	YER152C	YER152C	NA	NA	YER152C	YER152C	YER152C	0.0328591	0.161675
YER153C	PET122	YER153C	0.353788	0.137888	YER153C	PET122	YER153C	0.00786344	0.881109	YER153C	PET122	YER153C	NA	NA	YER153C	PET122	YER153C	-0.114742	0.00352664
YER154W	OXA1	YER154W	0.0660523	0.551226	YER154W	OXA1	YER154W	0.214219	0.0242074	YER154W	OXA1	YER154W	NA	NA	YER154W	OXA1	YER154W	-0.0280614	0.54918
YER155C	BEM2	YER155C	-0.0657365	0.683413	YER155C	BEM2	YER155C	-0.0680183	0.863488	YER155C	BEM2	YER155C	0.103764	0.668767	YER155C	BEM2	YER155C	-0.0787851	0.74619
YER156C	YER156C	YER156C	-0.00932256	0.985863	YER156C	YER156C	YER156C	0.0384734	0.880329	YER156C	YER156C	YER156C	NA	NA	YER156C	YER156C	YER156C	-0.00647254	0.953924
YER157W	COG3	cog3-1	-0.489621	0.00492174	YER157W	COG3	cog3-1	-0.50605	0.0176353	YER157W	COG3	cog3-1	-0.00732478	0.62975	YER157W	COG3	cog3-1	-0.697008	0.0577608
YER157W	COG3	cog3-2	-0.0616541	0.429475	YER157W	COG3	cog3-2	-0.324611	0.0310173	YER157W	COG3	cog3-2	-0.174144	0.167891	YER157W	COG3	cog3-2	-0.197804	0.0214055
YER158C	YER158C	YER158C	-0.317744	0.415333	YER158C	YER158C	YER158C	0.36264	0.0714823	YER158C	YER158C	YER158C	-0.00379356	0.373914	YER158C	YER158C	YER158C	-0.0337166	0.528972
YER159C	BUR6	YER159C	0.148297	0.119048	YER159C	BUR6	YER159C	0.115997	0.492904	YER159C	BUR6	YER159C	0.0760713	0.436877	YER159C	BUR6	YER159C	-0.0600624	0.164433
YER161C	SPT2	YER161C	-0.847193	0.000199046	YER161C	SPT2	YER161C	-0.101879	0.45172	YER161C	SPT2	YER161C	NA	NA	YER161C	SPT2	YER161C	0.126732	0.176348
YER162C	RAD4	YER162C	-0.155622	0.23238	YER162C	RAD4	YER162C	-0.34178	0.0487124	YER162C	RAD4	YER162C	NA	NA	YER162C	RAD4	YER162C	-0.324981	0.0161731
YER163C	YER163C	YER163C	-0.0318246	0.811649	YER163C	YER163C	YER163C	0.000717	0.986791	YER163C	YER163C	YER163C	NA	NA	YER163C	YER163C	YER163C	-0.0995985	0.0129226
YER164W	CHD1	YER164W	-0.418828	0.0773238	YER164W	CHD1	YER164W	0.214332	0.0542593	YER164W	CHD1	YER164W	NA	NA	YER164W	CHD1	YER164W	0.15183	0.0414119
YER166W	DNF1	YER166W	-0.107439	0.140871	YER166W	DNF1	YER166W	-0.0517586	0.134041	YER166W	DNF1	YER166W	NA	NA	YER166W	DNF1	YER166W	0.0274588	0.685373
YER167W	BCK2	YER167W	0.0179442	0.434127	YER167W	BCK2	YER167W	0.177229	0.0694099	YER167W	BCK2	YER167W	NA	NA	YER167W	BCK2	YER167W	0.0446337	0.0952112
YER168C	CCA1	cca1-1	NA	NA	YER168C	CCA1	cca1-1	-0.295937	0.581924	YER168C	CCA1	cca1-1	0.219295	0.447619	YER168C	CCA1	cca1-1	-0.450719	0.0300556
YER168C	CCA1	YER168C	0.00425289	0.979366	YER168C	CCA1	YER168C	0.0440779	0.377374	YER168C	CCA1	YER168C	0.117051	0.299283	YER168C	CCA1	YER168C	-0.0478816	0.0613657
YER169W	RPH1	YER169W	0.158387	0.458664	YER169W	RPH1	YER169W	-0.110544	0.0534148	YER169W	RPH1	YER169W	NA	NA	YER169W	RPH1	YER169W	-0.00164511	0.956161
YER170W	ADK2	YER170W	0.0937438	0.63409	YER170W	ADK2	YER170W	0.026456	0.527429	YER170W	ADK2	YER170W	NA	NA	YER170W	ADK2	YER170W	0.0882908	0.103437
YER171W	RAD3	rad3-ts14	NA	NA	YER171W	RAD3	rad3-ts14	-0.000870556	0.373919	YER171W	RAD3	rad3-ts14	NA	NA	YER171W	RAD3	rad3-ts14	0.263236	0.119979
YER173W	RAD24	YER173W	0.150109	0.539922	YER173W	RAD24	YER173W	-0.185002	0.0259389	YER173W	RAD24	YER173W	NA	NA	YER173W	RAD24	YER173W	-0.16245	0.00259213
YER174C	GRX4	YER174C	0.10367	0.0352137	YER174C	GRX4	YER174C	-0.127112	0.00598277	YER174C	GRX4	YER174C	NA	NA	YER174C	GRX4	YER174C	0.0456448	0.477629
YER175C	TMT1	YER175C	-0.0152903	0.747429	YER175C	TMT1	YER175C	-0.0697135	0.74336	YER175C	TMT1	YER175C	0.0830748	0.631681	YER175C	TMT1	YER175C	0.0558284	0.157733
YER175W-A	YER175W-A	YER175W-A	0.405101	0.0106589	YER175W-A	YER175W-A	YER175W-A	0.177646	0.459581	YER175W-A	YER175W-A	YER175W-A	0.116989	0.319708	YER175W-A	YER175W-A	YER175W-A	0.00217336	0.89516
YER176W	ECM32	YER176W	0.0191749	0.618622	YER176W	ECM32	YER176W	0.172022	0.0868472	YER176W	ECM32	YER176W	0.000657148	0.37393	YER176W	ECM32	YER176W	0.0863336	0.0414916
YER177W	BMH1	YER177W	0.157489	0.015461	YER177W	BMH1	YER177W	0.115196	0.357884	YER177W	BMH1	YER177W	0.0486568	0.74651	YER177W	BMH1	YER177W	0.0390759	0.585372
YER178W	PDA1	YER178W	0.0586007	0.31764	YER178W	PDA1	YER178W	-0.136775	0.447601	YER178W	PDA1	YER178W	0.0111717	0.946508	YER178W	PDA1	YER178W	0.0457763	0.51054
YER179W	DMC1	YER179W	-0.1055	0.420027	YER179W	DMC1	YER179W	-0.107677	0.0996221	YER179W	DMC1	YER179W	0.152327	0.165123	YER179W	DMC1	YER179W	-0.0388674	0.371941
YER180C	ISC10	YER180C	-0.0379723	0.60167	YER180C	ISC10	YER180C	0.0105805	0.918019	YER180C	ISC10	YER180C	0.0258975	0.862951	YER180C	ISC10	YER180C	-0.00249668	0.896867
YER180C-A	SLO1	YER180C-A	0.168179	0.56694	YER180C-A	SLO1	YER180C-A	0.438703	0.465847	YER180C-A	SLO1	YER180C-A	0.0407473	0.343654	YER180C-A	SLO1	YER180C-A	-0.0720772	0.0178517
YER181C	YER181C	YER181C	-0.00647185	0.92381	YER181C	YER181C	YER181C	0.0338404	0.610295	YER181C	YER181C	YER181C	0.108928	0.20761	YER181C	YER181C	YER181C	-0.0282598	0.0651564
YER182W	FMP10	YER182W	-0.086023	0.257515	YER182W	FMP10	YER182W	0.217076	0.1003	YER182W	FMP10	YER182W	0.196767	0.0540168	YER182W	FMP10	YER182W	-0.0124069	0.444553
YER183C	FAU1	YER183C	-0.142987	0.0145754	YER183C	FAU1	YER183C	-0.0124056	0.838194	YER183C	FAU1	YER183C	NA	NA	YER183C	FAU1	YER183C	-0.0169583	0.297132
YER184C	YER184C	YER184C	-0.0278971	0.79448	YER184C	YER184C	YER184C	-0.104401	0.251205	YER184C	YER184C	YER184C	NA	NA	YER184C	YER184C	YER184C	0.0131349	0.418602
YER185W	PUG1	YER185W	-0.0549145	0.14704	YER185W	PUG1	YER185W	0.142421	0.0229835	YER185W	PUG1	YER185W	-0.0616524	0.711367	YER185W	PUG1	YER185W	-0.00818633	0.628095
YER186C	YER186C	YER186C	0.167535	0.143769	YER186C	YER186C	YER186C	-0.0100983	0.854657	YER186C	YER186C	YER186C	0.0290233	0.0784676	YER186C	YER186C	YER186C	0.0607159	0.027171
YER186W-A	YER186W-A	YER186W-A	0.197059	0.179484	YER186W-A	YER186W-A	YER186W-A	-0.118499	0.0819649	YER186W-A	YER186W-A	YER186W-A	-0.221839	0.107981	YER186W-A	YER186W-A	YER186W-A	0.00405492	0.927334
YER187W	YER187W	YER187W	-0.063979	0.110003	YER187W	YER187W	YER187W	-0.0711123	0.4495	YER187W	YER187W	YER187W	0.0234644	0.874875	YER187W	YER187W	YER187W	0.0704114	0.40267
YER188W	YER188W	YER188W	0.641813	0.00336291	YER188W	YER188W	YER188W	0.462221	0.171232	YER188W	YER188W	YER188W	-0.119035	0.253061	YER188W	YER188W	YER188W	-0.0675566	0.00343971
YFL001W	DEG1	YFL001W	0.0039713	0.90605	YFL001W	DEG1	YFL001W	0.45735	9.24135e-05	YFL001W	DEG1	YFL001W	0.0136887	0.907012	YFL001W	DEG1	YFL001W	0.0369872	0.255439
YFL002C	SPB4	YFL002C	0.269758	0.139964	YFL002C	SPB4	YFL002C	0.113934	0.543093	YFL002C	SPB4	YFL002C	0.381392	0.0207798	YFL002C	SPB4	YFL002C	0.175994	0.217732
YFL003C	MSH4	YFL003C	-0.379829	0.0106365	YFL003C	MSH4	YFL003C	-0.41433	0.0030696	YFL003C	MSH4	YFL003C	0.0593419	0.737858	YFL003C	MSH4	YFL003C	0.00819306	0.707243
YFL004W	VTC2	YFL004W	-0.211223	0.0634032	YFL004W	VTC2	YFL004W	-0.106162	0.0162498	YFL004W	VTC2	YFL004W	-8.87778e-05	0.999665	YFL004W	VTC2	YFL004W	-0.0314401	0.496886
YFL005W	SEC4	sec4-8	-0.291827	0.0230075	YFL005W	SEC4	sec4-8	-0.632004	0.0183181	YFL005W	SEC4	sec4-8	-0.28422	0.0653019	YFL005W	SEC4	sec4-8	-0.133803	0.0646081
YFL005W	SEC4	YFL005W	-0.192497	0.0814773	YFL005W	SEC4	YFL005W	-0.196361	0.274293	YFL005W	SEC4	YFL005W	-0.130156	0.042635	YFL005W	SEC4	YFL005W	-0.0191769	0.796717
YFL006W	YFL006W	YFL006W	-0.220225	0.00226967	YFL006W	YFL006W	YFL006W	0.136052	0.439022	YFL006W	YFL006W	YFL006W	-0.140084	0.0370704	YFL006W	YFL006W	YFL006W	-0.0390383	0.0803905
YFL007W	BLM10	YFL007W	-0.2134	0.140224	YFL007W	BLM10	YFL007W	-0.0618791	0.301814	YFL007W	BLM10	YFL007W	0.0900988	0.616124	YFL007W	BLM10	YFL007W	0.00277337	0.893685
YFL008W	SMC1	smc1-2	-0.30091	0.0220493	YFL008W	SMC1	smc1-2	-0.134408	0.16525	YFL008W	SMC1	smc1-2	-0.0511522	0.34908	YFL008W	SMC1	smc1-2	0.447517	0.185018
YFL008W	SMC1	smc1-259	-0.0189377	0.912758	YFL008W	SMC1	smc1-259	-0.803936	0.00307453	YFL008W	SMC1	smc1-259	-0.0588211	0.0641687	YFL008W	SMC1	smc1-259	0.110589	0.198775
YFL008W	SMC1	YFL008W	-0.441292	0.302964	YFL008W	SMC1	YFL008W	0.0845092	0.435786	YFL008W	SMC1	YFL008W	-0.00846978	0.925454	YFL008W	SMC1	YFL008W	-0.00425731	0.937119
YFL009W	CDC4	cdc4-1	0.371537	0.114296	YFL009W	CDC4	cdc4-1	0.330763	0.0275906	YFL009W	CDC4	cdc4-1	0.12336	0.450106	YFL009W	CDC4	cdc4-1	0.118355	0.149672
YFL009W	CDC4	cdc4-2	-0.326929	0.00284038	YFL009W	CDC4	cdc4-2	-0.222805	0.0548647	YFL009W	CDC4	cdc4-2	-0.0320082	0.817315	YFL009W	CDC4	cdc4-2	-0.0700983	0.363371
YFL009W	CDC4	cdc4-3	-0.16327	0.0467853	YFL009W	CDC4	cdc4-3	0.381115	0.172461	YFL009W	CDC4	cdc4-3	-0.0731168	0.572906	YFL009W	CDC4	cdc4-3	0.0773485	0.460207
YFL009W	CDC4	YFL009W	-0.213989	0.104929	YFL009W	CDC4	YFL009W	0.201412	0.0655808	YFL009W	CDC4	YFL009W	0.00423322	0.975787	YFL009W	CDC4	YFL009W	0.0474533	0.255487
YFL010C	WWM1	YFL010C	-0.056693	0.408155	YFL010C	WWM1	YFL010C	0.0934151	0.127273	YFL010C	WWM1	YFL010C	-0.094516	0.532019	YFL010C	WWM1	YFL010C	-0.0101658	0.954581
YFL010W-A	AUA1	YFL010W-A	0.0442822	0.700891	YFL010W-A	AUA1	YFL010W-A	-0.0103727	0.846215	YFL010W-A	AUA1	YFL010W-A	0.02833	0.841322	YFL010W-A	AUA1	YFL010W-A	0.064599	0.0452833
YFL011W	HXT10	YFL011W	0.0553807	0.651699	YFL011W	HXT10	YFL011W	0.0980064	0.142902	YFL011W	HXT10	YFL011W	-0.0406023	0.764883	YFL011W	HXT10	YFL011W	0.029837	0.512211
YFL012W	YFL012W	YFL012W	-0.0304742	0.348419	YFL012W	YFL012W	YFL012W	0.0889512	0.192425	YFL012W	YFL012W	YFL012W	0.0836536	0.577049	YFL012W	YFL012W	YFL012W	0.0310717	0.277319
YFL013C	IES1	YFL013C	0.0602422	0.506812	YFL013C	IES1	YFL013C	-0.158242	0.0147944	YFL013C	IES1	YFL013C	-0.031732	0.898777	YFL013C	IES1	YFL013C	0.0953306	0.0138597
YFL013W-A	YFL013W-A	YFL013W-A	0.369814	0.00430602	YFL013W-A	YFL013W-A	YFL013W-A	-0.189954	0.162005	YFL013W-A	YFL013W-A	YFL013W-A	-0.0971732	0.489636	YFL013W-A	YFL013W-A	YFL013W-A	0.17737	0.00134392
YFL014W	HSP12	YFL014W	-0.0316879	0.270065	YFL014W	HSP12	YFL014W	0.255074	0.131662	YFL014W	HSP12	YFL014W	0.0554941	0.648217	YFL014W	HSP12	YFL014W	0.00094789	0.965562
YFL015C	YFL015C	YFL015C	0.0637324	0.548424	YFL015C	YFL015C	YFL015C	-0.273541	0.332107	YFL015C	YFL015C	YFL015C	0.0401091	0.558138	YFL015C	YFL015C	YFL015C	-0.0179878	0.518323
YFL016C	MDJ1	YFL016C	-0.26611	0.077396	YFL016C	MDJ1	YFL016C	0.0890427	0.535086	YFL016C	MDJ1	YFL016C	-0.0667917	0.762863	YFL016C	MDJ1	YFL016C	-0.155553	0.00802369
YFL017C	GNA1	gna1-ts	-1.48694	0.000115	YFL017C	GNA1	gna1-ts	-1.11477	0.0240877	YFL017C	GNA1	gna1-ts	-0.60434	0.0898841	YFL017C	GNA1	gna1-ts	-0.211161	0.10829
YFL017C	GNA1	YFL017C	-0.109912	0.245028	YFL017C	GNA1	YFL017C	-0.106362	0.0478531	YFL017C	GNA1	YFL017C	0.139003	0.233137	YFL017C	GNA1	YFL017C	-0.00513839	0.893437
YFL018C	LPD1	YFL018C	-0.907503	1.08872e-05	YFL018C	LPD1	YFL018C	-0.531107	0.00335452	YFL018C	LPD1	YFL018C	-0.028604	0.866441	YFL018C	LPD1	YFL018C	-0.442163	0.0739549
YFL019C	YFL019C	YFL019C	-0.107207	0.175208	YFL019C	YFL019C	YFL019C	0.0271004	0.907006	YFL019C	YFL019C	YFL019C	-0.0681969	0.567824	YFL019C	YFL019C	YFL019C	0.00274808	0.903588
YFL020C	PAU5	YFL020C	0.349035	0.114683	YFL020C	PAU5	YFL020C	-0.138633	0.55728	YFL020C	PAU5	YFL020C	0.0434062	0.493662	YFL020C	PAU5	YFL020C	-0.0252773	0.353035
YFL021W	GAT1	YFL021W	0.329032	0.243094	YFL021W	GAT1	YFL021W	-0.531441	0.0034731	YFL021W	GAT1	YFL021W	0.035927	0.845818	YFL021W	GAT1	YFL021W	0.041913	0.0809668
YFL022C	FRS2	YFL022C	0.0632807	0.362891	YFL022C	FRS2	YFL022C	-0.0641784	0.524007	YFL022C	FRS2	YFL022C	0.0138946	0.614985	YFL022C	FRS2	YFL022C	-0.0340103	0.414622
YFL023W	BUD27	YFL023W	0.191178	0.0665638	YFL023W	BUD27	YFL023W	0.601952	0.120386	YFL023W	BUD27	YFL023W	0.113739	0.327658	YFL023W	BUD27	YFL023W	-0.0407214	0.359858
YFL024C	EPL1	YFL024C	-0.0238162	0.828228	YFL024C	EPL1	YFL024C	0.0906086	0.31525	YFL024C	EPL1	YFL024C	0.0412931	0.851898	YFL024C	EPL1	YFL024C	-0.0111489	0.756181
YFL025C	BST1	YFL025C	0.0853694	0.217885	YFL025C	BST1	YFL025C	-0.0220069	0.901717	YFL025C	BST1	YFL025C	0.659872	0.0208668	YFL025C	BST1	YFL025C	0.116064	0.194229
YFL026W	STE2	YFL026W	NA	NA	YFL026W	STE2	YFL026W	0.620693	0.132891	YFL026W	STE2	YFL026W	0.153099	0.373906	YFL026W	STE2	YFL026W	NA	NA
YFL027C	GYP8	YFL027C	-0.14116	0.016004	YFL027C	GYP8	YFL027C	-0.108258	0.368567	YFL027C	GYP8	YFL027C	-0.22502	0.0888873	YFL027C	GYP8	YFL027C	0.0424779	0.0233978
YFL028C	CAF16	YFL028C	0.209848	0.0475959	YFL028C	CAF16	YFL028C	-0.174461	0.155778	YFL028C	CAF16	YFL028C	0.0107396	0.906294	YFL028C	CAF16	YFL028C	0.0458317	0.129109
YFL029C	CAK1	cak1-23	0.226566	0.229839	YFL029C	CAK1	cak1-23	0.719413	0.101986	YFL029C	CAK1	cak1-23	-0.230063	0.507386	YFL029C	CAK1	cak1-23	-0.29769	0.0270235
YFL030W	AGX1	YFL030W	-0.0904642	0.168752	YFL030W	AGX1	YFL030W	-0.100093	0.661746	YFL030W	AGX1	YFL030W	-0.193697	0.329595	YFL030W	AGX1	YFL030W	-0.00481991	0.854102
YFL031W	HAC1	YFL031W	0.490863	0.000655544	YFL031W	HAC1	YFL031W	0.478159	0.0498375	YFL031W	HAC1	YFL031W	0.161055	0.293387	YFL031W	HAC1	YFL031W	0.176187	0.000642077
YFL032W	YFL032W	YFL032W	0.411594	0.00107859	YFL032W	YFL032W	YFL032W	0.0658513	0.629329	YFL032W	YFL032W	YFL032W	0.345611	0.0453446	YFL032W	YFL032W	YFL032W	0.205471	0.000647509
YFL033C	RIM15	YFL033C	0.0211619	0.848868	YFL033C	RIM15	YFL033C	0.144824	0.0359631	YFL033C	RIM15	YFL033C	-0.0030738	0.975455	YFL033C	RIM15	YFL033C	0.206474	0.00197842
YFL034C-A	RPL22B	YFL034C-A	-0.264678	0.0648443	YFL034C-A	RPL22B	YFL034C-A	-0.460932	0.0638061	YFL034C-A	RPL22B	YFL034C-A	0.00895	0.950118	YFL034C-A	RPL22B	YFL034C-A	0.00260948	0.966345
YFL034C-B	MOB2	mob2-11	-0.700705	0.00467526	YFL034C-B	MOB2	mob2-11	-0.521635	0.0912362	YFL034C-B	MOB2	mob2-11	0.0855727	0.806505	YFL034C-B	MOB2	mob2-11	0.0129119	0.856249
YFL034C-B	MOB2	mob2-14	-0.890876	0.00160679	YFL034C-B	MOB2	mob2-14	-1.10837	0.00126264	YFL034C-B	MOB2	mob2-14	0.0361597	0.934425	YFL034C-B	MOB2	mob2-14	0.0375396	0.453638
YFL034C-B	MOB2	mob2-19	-0.932395	0.00136809	YFL034C-B	MOB2	mob2-19	-0.76291	0.0345321	YFL034C-B	MOB2	mob2-19	-0.532569	0.324907	YFL034C-B	MOB2	mob2-19	0.0240803	0.605899
YFL034C-B	MOB2	mob2-20	-0.989039	0.00343338	YFL034C-B	MOB2	mob2-20	-0.573963	0.104591	YFL034C-B	MOB2	mob2-20	-0.192601	0.106979	YFL034C-B	MOB2	mob2-20	-0.113218	0.308747
YFL034C-B	MOB2	mob2-22	-0.580675	0.0200418	YFL034C-B	MOB2	mob2-22	-0.808023	0.0317395	YFL034C-B	MOB2	mob2-22	-1.01562	0.0607465	YFL034C-B	MOB2	mob2-22	0.186021	0.415039
YFL034C-B	MOB2	mob2-24	-0.333361	0.0460956	YFL034C-B	MOB2	mob2-24	-1.14248	0.00140286	YFL034C-B	MOB2	mob2-24	-0.0386214	0.87199	YFL034C-B	MOB2	mob2-24	-0.243433	0.115059
YFL034C-B	MOB2	mob2-26	-0.0249441	0.955546	YFL034C-B	MOB2	mob2-26	0.425415	0.190754	YFL034C-B	MOB2	mob2-26	0.256746	0.424623	YFL034C-B	MOB2	mob2-26	0.0818305	0.387502
YFL034C-B	MOB2	mob2-28	-0.244475	0.594309	YFL034C-B	MOB2	mob2-28	-0.16471	0.734091	YFL034C-B	MOB2	mob2-28	0.232646	0.187424	YFL034C-B	MOB2	mob2-28	0.302672	0.0178032
YFL034C-B	MOB2	mob2-34	-0.631542	0.001437	YFL034C-B	MOB2	mob2-34	-1.15745	0.00796131	YFL034C-B	MOB2	mob2-34	-0.408137	0.0212885	YFL034C-B	MOB2	mob2-34	0.0808698	0.296474
YFL034C-B	MOB2	mob2-36	0.016524	0.94674	YFL034C-B	MOB2	mob2-36	0.114103	0.745252	YFL034C-B	MOB2	mob2-36	-0.15583	0.679543	YFL034C-B	MOB2	mob2-36	-0.100621	0.22624
YFL034C-B	MOB2	mob2-38	-1.16411	0.000880326	YFL034C-B	MOB2	mob2-38	-0.988603	0.00412105	YFL034C-B	MOB2	mob2-38	-0.0995051	0.884896	YFL034C-B	MOB2	mob2-38	-0.180202	0.0356492
YFL034C-B	MOB2	mob2-40	-0.360891	0.274624	YFL034C-B	MOB2	mob2-40	-0.950025	0.0212343	YFL034C-B	MOB2	mob2-40	0.233156	0.690688	YFL034C-B	MOB2	mob2-40	0.220564	0.122328
YFL034C-B	MOB2	mob2-8	-0.630424	0.0236655	YFL034C-B	MOB2	mob2-8	-1.13527	0.00111638	YFL034C-B	MOB2	mob2-8	0.0494367	0.932066	YFL034C-B	MOB2	mob2-8	-0.233369	0.0494002
YFL034W	YFL034W	YFL034W	0.146363	0.0736659	YFL034W	YFL034W	YFL034W	-0.0388569	0.433927	YFL034W	YFL034W	YFL034W	0.101058	0.264819	YFL034W	YFL034W	YFL034W	0.0751929	0.00933571
YFL035C-B	YFL035C-B	YFL035C-B	-0.131712	0.240913	YFL035C-B	YFL035C-B	YFL035C-B	0.0145797	0.940429	YFL035C-B	YFL035C-B	YFL035C-B	0.00375278	0.944718	YFL035C-B	YFL035C-B	YFL035C-B	0.0152259	0.363861
YFL036W	RPO41	YFL036W	0.0983094	0.633872	YFL036W	RPO41	YFL036W	0.539874	0.0352521	YFL036W	RPO41	YFL036W	-0.0307554	0.800195	YFL036W	RPO41	YFL036W	-0.286101	0.00688523
YFL037W	TUB2	tub2-443	-0.426933	0.216696	YFL037W	TUB2	tub2-443	-0.655652	0.00354137	YFL037W	TUB2	tub2-443	0.153703	0.810213	YFL037W	TUB2	tub2-443	-0.417184	0.00384281
YFL037W	TUB2	YFL037W	0.0553177	0.545311	YFL037W	TUB2	YFL037W	-0.161843	0.104306	YFL037W	TUB2	YFL037W	0.426556	0.143477	YFL037W	TUB2	YFL037W	0.0830844	0.00872898
YFL038C	YPT1	YFL038C	0.00843411	0.917588	YFL038C	YPT1	YFL038C	-0.156117	0.299139	YFL038C	YPT1	YFL038C	0.00480278	0.972746	YFL038C	YPT1	YFL038C	0.104714	0.217206
YFL038C	YPT1	ypt1-3	0.171914	0.208362	YFL038C	YPT1	ypt1-3	0.226501	0.00443918	YFL038C	YPT1	ypt1-3	-0.123389	0.155592	YFL038C	YPT1	ypt1-3	0.157592	0.014361
YFL039C	ACT1	act1-101	-0.272324	0.0144885	YFL039C	ACT1	act1-101	-0.370103	0.00920257	YFL039C	ACT1	act1-101	-0.292827	0.046014	YFL039C	ACT1	act1-101	-0.358712	0.027434
YFL039C	ACT1	act1-105	-0.0104281	0.827184	YFL039C	ACT1	act1-105	-0.165451	0.649009	YFL039C	ACT1	act1-105	0.00362811	0.854558	YFL039C	ACT1	act1-105	-0.281842	0.584416
YFL039C	ACT1	act1-108	-0.286959	0.154982	YFL039C	ACT1	act1-108	-0.0666948	0.575263	YFL039C	ACT1	act1-108	-0.00306267	0.860871	YFL039C	ACT1	act1-108	-0.593399	0.000521024
YFL039C	ACT1	act1-111	0.382442	0.0895503	YFL039C	ACT1	act1-111	0.301858	0.315704	YFL039C	ACT1	act1-111	-0.687737	0.010772	YFL039C	ACT1	act1-111	-0.422823	0.000217281
YFL039C	ACT1	act1-112	-0.391557	0.00387817	YFL039C	ACT1	act1-112	-0.520725	0.00170436	YFL039C	ACT1	act1-112	-0.137024	0.436762	YFL039C	ACT1	act1-112	-0.730488	0.000359294
YFL039C	ACT1	act1-119	-0.450207	0.106761	YFL039C	ACT1	act1-119	-0.741283	0.0475878	YFL039C	ACT1	act1-119	-0.104005	0.467263	YFL039C	ACT1	act1-119	-0.368648	0.000492068
YFL039C	ACT1	act1-120	-0.855107	0.000479655	YFL039C	ACT1	act1-120	-1.24904	8.65609e-06	YFL039C	ACT1	act1-120	-0.287668	0.0740484	YFL039C	ACT1	act1-120	NA	NA
YFL039C	ACT1	act1-121	0.73462	0.0051973	YFL039C	ACT1	act1-121	0.138795	0.720392	YFL039C	ACT1	act1-121	-0.376605	0.230911	YFL039C	ACT1	act1-121	-0.0475055	0.60064
YFL039C	ACT1	act1-122	0.151975	0.109067	YFL039C	ACT1	act1-122	-0.209872	0.0870913	YFL039C	ACT1	act1-122	-0.171123	0.172795	YFL039C	ACT1	act1-122	-0.0947364	0.358647
YFL039C	ACT1	act1-124	-0.702024	0.0130009	YFL039C	ACT1	act1-124	-0.132922	0.491593	YFL039C	ACT1	act1-124	-0.45989	0.122566	YFL039C	ACT1	act1-124	-0.493284	0.00439352
YFL039C	ACT1	act1-125	-0.715518	0.000329179	YFL039C	ACT1	act1-125	-0.593723	0.00327653	YFL039C	ACT1	act1-125	-0.0754042	0.0630332	YFL039C	ACT1	act1-125	-0.435357	0.331673
YFL039C	ACT1	act1-129	-0.429204	0.0847394	YFL039C	ACT1	act1-129	-0.315821	0.0138958	YFL039C	ACT1	act1-129	-0.392198	0.0350414	YFL039C	ACT1	act1-129	-0.687568	0.00216326
YFL039C	ACT1	act1-132	-0.315379	0.0196796	YFL039C	ACT1	act1-132	-0.0770873	0.875848	YFL039C	ACT1	act1-132	-0.121215	0.588673	YFL039C	ACT1	act1-132	0.017775	0.921047
[truncated: 4,578 more rows]
