# Supplementary material for: The Complete Spectrum of Yeast Chromosome Instability Genes Identifies Candidate CIN Cancer Genes and Functional Roles for ASTRA Complex Components
Source: PLoS Genet. 2011 Apr 28;7(4):e1002057. doi: 10.1371/journal.pgen.1002057 (PMC3084213; doi:10.1371/journal.pgen.1002057)
Supplement: Table S6 — Yeast strains and plasmids used in this study. (XLS) [file pgen.1002057.s008.xls]

## Sheet: Sheet1
Table S6. Yeast strains and plasmids used in this study
* DAmP and ts-allele strain backgrounds used for screening are described in references [4,5] of the main text and in Li and Boone, manuscript in preparation.
Plasmid number	Backbone and relevant features	Source
BPH1116	pRS314, 3xHA-TOR1 (TRP1, CEN)	Yu Jiang
BPH1115	pRS416, GAT1-GFP (URA3, 2m)	Terrance Cooper
Strain number	Relevant Genotype
ts collection	MATa ura3D0 leu2D0 his3D1 lys2D0 can1D::LEU2-MFA1-pr::HIS3, asa-1::URA3	[5] (Main text)
ts collection	MATa ura3D0 leu2D0 his3D1 met15D0 can1D::LEU2-MFA1-pr::HIS3, tti1-1::URA3	[5] (Main text)
ts collection	MATa ura3D0 leu2D0 his3D1 met15D0 can1D::LEU2-MFA1-pr::HIS3, yor060c-1::URA3	[5] (Main text)
ts collection	MATa ura3D0 leu2D0 his3D1 met15D0 lys2D0 can1D::LEU2-MFA1-pr::HIS3, yhr122w-1::URA3	[5] (Main text)
BY4741	MATa ura3D0 leu2D0 his3D1 met15D0	Jef Boeke
BY4742	MATa ura3D0 leu2D0 his3D1 lys2D0	Jef Boeke
YPH1916	MATa ura3D0 leu2D0 his3D1 lys2D0 trp1D63	This study
YPH1917	MATa ura3D0 leu2D0 his3D1 lys2D0 trp1D63	This study
YPH2015	MATa/a ura3D0 leu2D0 his3D1 met15D0/MET15 lys2D0/LYS2 tti2D::CaURA3MX/TTI2	This study
YPH2016	MATa/a ura3D0 leu2D0 his3D1 met15D0/MET15 lys2D0/LYS2 can1D::LEU2-MFA1pr-HIS3/CAN1, tti2D::KanMX/TTI2	This study
YPH2017	MATa leu2D0 his3D1 lyp1D can1D::STE2pr-Sphis5+ tti1-1::URA3	This study
YPH2018	MATa leu2D0 his3D1 lyp1D can1D::STE2pr-Sphis5+ asa1-1::URA3	This study
YPH2019	MATa leu2D0 his3D1 lyp1D can1D::STE2pr-Sphis5+ tel2-15::NatMX	This study
YPH2020	MATa his3D1 lyp1D trp1D::NatMX can1D::LEU2-MFA1pr-HIS3 tti2-1::URA3	This study
YPH2021	MATa ura3D0 leu2D0 his3D1 lys2D0 tel1D::KanMX	This study
YPH2022	MATa ura3D0 leu2D0 his3D1 lys2D0 tel1D::KanMX	This study
YPH2023	MATa leu2D0 his3D1 lys2D0 tti1-1::URA3 tip41D::KanMX	This study
YPH2024	MATa leu2D0 his3D1 lys2D0 tti1-1::URA3	This study
YPH2025	MATa leu2D0 his3D1 lys2D0 asa1-1::URA3 tip41D::KanMX	This study
YPH2026	MATa leu2D0 his3D1 lys2D0 asa1-1::URA3	This study
YPH2027	MATa ura3D0 leu2D0 his3D1 asa1-1::LYS2 + p{GAT1-GFP, URA3}	This study
YPH2028	MATa ura3D0 leu2D0 his3D1 met15D0 + p{GAT1-GFP, URA3}	This study
YPH2029	MATa ura3D0 leu2D0 his3D1 tti1-1::LYS2 + p{GAT1-GFP, URA3}	This study
YPH2030	MATa ura3D0 leu2D0 his3D1 met15D0 tel2-15::NatMX + p(GAT1-GFP, URA3}	This study
YPH2031	MATa ura3D0 leu2D0 his3D1 met15D0 kog1-1::KanMX + p{GAT1-GFP, URA3}	This study
YPH2032	MATa ura3D0 leu2D0 his3D1 lys2D0 trp1D63 + p{3xHA-TOR1, TRP1}	This study
YPH2033	MATa leu2D0 his3D1 lys2D0 trp1D63 asa1-1::URA3+ p{3xHA-TOR1, TRP1}	This study
YPH2034	MATa leu2D0 his3D1 trp1D63 tti1-1::URA3 + p{3xHA-TOR1, TRP1}	This study
YPH2035	MATa ura3D0 leu2D0 his3D1 trp1D63 tel2-15::KanMX + p{3xHA-TOR1, TRP1}	This study
YPH2036	MATa ura3D0 leu2D0 his3D1 trp1D63 kog1-1::KanMX + p{3xHA-TOR1, TRP1}	This study
YPH2037	MATa leu2D0 his3D1 lyp1D trp1D63 tti2-1::URA3 + p{3xHA-TOR1, TRP1}	This study
YPH2038	MATa ura3D0 leu2D0 his3D1 lys2D0 met15D0 trp1D63 tel1D::2xFLAG-TEL1	This study
YPH2039	MATa leu2D0 his3D1 lys2D0 trp1D::NatMX tti2-1::URA3 tel1D::2xFLAG-TEL1	This study
YPH2040	MATa leu2D0 his3D1 lys2D0 trp1D63 asa1-1::URA3 tel1D::2xFLAG-TEL1	This study
YPH2041	MATa ura3D0 leu2D0 his3D1 lys2D0 trp1D63 tel2-15::KanMX tel1D::2xFLAG-TEL1	This study
YPH2042	MATa leu2D0 his3D1 lys2D0 tti1-1::URA3 tel1D::2xFLAG-TEL1	This study
YPH2043	MATa ura3D0 leu2D0 trp1D63 tel2-15::KanMX sml1D::HIS3	This study
YPH2044	MATa leu2D0 trp1D63 his3D1 lys2D0 asa1-1::URA3 sml1D::KanMX	This study
YPH2045	MATa ura3D0 leu2D0 trp1D63 his3D1 lys2D0 sml1D::KanMX	This study
YPH2046	MATa leu2D0 his3D1 trp1D63 tti2-1::URA3 sml1D::KanMX	This study
YPH2047	MATa leu2D0 trp1D63 his3D1 lys2D0 tti1-1::URA3 sml1D::KanMX	This study
YPH2048	MATa leu2D0 his3D1 lys2D0 asa1-1::URA3	This study
YPH2049	MATa leu2D0 his3D1 lys2D0 tti1-1::URA3	This study
YPH2050	MATa leu2D0 his3D1 lys2D0 tti2-1::URA3	This study
YPH2051	MATa ura3D0 leu2D0 his3D1 tel2-15::KanMX	This study
YPH2052	MATa ura3D0 leu2D0 his3D1 trp1D63 tel2-15::KanMX	This study
YPH2053	MATa leu2D0 trp1D63 his3D1 lys2D0 asa1-1::URA3	This study
YPH2054	MATa ura3D0 leu2D0 his3D1 trp1D63 kog1-1::KanMX	This study
YPH2055	MATa leu2D0 his3D1 trp1D63 tti1-1::URA3	This study
YPH2056	MATa leu2D0 his3D1 lyp1D trp1D63 tti2-1::URA3	This study
YPH2057	MATa ura3D0 leu2D0 his3D1 met15D0 kog1-1::KanMX	This study
YPH2058	MATa leu2D0 his3D1 tti2-1::URA3	This study
YPH2059	MATa leu2D0 his3D1 lys2D0 asa1-1::URA3	This study
YPH2060	MATa leu2D0 his3D1 lys2D0 tti1-1::URA3	This study
YPH2061	MATa ura3D0 leu2D0 his3D1 lys2D0 tel2-15::KanMX	This study
RDKY3615	MATa ura3-52 leu2D1 trp1D63 lys2DBgl hom3-10 ade2D1 ade8 hxt13::URA3	Richard Kolodner
